# Supplementary material for: Potential Early Markers for Breast Cancer: A Proteomic Approach Comparing Saliva and Serum Samples in a Pilot Study
Source: Int J Mol Sci. 2023 Feb 19;24(4):4164. doi: 10.3390/ijms24044164 (PMC9966955; doi:10.3390/ijms24044164)
Supplement: Supplementary file 1 [file ijms-24-04164-s001.zip]

Archive with 7 entries (7 files):
- supplementary figures.pdf
- Table S1.xlsx
- Table S2.xlsx
- Table S3.xlsx
- Table S4.xlsx
- Table S5.xlsx
- Table S6.xlsx
