# Supplementary material for: Potential Early Markers for Breast Cancer: A Proteomic Approach Comparing Saliva and Serum Samples in a Pilot Study
Source: Int J Mol Sci. 2023 Feb 19;24(4):4164. doi: 10.3390/ijms24044164 (PMC9966955; doi:10.3390/ijms24044164)
Supplement: Supplementary file 1 [file ijms-24-04164-s001.zip › Table S1.xlsx]

## Sheet: Benign-Normal
Table S1: Salivary proteomic profile in all the groups.
Protein	Accession	Row	Summary Ratio	Lower CI	Upper CI	Significant	Runs #	Peptides (95%)
alpha-amylase 2B precursor	gi|10280622	20	1.86228	0.652516	5.31494	NO	8	765
apolipoprotein B-100 precursor	gi|105990532	21	0.710582	0.0202855	24.891	NO	2	19
interleukin-1 receptor antagonist protein isoform 3	gi|10835147	22	0.543352	0.265983	1.10997	NO	4	15
peptidyl-prolyl cis-trans isomerase A isoform 1	gi|10863927	23	0.706275	0.478545	1.04238	NO	8	21
lymphocyte-specific protein 1 isoform 1	gi|10880979	24	0.628058	0.129423	3.04781	NO	2	1
Alstrom syndrome protein 1	gi|110349786	26	0.924698	0.10292	8.3081	NO	2	1
inorganic pyrophosphatase	gi|11056044	27	0.578641	0.0712415	4.69985	NO	2	1
calcium-activated chloride channel regulator 1 precursor	gi|110611231	28	0.354813	0.0374919	3.35786	NO	2	1
band 4.1-like protein 4B isoform 1	gi|110624794	29	0.52723	0.0285669	9.73054	NO	2	1
cytochrome c	gi|11128019	32	0.489064	0.0479685	4.98626	NO	4	1
hemopexin precursor	gi|11321561	33	1.22239	0.656369	2.27651	NO	8	16
lymphocyte antigen 6D precursor	gi|11321575	34	0.922353	0.042247	20.1372	NO	2	1
azurocidin preproprotein	gi|11342670	35	1.04748	0.419707	2.61426	NO	4	1
prosaposin isoform a preproprotein	gi|11386147	36	1.28509	0.780194	2.11671	NO	8	9
cytidine deaminase	gi|11386157	37	0.969353	0.0748699	12.5504	NO	4	4
vacuolar protein sorting-associated protein 41 homolog isoform 1	gi|114199475	38	1.58905	0.991142	2.54764	NO	6	1
kallikrein-13 precursor	gi|11496281	39	1.41464	0.768868	2.60281	NO	6	4
protein S100-A7	gi|115298657	40	0.770613	0.152729	3.88823	NO	8	15
complement C3 preproprotein	gi|115298678	41	1.15176	0.503312	2.63565	NO	8	76
4-trimethylaminobutyraldehyde dehydrogenase	gi|115387104	42	0.674915	0.46953	0.970139	YES	8	5
galectin-3 isoform 1	gi|115430223	43	0.694629	0.443825	1.08716	NO	8	3
basic salivary proline-rich protein 3 precursor	gi|117306167	44	1.72187	0.34771	8.52673	NO	4	12
lactoylglutathione lyase	gi|118402586	45	1.05844	0.586973	1.9086	NO	6	1
keratin, type II cytoskeletal 1	gi|119395750	46	0.298637	0.105517	0.84521	YES	2	15
keratin, type II cytoskeletal 5	gi|119395754	47	0.973477	0.164877	5.74767	NO	4	16
desmoglein-1 preproprotein	gi|119703744	48	1.03836	0.64325	1.67615	NO	8	11
keratin, type II cytoskeletal 6B	gi|119703753	49	0.255574	0.13415	0.486902	YES	4	24
acyl-CoA-binding protein isoform 3	gi|120433590	50	1.2717	0.738929	2.18861	NO	2	2
junction plakoglobin	gi|12056468	51	1.35519	0.024635	74.5501	NO	2	3
calpain-1 catalytic subunit	gi|12408656	53	1.20719	0.365438	3.98787	NO	4	3
meteorin precursor	gi|13129000	54	0.643759	0.00672095	61.6619	NO	2	1
gamma-glutamylcyclotransferase isoform 1	gi|13129018	55	0.787046	0.22649	2.73495	NO	2	1
keratin, type I cytoskeletal 13 isoform a	gi|131412225	56	0.782402	0.0437912	13.9789	NO	4	23
sulfhydryl oxidase 1 isoform a precursor	gi|13325075	57	7.99952	1.46794	43.5932	YES	2	4
SWI/SNF-related matrix-associated actin-dependent regulator of chromatin subfamily D member 1 isoform b	gi|133908631	59	1.26986	0.029798	54.1157	NO	2	1
desmocollin-2 isoform Dsc2a preproprotein	gi|13435364	61	1.0666	0.206335	5.51349	NO	2	15
desmocollin-2 isoform Dsc2b preproprotein	gi|13435366	62	1.01703	0.628973	1.64451	NO	4	15
SH3 domain-binding glutamic acid-rich-like protein 3	gi|13775198	63	0.927722	0.675316	1.27447	NO	8	4
serine protease inhibitor Kazal-type 7 precursor	gi|14211875	64	0.995075	0.275119	3.59907	NO	4	1
thioredoxin domain-containing protein 17	gi|14249348	65	0.513225	0.243834	1.08024	NO	4	3
chloride intracellular channel protein 1	gi|14251209	66	1.21386	0.494313	2.9808	NO	4	3
40S ribosomal protein S12	gi|14277700	67	0.77983	0.280874	2.16516	NO	2	1
WD repeat-containing protein 66 isoform 1	gi|145279222	68	6.47476	1.42667	29.3849	YES	2	1
magnesium transporter NIPA4 isoform 1	gi|149944536	71	0.385478	0.0208864	7.11437	NO	2	2
BPI fold-containing family B member 2 precursor	gi|15055535	72	1.72726	0.696164	4.28552	NO	8	34
serine/threonine-protein phosphatase 6 regulatory subunit 1	gi|151101459	73	0.669884	0.130765	3.43168	NO	2	1
extracellular glycoprotein lacritin precursor	gi|15187164	74	1.3508	0.412495	4.42347	NO	6	2
serine/threonine-protein phosphatase CPPED1 isoform b	gi|153251272	75	0.428548	0.154351	1.18984	NO	2	1
beta-2-glycoprotein 1 precursor	gi|153266841	76	1.16605	0.621708	2.187	NO	6	5
keratin, type II cytoskeletal 2 oral	gi|153791670	78	0.643665	0.0418736	9.89419	NO	4	5
keratin, type I cytoskeletal 14	gi|15431310	80	0.964836	0.347249	2.68081	NO	6	16
proline-rich protein 4 isoform 2 precursor	gi|154448886	81	1.77282	0.720266	4.36353	NO	6	4
ADP/ATP translocase 2	gi|156071459	83	1.72982	0.623033	4.80274	NO	2	1
proline-rich protein 27 precursor	gi|156071476	84	0.858501	0.407429	1.80896	NO	8	5
inter-alpha-trypsin inhibitor heavy chain H1 isoform a preproprotein	gi|156119625	85	0.790834	0.310353	2.01518	NO	4	7
alpha-2-HS-glycoprotein preproprotein	gi|156523970	86	0.92724	0.454013	1.89372	NO	8	8
purine nucleoside phosphorylase	gi|157168362	87	0.544889	0.25229	1.17684	NO	4	8
RUN and SH3 domain-containing protein 1 isoform b	gi|157412247	88	0.231207	0.0545521	0.979915	YES	2	1
transmembrane protein 177	gi|157419116	89	1.33045	0.450411	3.92999	NO	2	1
adenylyl cyclase-associated protein 1	gi|157649073	90	0.994338	0.665613	1.48541	NO	6	10
intracellular hyaluronan-binding protein 4	gi|157676331	91	2.74157	0.754137	9.96667	NO	2	1
pecanex-like protein 3	gi|157743252	92	1.11173	0.400415	3.08666	NO	2	1
puromycin-sensitive aminopeptidase	gi|158937236	93	0.225733	0.0797657	0.638814	YES	2	11
salivary acidic proline-rich phosphoprotein 1/2 precursor	gi|158966674	94	0.536049	0.235492	1.22021	NO	6	94
leucine-rich alpha-2-glycoprotein precursor	gi|16418467	95	1.26694	0.682028	2.35346	NO	8	5
78 kDa glucose-regulated protein precursor	gi|16507237	96	0.82036	0.608688	1.10564	NO	8	18
plastin-2	gi|167614506	97	1.13062	0.635778	2.0106	NO	8	27
alpha-1-acid glycoprotein 1 precursor	gi|167857790	98	1.25756	0.466006	3.39365	NO	8	16
serpin B5	gi|167860126	99	0.800415	0.445663	1.43755	NO	8	11
peptidyl-prolyl cis-trans isomerase FKBP1A isoform a	gi|17149836	100	0.995118	0.658938	1.50281	NO	6	2
synaptic vesicle membrane protein VAT-1 homolog	gi|18379349	103	0.772681	0.375324	1.59072	NO	4	3
dendritic cell nuclear protein 1	gi|18677770	104	1.14815	0.557707	2.36371	NO	4	1
CD59 glycoprotein preproprotein	gi|187828910	105	1.09617	0.734842	1.63518	NO	6	2
gelsolin isoform b	gi|189083772	107	0.706367	0.436854	1.14215	NO	4	13
dipeptidyl peptidase 1 isoform a preproprotein	gi|189083844	108	0.411597	0.0585022	2.89583	NO	6	2
alpha-1-antitrypsin precursor	gi|189163530	109	1.14477	0.346449	3.78269	NO	8	24
protein-glutamine gamma-glutamyltransferase E	gi|189458821	110	0.665121	0.383341	1.15403	NO	8	30
SPARC-like protein 1 isoform 1 precursor	gi|190341024	111	0.154464	0.0251213	0.949752	YES	2	3
hexokinase-3	gi|194097330	112	0.913385	0.377856	2.20791	NO	4	7
heat shock 70 kDa protein 1A	gi|194248072	113	0.610246	0.381509	0.976124	YES	8	34
nicotinate phosphoribosyltransferase isoform 1	gi|194394158	114	0.951165	0.0624105	14.4962	NO	2	6
high mobility group protein B2	gi|194688133	115	1.0666	0.384159	2.96135	NO	2	1
cystatin-SN precursor	gi|19882251	116	1.08629	0.516143	2.28626	NO	8	140
cystatin-D precursor	gi|19882256	117	1.33702	0.649744	2.75126	NO	8	18
serum paraoxonase/arylesterase 1 precursor	gi|19923106	118	0.293089	0.0676928	1.26899	NO	4	3
importin subunit beta-1 isoform 1	gi|19923142	119	1.86209	0.670673	5.16998	NO	2	4
glutamine synthetase	gi|19923206	120	0.542001	0.195214	1.50484	NO	2	2
ras-related protein Rab-14	gi|19923483	121	0.591562	0.213064	1.64244	NO	2	2
protein disulfide-isomerase precursor	gi|20070125	122	0.750126	0.503046	1.11856	NO	8	21
nucleobindin-1 precursor	gi|20070228	123	1.30437	0.771738	2.2046	NO	6	5
EF-hand domain-containing protein D2	gi|20149675	124	1.39374	0.342654	5.66902	NO	2	1
14-3-3 protein zeta/delta	gi|208973242	125	0.761399	0.536436	1.0807	NO	8	16
transcobalamin-1 precursor	gi|21071008	126	1.09191	0.574384	2.07575	NO	8	16
alpha-1B-glycoprotein precursor	gi|21071030	127	0.921485	0.619009	1.37176	NO	8	8
protein FAM25G	gi|212276049	128	0.607574	0.234924	1.57134	NO	8	3
nucleosome assembly protein 1-like 3	gi|21327710	129	1.32514	0.290264	6.04968	NO	2	1
retinal dehydrogenase 1	gi|21361176	130	0.756833	0.367626	1.5581	NO	4	3
glycogen phosphorylase, brain form	gi|21361370	131	0.599791	0.216028	1.66529	NO	2	2
phosphoglucomutase-1 isoform 1	gi|21361621	132	1.1695	0.421222	3.24705	NO	2	2
protein disulfide-isomerase A3 precursor	gi|21361657	133	0.693973	0.199079	2.41914	NO	4	4
14-3-3 protein gamma	gi|21464101	134	1.00956	0.153729	6.62993	NO	2	8
ezrin	gi|21614499	135	0.696614	0.387559	1.25212	NO	8	15
protein S100-A8	gi|21614544	136	1.10043	0.496635	2.43829	NO	6	13
coactosin-like protein	gi|21624607	137	0.97949	0.31916	3.00601	NO	4	1
malate dehydrogenase, mitochondrial isoform 1 precursor	gi|21735621	138	0.957139	0.400546	2.28717	NO	6	5
mucin-7 precursor	gi|222418645	140	0.725081	0.308294	1.70533	NO	6	3
talin-1	gi|223029410	141	0.942272	0.349427	2.54095	NO	4	4
calmodulin-like protein 5	gi|223278387	142	0.724542	0.432713	1.21319	NO	8	7
aldo-keto reductase family 1 member B10	gi|223468663	143	1.14451	0.683883	1.91539	NO	4	7
tropomyosin alpha-4 chain isoform Tpm4.1cy	gi|223555975	144	0.682339	0.24576	1.89448	NO	2	6
homeodomain-only protein isoform a	gi|224282187	145	0.912011	0.284122	2.92749	NO	4	1
cathepsin Z preproprotein	gi|22538442	147	1.11429	0.54126	2.294	NO	4	1
proteasome subunit beta type-3	gi|22538465	148	0.948305	0.350469	2.56594	NO	4	1
prostaglandin reductase 1 isoform 2	gi|226056130	149	0.463447	0.166921	1.28674	NO	2	3
exocyst complex component 3-like protein 2	gi|226371708	150	0.628058	0.226209	1.74377	NO	2	1
transmembrane protein 64 isoform 2	gi|226371762	151	1.47877	0.525981	4.15749	NO	2	1
aldehyde dehydrogenase, dimeric NADP-preferring	gi|22907049	152	0.738169	0.347599	1.5676	NO	6	9
proteasome subunit alpha type-5 isoform 1	gi|23110942	153	0.270396	0.0750534	0.974159	YES	2	3
proteasome subunit alpha type-6 isoform a	gi|23110944	154	1.07647	0.387713	2.98875	NO	2	2
actin-related protein 2/3 complex subunit 2	gi|23238211	155	0.637137	0.250329	1.62164	NO	4	4
synaptojanin-1 isoform d	gi|237757326	156	1.51356	0.545143	4.20232	NO	2	1
programmed cell death 6-interacting protein isoform 2	gi|241982780	157	0.92045	0.260142	3.25679	NO	2	3
keratin, type I cytoskeletal 16	gi|24430192	159	0.471201	0.155466	1.42816	NO	8	20
perilipin-3 isoform 3	gi|255958306	160	0.624946	0.160268	2.4369	NO	8	4
cell growth regulator with EF hand domain protein 1 isoform a precursor	gi|261278348	164	0.440555	0.158676	1.22318	NO	2	1
inter-alpha-trypsin inhibitor heavy chain H1 isoform b	gi|261878614	165	0.698232	0.251484	1.9386	NO	2	1
density-regulated protein	gi|27501446	166	0.859013	0.309393	2.385	NO	2	1
trefoil factor 3 precursor	gi|281485608	167	1.64242	0.490912	5.49496	NO	8	7
isocitrate dehydrogenase [NADP] cytoplasmic	gi|28178825	168	0.28729	0.00924968	8.92307	NO	4	1
rho-related GTP-binding protein RhoC precursor	gi|28395033	169	0.920179	0.0724219	11.6916	NO	2	1
zinc finger BED domain-containing protein 6	gi|291621630	170	1.66725	0.600497	4.62902	NO	2	1
ly-6/neurotoxin-like protein 1 isoform a precursor	gi|29337281	171	1.30373	0.57109	2.97626	NO	4	2
dystroglycan preproprotein	gi|294997288	172	1.52757	0.550188	4.2412	NO	2	1
Golgi membrane protein 1	gi|29550838	173	1.28977	0.446856	3.72268	NO	4	3
N-acetyl-D-glucosamine kinase	gi|295844834	174	0.981748	0.353599	2.72577	NO	2	1
acyl-CoA-binding protein isoform 4	gi|295849266	175	0.363613	0.0783878	1.68667	NO	2	3
acyl-CoA-binding protein isoform 1	gi|295849279	176	0.901641	0.456264	1.78177	NO	4	3
immunoglobulin lambda-like polypeptide 5 isoform 1	gi|295986608	177	1.09525	0.592789	2.02361	NO	8	29
glycogenin-1 isoform 3	gi|296040507	178	1.36144	0.456761	4.05799	NO	2	1
tubulin beta chain isoform b	gi|29788785	179	1.07619	0.269418	4.29885	NO	2	5
cysteine-rich secretory protein 3 isoform 2 precursor	gi|300244562	180	1.20424	0.842873	1.72054	NO	8	9
mucin-5B precursor	gi|301172750	181	2.39303	0.885078	6.47018	NO	8	145
transmembrane protein 102	gi|30425460	182	1.1749	0.423166	3.26204	NO	2	1
inter-alpha-trypsin inhibitor heavy chain H4 isoform 1 precursor	gi|31542984	184	1.10164	0.466691	2.60045	NO	6	11
intelectin-1 precursor	gi|31542986	185	6.63743	2.39062	18.4285	YES	2	2
phosphoglycerate kinase 2	gi|31543397	186	1.01859	0.1675	6.1942	NO	2	2
integrin alpha-1 precursor	gi|31657142	188	0.10617	0.0382394	0.294774	YES	2	1
peroxiredoxin-2	gi|32189392	189	0.650723	0.39478	1.0726	NO	8	7
extracellular matrix protein 1 isoform 3 precursor	gi|322302700	190	0.555195	0.219451	1.4046	NO	8	3
olfactomedin-4 precursor	gi|32313593	191	0.835603	0.300961	2.32001	NO	2	1
probable G-protein coupled receptor 142	gi|32401433	192	1.38676	0.499472	3.85025	NO	2	1
vitamin D-binding protein isoform 3 precursor	gi|324021745	193	0.735273	0.342027	1.58065	NO	4	20
peroxiredoxin-1	gi|32455266	194	0.684174	0.490584	0.954157	YES	8	8
keratin, type II cytoskeletal 4	gi|331999954	197	0.372467	0.0538528	2.57612	NO	8	20
protein FAM195A	gi|33300670	198	0.107876	0.00128318	9.06904	NO	2	1
complement C4-B-like preproprotein	gi|338858017	199	0.0998097	0.00138414	7.19724	NO	2	27
ras-related protein Rab-7a	gi|34147513	200	0.81484	0.351965	1.88645	NO	6	4
BPI fold-containing family A member 1 precursor	gi|342307069	202	1.32728	0.30385	5.79784	NO	8	7
heat shock 70 kDa protein 6	gi|34419635	203	1.38676	0.499472	3.85025	NO	2	6
E3 ubiquitin-protein ligase RNF14 isoform 2	gi|34577096	205	0.92045	0.331521	2.55558	NO	2	1
arginase-1 isoform 1	gi|346986435	206	1.11268	0.448174	2.76245	NO	4	5
cathelicidin antimicrobial peptide preproprotein	gi|348041314	207	0.904248	0.407063	2.00869	NO	6	3
basic salivary proline-rich protein 4 isoform 1 preproprotein	gi|37537692	208	1.43737	0.479156	4.31179	NO	4	12
cocaine esterase isoform 1	gi|37622885	209	0.552776	0.181815	1.68062	NO	6	6
cocaine esterase isoform 2	gi|37622887	210	1.47502	0.14222	15.2979	NO	2	5
erythrocyte band 7 integral membrane protein isoform a	gi|38016911	211	3.20627	0.391432	26.2629	NO	2	1
heat shock 70 kDa protein 4	gi|38327039	213	0.691831	0.336051	1.42428	NO	4	3
citrate synthase, mitochondrial precursor	gi|38327625	214	1.8197	0.106941	30.964	NO	2	1
suprabasin isoform 2 precursor	gi|38348366	215	1.08143	0.389503	3.00254	NO	2	4
thymidine phosphorylase isoform 2	gi|384229051	216	1.30342	0.0245126	69.3077	NO	2	6
neutrophil gelatinase-associated lipocalin precursor	gi|38455402	217	1.20792	0.514148	2.83784	NO	8	11
tubulin alpha-1A chain isoform 2	gi|393715095	218	1.48615	0.10341	21.3581	NO	2	8
carbonic anhydrase 6 isoform 2 precursor	gi|395132469	219	3.00291	1.32479	6.8067	YES	8	36
ganglioside GM2 activator isoform 1 precursor	gi|39995109	220	1.27057	0.457626	3.52768	NO	2	1
6-phosphogluconate dehydrogenase, decarboxylating isoform 1	gi|40068518	221	0.49853	0.120035	2.07051	NO	2	24
serum amyloid A-1 protein preproprotein	gi|40316910	222	0.592116	0.0959766	3.65299	NO	4	2
aminopeptidase B	gi|40316915	223	1.261	0.591191	2.6897	NO	4	4
bisphosphoglycerate mutase	gi|40353764	224	0.505825	0.182184	1.40439	NO	2	1
lactoperoxidase isoform 1 preproprotein	gi|40549418	225	1.10989	0.748122	1.6466	NO	8	41
BPI fold-containing family B member 1 precursor	gi|40807482	226	1.14866	0.344374	3.83135	NO	8	26
fatty acid synthase	gi|41872631	229	0.827942	0.298202	2.29874	NO	2	2
PDZ domain-containing protein GIPC1 isoform 1	gi|42544144	230	2.05116	0.738773	5.69494	NO	2	1
long-chain-fatty-acid--CoA ligase 3	gi|42794752	232	2.80543	1.01044	7.78914	YES	2	1
general transcription factor IIH subunit 3 isoform d	gi|428673526	233	0.438531	0.157947	1.21756	NO	2	1
heat shock protein HSP 90-beta isoform c	gi|431822408	234	1.18804	0.501217	2.81601	NO	6	11
involucrin	gi|44890059	235	0.637005	0.283779	1.4299	NO	6	3
actin, cytoplasmic 1	gi|4501885	236	1.06513	0.722534	1.57016	NO	8	87
afamin precursor	gi|4501987	237	0.0564601	0.00242003	1.31724	NO	2	2
serum albumin preproprotein	gi|4502027	238	1.06244	0.870224	1.29711	NO	8	187
protein AMBP preproprotein	gi|4502067	239	0.750973	0.363915	1.54971	NO	4	3
pancreatic alpha-amylase precursor	gi|4502085	240	1.93753	0.966588	3.88378	NO	6	654
annexin A1	gi|4502101	241	0.560587	0.385593	0.814999	YES	4	12
annexin A5	gi|4502107	242	0.676083	0.182646	2.50259	NO	2	1
apolipoprotein A-II preproprotein	gi|4502149	243	0.715916	0.117557	4.35989	NO	6	6
apolipoprotein D precursor	gi|4502163	244	0.986279	0.355231	2.73835	NO	2	1
adenine phosphoribosyltransferase isoform a	gi|4502171	245	0.289734	0.0387129	2.16842	NO	2	1
zinc-alpha-2-glycoprotein precursor	gi|4502337	246	1.40073	0.634388	3.09281	NO	8	46
flavin reductase (NADPH)	gi|4502419	247	0.856625	0.168447	4.3563	NO	2	2
carbonic anhydrase 1 isoform a	gi|4502517	248	0.832473	0.00115544	599.783	NO	2	8
carbonyl reductase [NADPH] 1 isoform 1	gi|4502599	249	0.626987	0.303766	1.29413	NO	6	2
carboxypeptidase E preproprotein	gi|4503009	251	0.751623	0.123599	4.57073	NO	2	2
cellular retinoic acid-binding protein 2	gi|4503029	252	0.85535	0.477279	1.53291	NO	6	5
cystatin-SA precursor	gi|4503105	253	1.35403	0.740618	2.47549	NO	8	43
cystatin-C precursor	gi|4503107	254	1.45464	0.623224	3.39519	NO	8	15
cystatin-S precursor	gi|4503109	255	1.71439	1.02985	2.85396	YES	8	105
cystatin-B	gi|4503117	256	0.435052	0.175096	1.08095	NO	8	35
cathepsin B isoform 1 preproprotein	gi|4503139	257	1.25361	0.596063	2.63654	NO	8	5
cathepsin D preproprotein	gi|4503143	258	1.81779	1.0411	3.17391	YES	8	9
elongation factor 1-alpha 1	gi|4503471	259	0.989576	0.455389	2.15038	NO	4	6
elongation factor 1-alpha 2	gi|4503475	260	0.971935	0.189084	4.99596	NO	2	3
elongation factor 1-gamma	gi|4503481	261	0.88308	0.301668	2.58506	NO	2	2
elongation factor 2	gi|4503483	262	1.19154	0.491557	2.8883	NO	2	11
alpha-enolase isoform 1	gi|4503571	263	0.796281	0.578941	1.09521	NO	8	46
fibrinogen alpha chain isoform alpha-E preproprotein	gi|4503689	264	0.943911	0.381242	2.33701	NO	6	9
glutaredoxin-1	gi|4504025	265	0.865855	0.0205602	36.4638	NO	2	2
guanine nucleotide-binding protein G(i) subunit alpha-2 isoform 1	gi|4504041	266	0.879022	0.3166	2.44056	NO	2	3
aspartate aminotransferase, cytoplasmic	gi|4504067	267	1.06494	0.574084	1.97547	NO	8	3
granulins precursor	gi|4504151	268	1.06292	0.75347	1.49945	NO	6	5
glutathione S-transferase P	gi|4504183	269	0.476994	0.252385	0.901495	YES	8	27
histone H2A type 2-A	gi|4504251	270	0.750674	0.418932	1.34511	NO	6	5
histone H2AX	gi|4504253	271	1.15878	0.596667	2.25044	NO	2	5
histone H2B type 1-L	gi|4504259	272	1.01562	0.535269	1.92705	NO	2	7
histone H4	gi|4504309	273	0.960523	0.598973	1.54031	NO	8	6
hemoglobin subunit alpha	gi|4504347	274	0.718114	0.0380929	13.5376	NO	6	47
hemoglobin subunit beta	gi|4504349	275	0.563769	0.24807	1.28123	NO	8	71
hemoglobin subunit delta	gi|4504351	276	0.637748	0.0330833	12.2939	NO	4	36
heat shock protein beta-1	gi|4504517	278	0.772392	0.303729	1.96422	NO	8	10
histatin-1 precursor	gi|4504529	279	0.0686871	0.017788	0.26523	YES	4	11
interleukin-18 isoform 1 precursor	gi|4504653	280	0.580764	0.149972	2.249	NO	2	1
kallikrein-1 preproprotein	gi|4504875	282	1.28125	0.448773	3.65799	NO	4	16
kininogen-1 isoform 2 precursor	gi|4504893	283	0.96678	0.0356862	26.1912	NO	2	6
galectin-7	gi|4504985	285	0.851797	0.441883	1.64197	NO	8	5
leukotriene A-4 hydrolase isoform 1	gi|4505029	286	0.843061	0.54342	1.30792	NO	6	11
mammaglobin-B precursor	gi|4505171	287	0.656649	0.148256	2.90841	NO	4	2
macrophage migration inhibitory factor	gi|4505185	288	0.903326	0.550269	1.48291	NO	8	3
alpha-1-acid glycoprotein 2 precursor	gi|4505529	289	0.675108	0.162719	2.80097	NO	4	8
furin preproprotein	gi|4505579	290	1.1695	0.307504	4.44784	NO	2	1
phosphatidylethanolamine-binding protein 1	gi|4505621	291	0.803983	0.433611	1.49071	NO	8	4
phosphoglycerate mutase 1 isoform 1	gi|4505753	292	1.13035	0.734417	1.73975	NO	6	10
phosphoglycerate kinase 1	gi|4505763	293	0.715601	0.449181	1.14004	NO	8	19
elafin preproprotein	gi|4505787	294	1.70523	0.877226	3.31479	NO	6	1
prolactin-inducible protein precursor	gi|4505821	295	1.54063	0.279409	8.49488	NO	8	34
plasminogen isoform 1 precursor	gi|4505881	296	1.44544	0.721673	2.89507	NO	6	1
peptidyl-prolyl cis-trans isomerase C precursor	gi|4505991	297	1.02329	0.41478	2.52454	NO	4	1
prolargin precursor	gi|4506041	298	0.128233	0.046186	0.356032	YES	2	1
prostasin preproprotein	gi|4506153	299	0.628059	0.0780723	5.05246	NO	2	1
kallikrein-6 isoform A preproprotein	gi|4506155	300	1.39959	0.304461	6.4338	NO	2	2
proteasome subunit alpha type-1 isoform 2	gi|4506179	301	0.389045	0.188976	0.800929	YES	4	1
proteasome subunit alpha type-2	gi|4506181	302	0.928966	0.334588	2.57922	NO	2	2
proteasome subunit alpha type-4 isoform 1	gi|4506185	303	0.786846	0.249675	2.47974	NO	4	4
ras-related C3 botulinum toxin substrate 2	gi|4506381	304	1.10026	0.448778	2.69748	NO	4	2
non-secretory ribonuclease precursor	gi|4506549	305	1.4389	0.759688	2.72539	NO	6	3
60S acidic ribosomal protein P2	gi|4506671	306	0.881049	0.427963	1.81382	NO	4	1
40S ribosomal protein S28	gi|4506715	307	1.54637	0.382856	6.24582	NO	2	1
protein S100-A9	gi|4506773	308	1.01229	0.584034	1.75457	NO	8	36
ras GTPase-activating-like protein IQGAP1	gi|4506787	309	1.62181	0.524818	5.01177	NO	2	7
SH3 domain-binding glutamic acid-rich-like protein	gi|4506925	310	1.26058	0.636391	2.49697	NO	2	3
antileukoproteinase precursor	gi|4507065	311	1.77268	0.579667	5.42102	NO	4	1
fascin	gi|4507115	312	1.1324	0.40786	3.14405	NO	2	1
superoxide dismutase [Cu-Zn]	gi|4507149	313	0.961275	0.617329	1.49685	NO	8	2
statherin isoform a precursor	gi|4507261	314	2.18236	0.409399	11.6334	NO	8	119
protein-glutamine gamma-glutamyltransferase K	gi|4507475	315	0.721107	0.259723	2.00212	NO	2	1
metalloproteinase inhibitor 1 precursor	gi|4507509	316	1.09209	0.693216	1.72048	NO	8	5
triosephosphate isomerase isoform 1	gi|4507645	317	0.791289	0.509369	1.22924	NO	8	18
transthyretin precursor	gi|4507725	319	0.431359	0.170512	1.09125	NO	2	3
uteroglobin precursor	gi|4507809	320	2.9265	0.0306933	279.031	NO	2	7
14-3-3 protein beta/alpha	gi|4507949	321	0.818978	0.453956	1.47751	NO	6	11
catalase	gi|4557014	322	0.785464	0.513222	1.20212	NO	8	13
angiotensinogen preproprotein	gi|4557287	323	0.975339	0.602221	1.57963	NO	8	8
fructose-bisphosphate aldolase A isoform 1	gi|4557305	324	0.953344	0.794155	1.14444	NO	8	18
apolipoprotein A-I isoform 1 preproprotein	gi|4557321	325	0.676145	0.183939	2.48546	NO	8	20
monocyte differentiation antigen CD14 precursor	gi|4557417	326	1.86407	0.736621	4.71718	NO	4	3
ceruloplasmin precursor	gi|4557485	327	0.529516	0.167434	1.67461	NO	2	16
fatty acid-binding protein, epidermal	gi|4557581	328	0.576581	0.390529	0.851271	YES	8	18
keratin, type I cytoskeletal 17	gi|4557701	329	0.679204	0.244631	1.88577	NO	2	8
lipoprotein lipase precursor	gi|4557727	330	0.855067	0.307972	2.37405	NO	2	1
serotransferrin isoform 1 precursor	gi|4557871	332	0.28416	0.00881248	9.16282	NO	2	70
lysozyme C precursor	gi|4557894	333	1.52354	0.665651	3.48706	NO	8	17
cornifin-A	gi|45827734	334	0.84235	0.42796	1.65799	NO	6	4
parathymosin	gi|46276863	335	1.19124	0.429053	3.30742	NO	2	1
transgelin-2 isoform a	gi|469608410	336	1.26004	0.697147	2.27744	NO	8	10
keratin, type II cytoskeletal 2 epidermal	gi|47132620	337	0.910546	0.404316	2.05061	NO	6	13
tryptophan--tRNA ligase, cytoplasmic isoform a	gi|47419914	338	1.38038	0.493319	3.86253	NO	2	2
reticulon-4 isoform D	gi|47519490	339	0.554626	0.199761	1.53989	NO	2	1
calreticulin precursor	gi|4757900	341	0.907082	0.490445	1.67766	NO	8	4
cell division control protein 42 homolog isoform 1 precursor	gi|4757952	342	0.50894	0.28224	0.917731	YES	6	2
cadherin-1 isoform 1 preproprotein	gi|4757960	343	0.898922	0.540155	1.49598	NO	6	3
glutathione S-transferase omega-1 isoform 1	gi|4758484	345	1.36458	0.662836	2.80927	NO	4	2
peroxiredoxin-6	gi|4758638	346	0.518083	0.25189	1.06559	NO	8	8
peptidyl-prolyl cis-trans isomerase B precursor	gi|4758950	347	1.6611	1.01796	2.71059	YES	8	7
ras-related protein Rab-11A isoform 1	gi|4758984	348	0.701455	0.252645	1.94755	NO	2	1
F-box only protein 50	gi|47825361	349	0.727123	0.299063	1.76788	NO	4	4
putative RNA-binding protein 15 isoform 1	gi|47933339	350	0.163795	0.00144863	18.5202	NO	2	1
annexin A3	gi|4826643	351	0.666807	0.240166	1.85135	NO	2	5
haptoglobin isoform 1 preproprotein	gi|4826762	352	0.777894	0.264313	2.2894	NO	6	25
profilin-1	gi|4826898	353	0.837824	0.528837	1.32734	NO	8	9
peptidoglycan recognition protein 1 precursor	gi|4827036	354	0.900438	0.404451	2.00467	NO	8	3
spectrin beta chain, non-erythrocytic 5	gi|485837026	355	0.645654	0.232547	1.79262	NO	2	2
collagen alpha-2(I) chain precursor	gi|48762934	356	0.954078	0.23084	3.94327	NO	6	2
actin, alpha cardiac muscle 1 precursor	gi|4885049	357	0.879885	0.480148	1.61242	NO	4	18
fructose-bisphosphate aldolase C	gi|4885063	358	1.16413	0.612021	2.21429	NO	6	3
calmodulin-like protein 3	gi|4885111	359	0.743508	0.488091	1.13258	NO	8	5
cystatin-A	gi|4885165	360	0.35295	0.163501	0.761916	YES	8	13
small proline-rich protein 3	gi|4885607	362	0.954032	0.507331	1.79405	NO	8	12
matrix Gla protein isoform 2 precursor	gi|49574514	363	1.3871	0.749517	2.56706	NO	6	3
tropomyosin alpha-3 chain isoform 8	gi|499137520	364	1.09361	0.353969	3.3788	NO	2	6
leucine-rich repeat-containing protein 20 isoform 4	gi|501354657	365	0.816582	0.294111	2.2672	NO	2	1
actin-related protein 2 isoform b	gi|5031571	366	1.2787	0.0430949	37.9413	NO	2	7
actin-related protein 3 isoform 1	gi|5031573	367	1.2694	0.756328	2.13054	NO	4	5
actin-related protein 2/3 complex subunit 5 isoform 1	gi|5031593	368	0.622073	0.186205	2.07822	NO	2	2
actin-related protein 2/3 complex subunit 4 isoform a	gi|5031595	369	1.04118	0.384997	2.81574	NO	4	4
cofilin-1	gi|5031635	370	0.814828	0.466918	1.42197	NO	8	5
keratin, type II cytoskeletal 6C	gi|5031839	371	0.856484	0.0682639	10.746	NO	4	25
L-lactate dehydrogenase A chain isoform 1	gi|5031857	372	0.915191	0.73166	1.14476	NO	8	20
galectin-3-binding protein precursor	gi|5031863	373	1.88258	1.10848	3.19727	YES	8	12
nicotinamide phosphoribosyltransferase precursor	gi|5031977	374	1.6948	0.951021	3.02028	NO	6	6
nuclear transport factor 2	gi|5031985	375	0.591562	0.213064	1.64244	NO	2	1
protein S100-A11	gi|5032057	376	0.70694	0.36452	1.37102	NO	6	7
protein S100-A12	gi|5032059	377	1.30317	0.633003	2.68284	NO	4	2
secretoglobin family 3A member 1 precursor	gi|50363226	378	1.65196	0.0231139	118.066	NO	2	4
thioredoxin isoform 1	gi|50592994	379	0.586436	0.32867	1.04636	NO	8	10
alpha-1-antichymotrypsin precursor	gi|50659080	380	1.18873	0.666849	2.11905	NO	8	5
alpha-actinin-2 isoform 2	gi|507588248	381	0.809766	0.0331988	19.7513	NO	2	2
annexin A2 isoform 1	gi|50845388	382	1.0506	0.587718	1.87804	NO	6	5
poly(U)-specific endoribonuclease isoform 2 precursor	gi|5174623	384	0.860655	0.48392	1.53068	NO	6	5
protein S100-P	gi|5174663	385	0.673411	0.258224	1.75616	NO	4	5
small proline-rich protein 2A	gi|5174693	386	2.1383	0.825951	5.53584	NO	2	2
tubulin beta-4B chain	gi|5174735	387	2.67857	0.0332812	215.58	NO	2	4
sulfhydryl oxidase 1 isoform b precursor	gi|51873067	388	1.37788	0.585996	3.23989	NO	4	4
ribonuclease T2 precursor	gi|5231228	389	1.21877	0.641135	2.31685	NO	6	2
Parkinson disease protein 7 isoform X1	gi|530360487	390	0.84597	0.572783	1.24945	NO	8	4
filamin-binding LIM protein 1 isoform X2	gi|530361166	391	0.981748	0.353599	2.72577	NO	2	1
Adenylyl cyclase-associated protein 1 isoform X1	gi|530361590	392	0.831186	0.267191	2.58568	NO	2	10
Antithrombin-III isoform X1	gi|530364787	394	0.924753	0.224272	3.81309	NO	4	3
UTP--glucose-1-phosphate uridylyltransferase isoform X1	gi|530368058	396	1.22412	0.360596	4.15552	NO	2	1
Macrophage-capping protein isoform X1	gi|530368148	397	0.874889	0.458141	1.67073	NO	6	3
Interleukin-36 alpha isoform X1	gi|530369136	398	0.95357	0.572848	1.58733	NO	8	9
Glutathione S-transferase LANCL1 isoform X1	gi|530369695	399	0.537032	0.193424	1.49104	NO	2	1
Dipeptidyl peptidase 4 isoform X1	gi|530369972	400	1.28123	0.0185018	88.7233	NO	2	1
Histidine-rich glycoprotein isoform X1	gi|530374534	403	1.17087	0.450337	3.04424	NO	4	2
Docking protein 3 isoform X1	gi|530381201	405	1.60694	0.172893	14.9356	NO	2	1
Rap guanine nucleotide exchange factor 5 isoform X2	gi|530385121	407	0.510505	0.18387	1.41739	NO	2	1
Acid ceramidase isoform X1	gi|530387776	408	1.26765	0.168831	9.51806	NO	4	1
Plectin isoform X13	gi|530389159	409	1.1272	0.405986	3.1296	NO	2	2
cGMP-dependent 3',5'-cyclic phosphodiesterase isoform X1	gi|530396872	411	0.0893087	0.00453447	1.75898	NO	2	1
lysosomal Pro-X carboxypeptidase isoform X1	gi|530396980	412	1.28978	0.481731	3.45322	NO	4	2
keratin, type I cytoskeletal 10 isoform X1	gi|530412176	417	0.906006	0.400996	2.04702	NO	8	17
Desmocollin-2 isoform X1	gi|530413667	418	1.25222	0.195596	8.01676	NO	2	15
Cytosolic non-specific dipeptidase isoform X1	gi|530414265	419	0.605341	0.17578	2.08464	NO	2	2
Alpha-actinin-4 isoform X2	gi|530417302	423	1.22142	0.634758	2.35029	NO	2	19
Alpha-actinin-4 isoform 2	gi|530417304	424	0.511313	0.210151	1.24406	NO	2	19
Calpain small subunit 1 isoform X1	gi|530417333	425	1.02329	0.368562	2.84112	NO	2	1
BPI fold-containing family A member 2 isoform X1	gi|530417837	427	0.5813	0.185663	1.82001	NO	8	35
Rho guanine nucleotide exchange factor TIAM1 isoform 1	gi|530419044	430	1.49279	0.537664	4.14466	NO	2	1
Germinal-center associated nuclear protein isoform X1	gi|530419407	431	0.98628	0.355231	2.73835	NO	2	1
Eukaryotic translation initiation factor 3 subunit L isoform X2	gi|530420132	432	0.719645	0.182964	2.83056	NO	2	1
Uncharacterized protein KIAA1671 isoform X1	gi|530420483	433	0.76913	0.253425	2.33427	NO	2	1
F-actin-capping protein subunit beta isoform 4	gi|531990816	438	0.637052	0.169211	2.3984	NO	2	3
histone H3.2	gi|53793688	439	1.18877	0.864058	1.6355	NO	6	1
steroid hormone receptor ERR1 isoform 2	gi|540344538	440	0.866799	0.213204	3.52404	NO	2	1
GDH/6PGL endoplasmic bifunctional protein isoform 1 precursor	gi|543583768	441	0.903649	0.32547	2.50893	NO	2	1
T-complex protein 1 subunit theta isoform 3	gi|544711070	442	2.59418	0.934353	7.2026	NO	2	2
F-actin-capping protein subunit alpha-1	gi|5453597	444	1.13573	0.621703	2.07477	NO	2	3
epididymal secretory protein E1 precursor	gi|5453678	445	0.493524	0.187029	1.30229	NO	4	2
LIM and SH3 domain protein 1 isoform a	gi|5453710	446	0.950605	0.342382	2.6393	NO	2	2
NEDD8 precursor	gi|5453760	447	1.19883	0.409555	3.50917	NO	2	2
phospholipid transfer protein isoform a precursor	gi|5453914	448	1.02249	0.408951	2.55651	NO	4	8
proteasome activator complex subunit 1 isoform 1	gi|5453990	449	1.20665	0.462237	3.14991	NO	4	3
14-3-3 protein sigma	gi|5454052	450	0.666724	0.461531	0.963143	YES	8	26
lactotransferrin isoform 1 precursor	gi|54607120	451	1.13818	0.693788	1.86723	NO	8	68
vacuolar protein sorting-associated protein 13D isoform 2	gi|54607141	452	0.74817	0.26947	2.07725	NO	2	1
Golgi apparatus protein 1 isoform 1 precursor	gi|54633312	453	1.00925	0.363505	2.80214	NO	2	1
translationally-controlled tumor protein isoform 1	gi|555943903	454	1.43232	0.727219	2.82107	NO	2	2
small ubiquitin-related modifier 3 isoform 2	gi|556695502	455	0.445088	0.110775	1.78834	NO	2	1
retinol-binding protein 4 precursor	gi|55743122	456	0.784609	0.246483	2.49759	NO	4	4
keratin, type I cytoskeletal 9	gi|55956899	457	1.23383	0.326244	4.66629	NO	4	4
secreted frizzled-related protein 1 precursor	gi|56117838	458	0.859014	0.0941061	7.8412	NO	2	2
platelet glycoprotein VI isoform 2 precursor	gi|563580296	459	0.924698	0.333051	2.56737	NO	2	1
actin-related protein 2/3 complex subunit 3 isoform 2	gi|564473387	460	1.65948	0.0405192	67.9647	NO	2	1
tubulin polymerization-promoting protein family member 3	gi|56676377	461	0.746449	0.362582	1.53672	NO	4	1
rho GDP-dissociation inhibitor 2	gi|56676393	462	0.985993	0.64692	1.50279	NO	8	6
HAUS augmin-like complex subunit 3	gi|56711324	463	0.580764	0.209175	1.61246	NO	2	1
tubulin alpha-1B chain	gi|57013276	464	1.72931	0.372093	8.037	NO	4	10
heat shock cognate 71 kDa protein isoform 1	gi|5729877	465	0.709636	0.509632	0.988133	YES	8	21
secretoglobin family 1D member 2 precursor	gi|5729909	466	1.25026	0.555998	2.81143	NO	4	1
submaxillary gland androgen-regulated protein 3B precursor	gi|5729962	468	2.88566	0.882585	9.43481	NO	8	15
Serine--tRNA ligase, cytoplasmic isoform X1	gi|578799563	471	1.30017	0.468286	3.60985	NO	2	1
AP-4 complex accessory subunit RUSC1 isoform X2	gi|578800776	472	0.912011	0.0198587	41.8842	NO	2	1
Interleukin-1 receptor antagonist protein isoform X1	gi|578804259	473	0.484813	0.118041	1.99121	NO	4	15
Kelch domain-containing protein 8B isoform X2	gi|578805759	474	1.05682	0.380637	2.9342	NO	2	1
Vitamin D-binding protein isoform X1	gi|578809023	476	1.67477	0.688466	4.07405	NO	4	20
Alpha-2-macroglobulin isoform X1	gi|578822814	482	0.987489	0.0262409	37.1609	NO	2	54
Periplakin isoform X1	gi|578828140	484	1	0.360173	2.77645	NO	2	2
Alpha-actinin-4 isoform X1	gi|578834952	487	0.622268	0.268029	1.44469	NO	4	19
adipogenesis regulatory factor	gi|5802976	491	1.67157	0.555608	5.02901	NO	4	1
endoplasmic reticulum resident protein 29 isoform 1 precursor	gi|5803013	492	1.51356	0.545143	4.20232	NO	2	1
transaldolase	gi|5803187	493	0.903727	0.645468	1.26532	NO	8	14
kallikrein-11 isoform 1 precursor	gi|5803199	494	0.935098	0.265399	3.2947	NO	2	3
14-3-3 protein epsilon	gi|5803225	495	0.792454	0.331833	1.89247	NO	6	11
14-3-3 protein theta	gi|5803227	496	0.94189	0.00488295	181.685	NO	2	9
protein LEG1 homolog precursor	gi|58219024	497	2.50587	1.2011	5.22806	YES	8	43
RING finger protein 150 precursor	gi|58331204	498	0.295121	0.106295	0.819387	YES	2	1
desmoplakin isoform I	gi|58530840	499	0.428549	0.154351	1.18984	NO	2	1
serpin B3	gi|5902072	500	0.764427	0.470527	1.2419	NO	8	21
coronin-1A	gi|5902134	501	1.00799	0.653456	1.55488	NO	8	8
transitional endoplasmic reticulum ATPase	gi|6005942	502	1.61375	0.723075	3.60157	NO	6	9
glutathione peroxidase 3 precursor	gi|6006001	503	2.53513	0.913084	7.03865	NO	2	1
polyubiquitin-C	gi|601984520	504	1.07269	0.535909	2.14713	NO	2	7
salivary acidic proline-rich phosphoprotein 1/2 isoform a preproprotein	gi|604723323	505	0.498693	0.0414524	5.99952	NO	2	58
salivary acidic proline-rich phosphoprotein 1/2 isoform b	gi|604723334	506	0.123595	0.0457939	0.333574	YES	2	58
kallikrein-6 isoform B	gi|61744426	508	0.359066	0.00318073	40.5341	NO	2	1
mesencephalic astrocyte-derived neurotrophic factor precursor	gi|618857509	509	2.24905	0.297808	16.9849	NO	2	1
vimentin	gi|62414289	511	1.11278	0.581266	2.13032	NO	6	3
complement C1q tumor necrosis factor-related protein 3 isoform b precursor	gi|62739183	512	1.19124	0.429053	3.30742	NO	2	1
complement factor H isoform a precursor	gi|62739186	513	0.939096	0.416237	2.11875	NO	4	4
cytochrome P450 26C1	gi|62952502	514	0.762079	0.27448	2.11587	NO	2	1
phosphoglucomutase-2	gi|63055049	515	1.02326	0.545286	1.9202	NO	2	3
SPARC-like protein 1 isoform 2	gi|634743251	516	1.38742	0.572559	3.362	NO	6	3
beta-hexosaminidase subunit beta isoform 2	gi|635172849	517	0.985056	0.407397	2.38179	NO	4	1
tubulin beta chain isoform d	gi|645912975	520	0.904329	0.0667453	12.2527	NO	4	5
carbonic anhydrase 2 isoform 2	gi|654823808	521	2.17699	0.0829933	57.1043	NO	2	2
rab GDP dissociation inhibitor beta isoform 1	gi|6598323	522	0.772922	0.499723	1.19548	NO	8	8
complement C1r subcomponent precursor	gi|66347875	524	1.99526	0.379082	10.5019	NO	2	1
nucleoside diphosphate kinase B isoform a	gi|66392205	526	0.836454	0.64122	1.09113	NO	8	5
dermcidin isoform 2 preproprotein	gi|665505971	527	0.824421	0.104363	6.51257	NO	2	2
ADP-ribosylation factor 1	gi|66879664	528	0.566642	0.043258	7.42251	NO	2	1
rho GDP-dissociation inhibitor 1 isoform e	gi|669033311	529	1.09219	0.416994	2.86064	NO	2	3
histone H2B type 2-F isoform a	gi|66912162	530	0.356683	0.211599	0.601245	YES	6	7
alpha-2-macroglobulin precursor	gi|66932947	531	0.827764	0.435658	1.57278	NO	6	54
hemoglobin subunit gamma-2	gi|6715607	532	0.959401	0.0600595	15.3256	NO	2	9
mucin-1 isoform 3 precursor	gi|67189069	533	1.28749	0.308829	5.36747	NO	2	1
complement C4-A isoform 1 preproprotein	gi|67190748	534	0.733444	0.320803	1.67685	NO	6	27
complement factor B preproprotein	gi|67782358	535	1.27754	0.544261	2.99877	NO	8	12
actin-related protein 2/3 complex subunit 4 isoform b	gi|68161509	536	0.60256	0.217026	1.67297	NO	2	1
liver carboxylesterase 1 isoform a precursor	gi|68508967	537	0.852599	0.460915	1.57714	NO	2	3
chitinase-3-like protein 2 isoform c	gi|68533260	538	1.0865	0.333233	3.54253	NO	4	2
peroxiredoxin-5, mitochondrial isoform a precursor	gi|6912238	539	0.812208	0.520203	1.26812	NO	8	8
caspase-14 precursor	gi|6912286	540	0.92045	0.331521	2.55558	NO	2	3
interleukin-36 receptor antagonist protein	gi|6912432	541	1.06132	0.36772	3.06318	NO	2	2
6-phosphogluconolactonase	gi|6912586	542	0.917631	0.362566	2.32246	NO	4	3
phosphatidylinositol transfer protein beta isoform isoform 1	gi|6912594	543	0.90997	0.0114984	72.0142	NO	2	1
histidine--tRNA ligase, cytoplasmic isoform 1	gi|6996014	544	1.4745	0.20886	10.4096	NO	2	1
carbonic anhydrase 6 isoform 1 precursor	gi|70167127	545	1.21997	0.204851	7.26539	NO	4	39
apolipoprotein E isoform a precursor	gi|705044002	546	0.519996	0.166759	1.62148	NO	2	1
inter-alpha-trypsin inhibitor heavy chain H2 precursor	gi|70778918	547	1.36536	0.613687	3.0377	NO	4	2
fibrinogen beta chain isoform 1 preproprotein	gi|70906435	548	1.24994	0.665376	2.34809	NO	6	18
fibrinogen gamma chain isoform gamma-B precursor	gi|70906439	549	1.17363	0.356342	3.8654	NO	6	13
glycogen phosphorylase, liver form isoform 1	gi|71037379	550	1.14913	0.698654	1.89005	NO	6	10
fibromodulin precursor	gi|71040111	551	2.76694	0.996577	7.68226	NO	2	1
myeloblastin precursor	gi|71361688	552	0.399715	0.160897	0.993009	YES	4	11
alcohol dehydrogenase class 4 mu/sigma chain isoform 2	gi|71743840	553	0.860033	0.517496	1.4293	NO	8	3
apolipoprotein A-IV precursor	gi|71773110	554	0.384763	0.0472909	3.13046	NO	4	6
tubulin alpha-1C chain isoform b	gi|733606131	555	0.731139	0.188804	2.83132	NO	2	7
aspartate aminotransferase, mitochondrial isoform 1 precursor	gi|73486658	556	0.485289	0.174788	1.34738	NO	2	1
integrin beta-2 isoform 1 precursor	gi|735367803	557	1.41906	0.511106	3.93994	NO	2	3
corticosteroid-binding globulin precursor	gi|73858564	559	0.714496	0.257342	1.98376	NO	2	1
plasma protease C1 inhibitor precursor	gi|73858570	561	0.870964	0.313898	2.41664	NO	2	5
ATP-citrate synthase isoform 4	gi|740086852	562	0.776486	0.227621	2.64884	NO	2	1
serine protease inhibitor Kazal-type 5 isoform b preproprotein	gi|74027261	563	0.620643	0.0601097	6.40825	NO	2	6
alpha-2-macroglobulin-like protein 1 isoform 1 precursor	gi|74271845	564	0.29394	0.0553903	1.55985	NO	2	57
matrix metalloproteinase-9 preproprotein	gi|74272287	565	0.946839	0.590602	1.51795	NO	8	11
calponin-2 isoform d	gi|746576376	567	1.58489	0.570835	4.40037	NO	2	1
6-phosphogluconate dehydrogenase, decarboxylating isoform 2	gi|751130505	568	0.450393	0.238812	0.849432	YES	2	22
6-phosphogluconate dehydrogenase, decarboxylating isoform 3	gi|751130507	569	0.932316	0.594443	1.46223	NO	4	24
G-protein coupled receptor family C group 5 member B isoform 2	gi|755571572	570	2.55227	0.0291664	223.342	NO	2	1
protein S100-A6	gi|7657532	573	0.698361	0.472571	1.03203	NO	8	3
heme-binding protein 2	gi|7657603	574	0.886053	0.475375	1.65152	NO	8	1
ras-related protein Rap-1b isoform 1 precursor	gi|7661678	575	4.76707	1.17144	19.3992	YES	2	1
glyceraldehyde-3-phosphate dehydrogenase isoform 1	gi|7669492	579	0.795439	0.553727	1.14266	NO	8	37
vinculin isoform meta-VCL	gi|7669550	580	0.884672	0.329603	2.37451	NO	4	11
PREDICTED: basic proline-rich protein-like	gi|767879358	581	1.3366	0.481405	3.71099	NO	2	1
Serine/arginine repetitive matrix protein 1 isoform X9	gi|767901861	592	1.07647	0.232066	4.9933	NO	2	1
Cilia- and flagella-associated protein 57 isoform X5	gi|767902638	594	1.95884	0.705522	5.43863	NO	2	1
Calcium-activated chloride channel regulator 4 isoform X1	gi|767903168	595	0.89674	0.4973	1.61702	NO	6	1
alpha-amylase 1B precursor	gi|767903808	597	2.86486	1.26455	6.49041	YES	8	932
Carbonic anhydrase 6 isoform X1	gi|767905885	602	0.355801	0.00822228	15.3965	NO	2	29
carbonic anhydrase 6 isoform X1	gi|767905887	603	0.69712	0.0606633	8.01104	NO	2	29
PREDICTED: EF-hand domain-containing protein D2 isoform X2	gi|767905956	604	1.60694	0.124928	20.67	NO	2	1
F-actin-capping protein subunit alpha-1 isoform X1	gi|767906226	605	1.45211	0.523011	4.03171	NO	2	2
polymeric immunoglobulin receptor isoform X1	gi|767909532	613	1.81688	0.832834	3.96363	NO	8	125
protein S100-A8 isoform c	gi|767910129	614	2.24299	1.02587	4.90413	YES	2	13
protein FAM110C isoform X1	gi|767913298	619	0.874984	0.240686	3.1809	NO	2	1
syndecan-1 isoform X2	gi|767914988	623	0.933254	0.154858	5.62426	NO	2	1
collagen alpha-4(IV) chain isoform X3	gi|767916541	625	4.80128	0.0619375	372.186	NO	2	1
nebulin isoform X30	gi|767918249	629	0.731139	0.256619	2.08311	NO	2	1
kinesin-like protein KIF1A isoform X5	gi|767918589	630	0.791497	0.0994546	6.29903	NO	2	2
dynein heavy chain 7, axonemal isoform X4	gi|767918888	632	1.15878	0.315886	4.25079	NO	2	2
programmed cell death 6-interacting protein isoform X1	gi|767922055	639	1.82202	0.796083	4.17013	NO	4	3
protein FAM3D isoform X2	gi|767922296	642	4.16141	1.03259	16.7707	YES	4	2
protein FAM3D isoform X5	gi|767922304	643	0.908436	0.397741	2.07486	NO	4	2
roundabout homolog 2 isoform X5	gi|767923957	647	0.149983	0.00509922	4.41145	NO	2	1
transketolase isoform X1	gi|767924143	648	0.943617	0.749599	1.18785	NO	8	12
ceruloplasmin isoform X1	gi|767925751	649	1.52245	0.987997	2.34601	NO	6	16
retinoic acid receptor responder protein 1 isoform X1	gi|767927333	650	1.71396	0.617321	4.75871	NO	2	1
ribosome-releasing factor 2, mitochondrial isoform X3	gi|767936679	664	1.21899	0.439047	3.38446	NO	2	1
serine protease inhibitor Kazal-type 5 isoform X2	gi|767937510	666	1.00267	0.471224	2.13347	NO	6	6
leukocyte elastase inhibitor isoform X1	gi|767939339	671	0.709154	0.387326	1.29839	NO	6	17
leukocyte elastase inhibitor isoform X2	gi|767939343	672	0.600688	0.381509	0.945788	YES	2	17
receptor-interacting serine/threonine-protein kinase 1 isoform X3	gi|767940908	674	0.751623	0.270714	2.08684	NO	2	1
nesprin-1 isoform X17	gi|767942387	675	0.70319	0.235448	2.10015	NO	4	2
arginase-1 isoform X1	gi|767942788	677	1.35152	0.327157	5.58331	NO	2	4
aldo-keto reductase family 1 member B10 isoform X1	gi|767948302	685	0.825977	0.320394	2.12937	NO	4	7
neutrophil defensin 3 isoform X1	gi|767950128	688	0.782358	0.472943	1.2942	NO	8	4
collagen alpha-1(XXII) chain isoform X4	gi|767952615	693	0.676083	0.243507	1.87711	NO	2	1
CYFIP-related Rac1 interactor B isoform 3	gi|767953180	694	0.895365	0.322486	2.48593	NO	2	2
procathepsin L isoform 4 precursor	gi|767956359	697	0.948418	0.460687	1.95251	NO	4	1
prostaglandin reductase 1 isoform X2	gi|767956688	698	0.955161	0.523383	1.74314	NO	2	3
gelsolin isoform X2	gi|767957189	700	1.91259	0.846732	4.32015	NO	2	13
lipocalin-1 isoform X1	gi|767957419	702	0.820798	0.305065	2.20841	NO	8	16
collagen alpha-1(XXVII) chain isoform X8	gi|767958591	703	0.762079	0.27448	2.11587	NO	2	1
ADP-sugar pyrophosphatase isoform X2	gi|767959648	704	0.426579	0.153642	1.18437	NO	2	1
CD44 antigen isoform X25	gi|767966868	713	1.75388	0.6317	4.86955	NO	2	1
zona pellucida sperm-binding protein 1 isoform X1	gi|767967721	715	0.704693	0.175522	2.82923	NO	2	1
unconventional myosin-VIIa isoform X11	gi|767968230	717	0.503501	0.181347	1.39794	NO	2	2
protein Atg16l2 isoform X5	gi|767968965	718	0.854892	0.318342	2.29577	NO	4	1
protein O-glucosyltransferase 3 isoform X1	gi|767969637	720	2.44343	0.880057	6.78405	NO	2	1
neutrophil collagenase isoform X2	gi|767970179	721	1.32253	0.625621	2.79575	NO	6	3
parathymosin isoform X1	gi|767971402	722	0.887156	0.319529	2.46314	NO	2	1
alpha-2-macroglobulin-like protein 1 isoform X1	gi|767971682	725	0.561644	0.280939	1.12282	NO	6	56
leukotriene A-4 hydrolase isoform X3	gi|767974255	730	0.847114	0.166579	4.30787	NO	2	2
Nascent polypeptide-associated complex subunit alpha isoform X3	gi|767974358	731	0.794328	0.286095	2.20541	NO	2	2
Cathepsin G isoform X1	gi|767979880	738	0.721977	0.460692	1.13145	NO	8	6
ERO1-like protein alpha isoform X1	gi|767980373	740	0.665395	0.295835	1.49661	NO	4	8
Heat shock protein HSP 90-alpha isoform X1	gi|767980445	741	1.35137	0.419016	4.35834	NO	4	9
Alpha-actinin-1 isoform X4	gi|767981768	743	1.41328	0.360661	5.53803	NO	4	8
Serine/threonine-protein kinase MRCK beta isoform X5	gi|767982067	746	1.41469	0.74995	2.66863	NO	4	1
Thrombospondin-1 isoform X2	gi|767985152	751	0.82447	0.456714	1.48835	NO	6	5
Vacuolar protein sorting-associated protein 35 isoform X1	gi|767990260	757	0.734514	0.0503247	10.7206	NO	2	1
Aldehyde dehydrogenase, dimeric NADP-preferring isoform X2	gi|767991822	762	0.452395	0.0301661	6.78448	NO	2	3
Envoplakin isoform X1	gi|767994032	764	0.799093	0.157161	4.06304	NO	2	1
ABI gene family member 3 isoform X2	gi|767994947	766	1.4388	0.518216	3.99475	NO	2	1
outer dynein arm-docking complex subunit 4 isoform 2 [Homo	gi|767996095	768	2.00447	0.0974595	41.2265	NO	2	1
Puromycin-sensitive aminopeptidase isoform X1	gi|767996555	769	0.916185	0.644042	1.30332	NO	6	11
Microtubule cross-linking factor 1 isoform X3	gi|767997640	771	1.75388	0.0113941	269.973	NO	2	2
Desmoglein-3 isoform X1	gi|767998313	774	1.02813	0.539721	1.9585	NO	8	16
Serpin B4 isoform X1	gi|767999133	777	1.02644	0.569226	1.8509	NO	6	19
Myeloblastin isoform X1	gi|768003137	782	1.3843	0.601289	3.18698	NO	4	1
Cactin isoform X1	gi|768003324	783	0.552078	0.151862	2.00701	NO	2	1
Carcinoembryonic antigen-related cell adhesion molecule 8 isoform X2	gi|768005947	786	1.33045	0.479193	3.69393	NO	2	1
kallikrein-11 isoform X1	gi|768006078	787	1.48387	0.799471	2.75415	NO	6	3
Glucose-6-phosphate isomerase isoform X2	gi|768008086	788	0.856033	0.652113	1.12372	NO	8	16
Suprabasin isoform X2	gi|768008972	789	0.838533	0.457194	1.53794	NO	2	10
SH3 and multiple ankyrin repeat domains protein 1 isoform X3	gi|768009462	792	1.62674	0.426142	6.20984	NO	2	1
Cerebral cavernous malformations 2 protein-like isoform X5	gi|768016002	796	2.11836	0.762976	5.88152	NO	2	1
Protein FAM3B isoform X2	gi|768021174	798	0.998031	0.507757	1.9617	NO	8	4
Small G protein signaling modulator 3 isoform X9	gi|768024717	802	0.824548	0.283291	2.39993	NO	6	2
Immunoglobulin lambda-like polypeptide 1 isoform X1	gi|768024738	803	0.704532	0.0378073	13.1288	NO	2	1
Arylsulfatase A isoform X1	gi|768031399	806	0.698232	0.164745	2.9593	NO	2	1
Ubiquitin-like modifier-activating enzyme 1 isoform X3	gi|768033354	808	0.893105	0.531645	1.50032	NO	6	9
Moesin isoform X1	gi|768037765	809	1.11985	0.671371	1.8679	NO	6	21
SH3 domain-binding glutamic acid-rich-like protein isoform X2	gi|768038036	812	0.407035	0.150769	1.09889	NO	4	2
immunoglobulin heavy variable 4-38-2-like [Homo sapiens	gi|768041374	817	0.862427	0.457098	1.62718	NO	8	4
protein CutA isoform 2 precursor	gi|7706244	825	0.872973	0.313056	2.43433	NO	4	1
calcium-binding protein 39	gi|7706481	826	1.63682	0.589537	4.54453	NO	2	1
cornulin	gi|7706635	827	0.547579	0.355673	0.84303	YES	8	20
ubiquitin-60S ribosomal protein L40 precursor	gi|77539055	828	0.902682	0.543365	1.49961	NO	6	7
calmodulin isoform 1	gi|779176942	829	0.966144	0.387939	2.40614	NO	4	5
fibronectin isoform 11 preproprotein	gi|807066348	830	1.9705	1.13332	3.42609	YES	6	14
cornifin-B	gi|83582815	833	1.48013	0.749467	2.92312	NO	6	4
small proline-rich protein 2E	gi|83582817	834	0.552458	0.261876	1.16547	NO	4	2
nucleotide exchange factor SIL1 precursor	gi|83641896	835	0.448745	0.161626	1.24592	NO	2	2
serpin B13 isoform 2	gi|8393956	836	0.44803	0.243644	0.823867	YES	6	8
collagen alpha-1(VI) chain precursor	gi|87196339	837	0.914113	0.444023	1.88189	NO	4	1
uncharacterized protein C12orf40	gi|87299626	838	0.746802	0.0631306	8.83427	NO	2	1
proline-rich protein 11	gi|88703045	839	1.32153	0.762214	2.29127	NO	6	1
vitronectin precursor	gi|88853069	840	1.37188	0.335659	5.60707	NO	4	4
myosin light polypeptide 6 isoform 2	gi|88999583	842	1.01196	0.678842	1.50854	NO	8	5
prothrombin isoform 2	gi|910749465	845	1.84527	0.0152926	222.657	NO	2	4
protein FAM3C precursor	gi|91807125	846	1.80302	0.425414	7.64167	NO	2	1
voltage-gated hydrogen channel 1 isoform 1	gi|91992155	847	2.13796	0.770036	5.93594	NO	2	1
folate receptor alpha precursor	gi|9257213	848	0.918586	0.512637	1.646	NO	6	3
WD repeat-containing protein 1 isoform 1	gi|9257257	849	1.01859	0.494773	2.09698	NO	4	2
transforming protein RhoA isoform 5	gi|927669112	850	0.790679	0.160019	3.90686	NO	2	5
ly6/PLAUR domain-containing protein 3 precursor	gi|93004088	851	1.10784	0.602899	2.03569	NO	8	7
L-lactate dehydrogenase B chain isoform LDHBx	gi|937827788	852	0.93221	0.510937	1.70083	NO	4	9
malate dehydrogenase, cytoplasmic isoform MDH1x	gi|939646432	853	0.854202	0.547439	1.33286	NO	8	9
zymogen granule protein 16 homolog B precursor	gi|94536866	854	0.668086	0.312315	1.42913	NO	8	33
disabled homolog 2-interacting protein isoform 1	gi|94967023	855	3.35738	1.10624	10.1895	YES	2	1
phosphoglycerate mutase 1 isoform 2	gi|952009249	857	0.887156	0.480736	1.63717	NO	2	10
immortalization up-regulated protein isoform IMUP-2	gi|961349590	859	0.539511	0.0936556	3.10789	NO	2	2
complement factor I isoform 1 preproprotein	gi|968121912	861	1.18577	0.427082	3.29222	NO	2	1
haptoglobin isoform 3 preproprotein	gi|970259822	862	0.526988	0.00764279	36.3371	NO	2	23
heterogeneous nuclear ribonucleoprotein K isoform d	gi|970949444	863	0.562987	0.0470895	6.73089	NO	2	3
40S ribosomal protein SA isoform 1	gi|9845502	864	0.720375	0.199361	2.60301	NO	2	1
ras-related C3 botulinum toxin substrate 1 isoform Rac1	gi|9845511	865	0.874435	0.252155	3.03241	NO	4	2
adenosylhomocysteinase isoform 1	gi|9951915	866	0.77632	0.137266	4.39056	NO	2	5
resistin precursor	gi|9966777	868	1.38179	0.50977	3.74551	NO	4	2
eukaryotic translation initiation factor 5A-2	gi|9966867	869	0.211886	0.00213653	21.0133	NO	2	1
secreted Ly-6/uPAR-related protein 1 precursor	gi|9966907	870	1.2942	0.466134	3.59326	NO	2	1
platelet-derived growth factor C precursor	gi|9994187	871	0.912011	0.328481	2.53215	NO	2	1

## Sheet: Malignant-Normal
Protein	Accession	Row	Summary Ratio	Lower CI	Upper CI	Significant	Runs #	Peptides (95%)
alpha-amylase 2B precursor	gi|10280622	20	3.27391	1.96228	5.46226	YES	8	765
vacuolar protein sorting-associated protein 41 homolog isoform 1	gi|114199475	38	1.81874	1.37224	2.41052	YES	6	1
keratin, type II cytoskeletal 1	gi|119395750	46	0.282255	0.11889	0.670096	YES	2	15
keratin, type II cytoskeletal 5	gi|119395754	47	0.406009	0.191526	0.860683	YES	4	16
sulfhydryl oxidase 1 isoform a precursor	gi|13325075	57	7.73603	1.62166	36.9042	YES	2	4
serine protease inhibitor Kazal-type 7 precursor	gi|14211875	64	0.359247	0.137174	0.940838	YES	4	1
BPI fold-containing family B member 2 precursor	gi|15055535	72	1.93914	1.02497	3.66867	YES	8	34
serine/threonine-protein phosphatase CPPED1 isoform b	gi|153251272	75	0.251189	0.0904713	0.697412	YES	2	1
purine nucleoside phosphorylase	gi|157168362	87	0.331146	0.154386	0.710281	YES	4	8
gelsolin isoform b	gi|189083772	107	0.618427	0.439861	0.869483	YES	4	13
protein-glutamine gamma-glutamyltransferase E	gi|189458821	110	0.392436	0.223524	0.688989	YES	8	30
cystatin-SN precursor	gi|19882251	116	1.94026	1.24063	3.03445	YES	8	140
protein disulfide-isomerase precursor	gi|20070125	122	0.673928	0.506228	0.897182	YES	8	21
transcobalamin-1 precursor	gi|21071008	126	1.80493	1.32374	2.46102	YES	8	16
proteasome subunit beta type-3	gi|22538465	148	0.204752	0.0757039	0.553781	YES	4	1
immunoglobulin lambda-like polypeptide 5 isoform 1	gi|295986608	177	1.96776	1.43695	2.69465	YES	8	29
cysteine-rich secretory protein 3 isoform 2 precursor	gi|300244562	180	1.47881	1.02434	2.13493	YES	8	9
mucin-5B precursor	gi|301172750	181	1.9725	1.0131	3.84042	YES	8	145
peroxiredoxin-2	gi|32189392	189	0.585885	0.379741	0.903935	YES	8	7
peroxiredoxin-1	gi|32455266	194	0.649262	0.433776	0.971794	YES	8	8
keratin, type II cytoskeletal 4	gi|331999954	197	0.373779	0.173219	0.806555	YES	8	20
erythrocyte band 7 integral membrane protein isoform a	gi|38016911	211	4.05508	1.46053	11.2587	YES	2	1
carbonic anhydrase 6 isoform 2 precursor	gi|395132469	219	2.94134	1.56627	5.52361	YES	8	36
6-phosphogluconate dehydrogenase, decarboxylating isoform 1	gi|40068518	221	0.437569	0.213214	0.898002	YES	2	24
lactoperoxidase isoform 1 preproprotein	gi|40549418	225	1.60826	1.17922	2.19339	YES	8	41
pancreatic alpha-amylase precursor	gi|4502085	240	2.28721	1.08322	4.82941	YES	6	654
annexin A1	gi|4502101	241	0.281287	0.154392	0.512477	YES	4	12
annexin A5	gi|4502107	242	0.270396	0.0973892	0.75074	YES	2	1
zinc-alpha-2-glycoprotein precursor	gi|4502337	246	2.14457	1.31378	3.50073	YES	8	46
cystatin-SA precursor	gi|4503105	253	1.73163	1.23764	2.42279	YES	8	43
cystatin-C precursor	gi|4503107	254	2.05577	1.08853	3.88247	YES	8	15
cystatin-S precursor	gi|4503109	255	2.72953	1.62225	4.59261	YES	8	105
cathepsin D preproprotein	gi|4503143	258	1.76662	1.03229	3.02332	YES	8	9
glutathione S-transferase P	gi|4504183	269	0.588017	0.371382	0.931019	YES	8	27
histone H2A type 2-A	gi|4504251	270	0.536559	0.331049	0.869645	YES	6	5
histone H2AX	gi|4504253	271	0.499974	0.252763	0.988967	YES	2	5
histone H4	gi|4504309	273	0.432026	0.25811	0.723128	YES	8	6
phosphoglycerate kinase 1	gi|4505763	293	0.712744	0.523236	0.970888	YES	8	19
prolargin precursor	gi|4506041	298	0.328095	0.111073	0.969151	YES	2	1
SH3 domain-binding glutamic acid-rich-like protein	gi|4506925	310	0.272598	0.116674	0.636899	YES	2	3
statherin isoform a precursor	gi|4507261	314	7.20482	2.22247	23.3567	YES	8	119
cell division control protein 42 homolog isoform 1 precursor	gi|4757952	342	0.505825	0.279735	0.914648	YES	6	2
profilin-1	gi|4826898	353	0.692821	0.55114	0.870923	YES	8	9
L-lactate dehydrogenase A chain isoform 1	gi|5031857	372	0.668499	0.477409	0.936076	YES	8	20
galectin-3-binding protein precursor	gi|5031863	373	1.94063	1.42538	2.64212	YES	8	12
alpha-1-antichymotrypsin precursor	gi|50659080	380	1.75527	1.22983	2.50521	YES	8	5
alpha-actinin-2 isoform 2	gi|507588248	381	7.97007	2.34766	27.0576	YES	2	2
transaldolase	gi|5803187	493	0.533874	0.375207	0.759638	YES	8	14
coronin-1A	gi|5902134	501	0.510196	0.275464	0.944951	YES	8	8
salivary acidic proline-rich phosphoprotein 1/2 isoform b	gi|604723334	506	0.340408	0.174552	0.663857	YES	2	58
histone H2B type 2-F isoform a	gi|66912162	530	0.329686	0.128474	0.846027	YES	6	7
alpha-2-macroglobulin precursor	gi|66932947	531	0.571407	0.366952	0.889779	YES	6	54
myeloblastin precursor	gi|71361688	552	0.326877	0.206822	0.516621	YES	4	11
matrix metalloproteinase-9 preproprotein	gi|74272287	565	0.482037	0.268991	0.863819	YES	8	11
6-phosphogluconate dehydrogenase, decarboxylating isoform 2	gi|751130505	568	0.311699	0.108513	0.895348	YES	2	22
alpha-amylase 1B precursor	gi|767903808	597	3.20099	1.39368	7.35199	YES	8	932
polymeric immunoglobulin receptor isoform X1	gi|767909532	613	3.0701	1.6928	5.56801	YES	8	125
protein S100-A8 isoform c	gi|767910129	614	0.380701	0.177866	0.814846	YES	2	13
transketolase isoform X1	gi|767924143	648	0.587208	0.421906	0.817274	YES	8	12
leukocyte elastase inhibitor isoform X1	gi|767939339	671	0.653069	0.43242	0.986307	YES	6	17
neutrophil defensin 3 isoform X1	gi|767950128	688	0.463784	0.282617	0.761084	YES	8	4
ADP-sugar pyrophosphatase isoform X2	gi|767959648	704	0.358096	0.128977	0.994235	YES	2	1
protein O-glucosyltransferase 3 isoform X1	gi|767969637	720	3.34195	1.20368	9.27875	YES	2	1
cathepsin G isoform X1	gi|767979880	738	0.414026	0.22413	0.764813	YES	8	6
arylsulfatase A isoform X1	gi|768031399	806	0.175388	0.041382	0.743342	YES	2	1
cornulin	gi|7706635	827	0.37555	0.156537	0.90099	YES	8	20
resistin precursor	gi|9966777	868	2.86539	1.23681	6.63845	YES	4	2
apolipoprotein B-100 precursor	gi|105990532	21	1.93661	0.663824	5.64977	NO	2	19
interleukin-1 receptor antagonist protein isoform 3	gi|10835147	22	0.641126	0.276519	1.48649	NO	4	15
peptidyl-prolyl cis-trans isomerase A isoform 1	gi|10863927	23	0.721095	0.466566	1.11448	NO	8	21
lymphocyte-specific protein 1 isoform 1	gi|10880979	24	0.824138	0.296832	2.28817	NO	2	1
Alstrom syndrome protein 1	gi|110349786	26	2.24576	0.586097	8.6051	NO	2	1
inorganic pyrophosphatase	gi|11056044	27	0.767446	0.0194346	30.3055	NO	2	1
calcium-activated chloride channel regulator 1 precursor	gi|110611231	28	1.53462	0.552727	4.26078	NO	2	1
band 4.1-like protein 4B isoform 1	gi|110624794	29	1.07152	0.385932	2.97502	NO	2	1
cytochrome c	gi|11128019	32	0.771107	0.0557899	10.6579	NO	4	1
hemopexin precursor	gi|11321561	33	1.10892	0.617086	1.99277	NO	8	16
lymphocyte antigen 6D precursor	gi|11321575	34	1.62039	0.0209976	125.045	NO	2	1
azurocidin preproprotein	gi|11342670	35	0.681028	0.333278	1.39163	NO	4	1
prosaposin isoform a preproprotein	gi|11386147	36	1.15042	0.725355	1.82456	NO	8	9
cytidine deaminase	gi|11386157	37	0.882773	0.112468	6.92896	NO	4	4
kallikrein-13 precursor	gi|11496281	39	1.16526	0.490244	2.76971	NO	6	4
protein S100-A7	gi|115298657	40	1.5216	0.580857	3.98597	NO	8	15
complement C3 preproprotein	gi|115298678	41	1.01015	0.588808	1.73298	NO	8	76
4-trimethylaminobutyraldehyde dehydrogenase	gi|115387104	42	0.846668	0.529498	1.35382	NO	8	5
galectin-3 isoform 1	gi|115430223	43	1.10716	0.699406	1.75262	NO	8	3
basic salivary proline-rich protein 3 precursor	gi|117306167	44	2.05589	0.371973	11.3629	NO	4	12
lactoylglutathione lyase	gi|118402586	45	0.552926	0.195752	1.5618	NO	6	1
desmoglein-1 preproprotein	gi|119703744	48	1.14262	0.728083	1.79318	NO	8	11
keratin, type II cytoskeletal 6B	gi|119703753	49	0.765547	0.221261	2.64874	NO	4	24
acyl-CoA-binding protein isoform 3	gi|120433590	50	0.580686	0.235706	1.43058	NO	2	2
junction plakoglobin	gi|12056468	51	0.349945	0.0328836	3.7241	NO	2	3
calpain-1 catalytic subunit	gi|12408656	53	1.23057	0.749489	2.02044	NO	4	3
meteorin precursor	gi|13129000	54	2.66762	0.0311962	228.111	NO	2	1
gamma-glutamylcyclotransferase isoform 1	gi|13129018	55	0.570164	0.193023	1.68419	NO	2	1
keratin, type I cytoskeletal 13 isoform a	gi|131412225	56	0.474895	0.167009	1.35038	NO	4	23
SWI/SNF-related matrix-associated actin-dependent regulator of chromatin subfamily D member 1 isoform b	gi|133908631	59	0.977447	0.0161372	59.2051	NO	2	1
desmocollin-2 isoform Dsc2a preproprotein	gi|13435364	61	1.55151	0.307256	7.83448	NO	2	15
desmocollin-2 isoform Dsc2b preproprotein	gi|13435366	62	1.31892	0.636824	2.73161	NO	4	15
SH3 domain-binding glutamic acid-rich-like protein 3	gi|13775198	63	0.707079	0.492153	1.01587	NO	8	4
thioredoxin domain-containing protein 17	gi|14249348	65	1.08199	0.535853	2.18476	NO	4	3
chloride intracellular channel protein 1	gi|14251209	66	1.30532	0.511984	3.32797	NO	4	3
40S ribosomal protein S12	gi|14277700	67	0.547016	0.19702	1.51876	NO	2	1
WD repeat-containing protein 66 isoform 1	gi|145279222	68	4.24562	0.379338	47.5178	NO	2	1
magnesium transporter NIPA4 isoform 1	gi|149944536	71	1.40605	0.442842	4.46427	NO	2	2
serine/threonine-protein phosphatase 6 regulatory subunit 1	gi|151101459	73	1.34896	0.48586	3.74532	NO	2	1
extracellular glycoprotein lacritin precursor	gi|15187164	74	0.799381	0.433774	1.47314	NO	6	2
beta-2-glycoprotein 1 precursor	gi|153266841	76	1.61682	0.846655	3.08758	NO	6	5
keratin, type II cytoskeletal 2 oral	gi|153791670	78	0.530703	0.178913	1.5742	NO	4	5
keratin, type I cytoskeletal 14	gi|15431310	80	0.502324	0.245864	1.0263	NO	6	16
proline-rich protein 4 isoform 2 precursor	gi|154448886	81	1.34396	0.75565	2.39031	NO	6	4
ADP/ATP translocase 2	gi|156071459	83	1.27644	0.357512	4.55732	NO	2	1
proline-rich protein 27 precursor	gi|156071476	84	1.38721	0.469071	4.10245	NO	8	5
inter-alpha-trypsin inhibitor heavy chain H1 isoform a preproprotein	gi|156119625	85	1.4993	0.897701	2.50408	NO	4	7
alpha-2-HS-glycoprotein preproprotein	gi|156523970	86	0.789877	0.492911	1.26576	NO	8	8
RUN and SH3 domain-containing protein 1 isoform b	gi|157412247	88	0.685488	0.161738	2.90528	NO	2	1
transmembrane protein 177	gi|157419116	89	1.11173	0.400415	3.08666	NO	2	1
adenylyl cyclase-associated protein 1	gi|157649073	90	0.571443	0.30481	1.07131	NO	6	10
intracellular hyaluronan-binding protein 4	gi|157676331	91	1.87932	0.676879	5.21782	NO	2	1
pecanex-like protein 3	gi|157743252	92	0.977237	0.351974	2.71325	NO	2	1
puromycin-sensitive aminopeptidase	gi|158937236	93	0.924238	0.350633	2.43621	NO	2	11
salivary acidic proline-rich phosphoprotein 1/2 precursor	gi|158966674	94	1.23727	0.16746	9.14141	NO	6	94
leucine-rich alpha-2-glycoprotein precursor	gi|16418467	95	1.10435	0.597306	2.04182	NO	8	5
78 kDa glucose-regulated protein precursor	gi|16507237	96	0.852945	0.619651	1.17407	NO	8	18
plastin-2	gi|167614506	97	0.775234	0.513261	1.17092	NO	8	27
alpha-1-acid glycoprotein 1 precursor	gi|167857790	98	1.42456	0.70668	2.8717	NO	8	16
serpin B5	gi|167860126	99	1.14119	0.631525	2.06218	NO	8	11
peptidyl-prolyl cis-trans isomerase FKBP1A isoform a	gi|17149836	100	1.12098	0.560753	2.24091	NO	6	2
synaptic vesicle membrane protein VAT-1 homolog	gi|18379349	103	0.797995	0.381827	1.66776	NO	4	3
dendritic cell nuclear protein 1	gi|18677770	104	1.57398	0.495369	5.00116	NO	4	1
CD59 glycoprotein preproprotein	gi|187828910	105	0.677633	0.32221	1.42511	NO	6	2
dipeptidyl peptidase 1 isoform a preproprotein	gi|189083844	108	1.94127	0.952584	3.95609	NO	6	2
alpha-1-antitrypsin precursor	gi|189163530	109	1.71527	0.56375	5.21889	NO	8	24
SPARC-like protein 1 isoform 1 precursor	gi|190341024	111	0.444363	0.0932983	2.11642	NO	2	3
hexokinase-3	gi|194097330	112	0.300631	0.029355	3.07882	NO	4	7
heat shock 70 kDa protein 1A	gi|194248072	113	0.807107	0.605071	1.0766	NO	8	34
nicotinate phosphoribosyltransferase isoform 1	gi|194394158	114	0.440851	0.0467856	4.15405	NO	2	6
high mobility group protein B2	gi|194688133	115	0.557186	0.200683	1.547	NO	2	1
cystatin-D precursor	gi|19882256	117	2.02282	0.944107	4.33404	NO	8	18
serum paraoxonase/arylesterase 1 precursor	gi|19923106	118	0.731139	0.109194	4.89554	NO	4	3
importin subunit beta-1 isoform 1	gi|19923142	119	1.72187	0.62017	4.78068	NO	2	4
glutamine synthetase	gi|19923206	120	0.695024	0.250329	1.9297	NO	2	2
ras-related protein Rab-14	gi|19923483	121	0.414954	0.149455	1.1521	NO	2	2
nucleobindin-1 precursor	gi|20070228	123	0.788733	0.407762	1.52565	NO	6	5
EF-hand domain-containing protein D2	gi|20149675	124	0.801895	0.0715027	8.99317	NO	2	1
14-3-3 protein zeta/delta	gi|208973242	125	0.861322	0.596956	1.24276	NO	8	16
alpha-1B-glycoprotein precursor	gi|21071030	127	0.745465	0.357017	1.55656	NO	8	8
protein FAM25G	gi|212276049	128	0.726348	0.309231	1.70611	NO	8	3
nucleosome assembly protein 1-like 3	gi|21327710	129	1.20226	0.170005	8.5023	NO	2	1
retinal dehydrogenase 1	gi|21361176	130	0.672977	0.326893	1.38546	NO	4	3
glycogen phosphorylase, brain form	gi|21361370	131	0.963829	0.347145	2.67602	NO	2	2
phosphoglucomutase-1 isoform 1	gi|21361621	132	0.47863	0.172389	1.32889	NO	2	2
protein disulfide-isomerase A3 precursor	gi|21361657	133	1.0327	0.284232	3.75208	NO	4	4
14-3-3 protein gamma	gi|21464101	134	1.15452	0.107211	12.4326	NO	2	8
ezrin	gi|21614499	135	0.92555	0.67553	1.2681	NO	8	15
protein S100-A8	gi|21614544	136	0.707767	0.429602	1.16604	NO	6	13
coactosin-like protein	gi|21624607	137	1.0666	0.395993	2.87284	NO	4	1
malate dehydrogenase, mitochondrial isoform 1 precursor	gi|21735621	138	1.17076	0.790557	1.73382	NO	6	5
mucin-7 precursor	gi|222418645	140	0.885851	0.496231	1.58139	NO	6	3
talin-1	gi|223029410	141	0.761777	0.23851	2.43304	NO	4	4
calmodulin-like protein 5	gi|223278387	142	0.480954	0.203532	1.13651	NO	8	7
aldo-keto reductase family 1 member B10	gi|223468663	143	1.11701	0.666741	1.87135	NO	4	7
tropomyosin alpha-4 chain isoform Tpm4.1cy	gi|223555975	144	0.583445	0.210141	1.6199	NO	2	6
homeodomain-only protein isoform a	gi|224282187	145	1.24451	0.604513	2.56209	NO	4	1
cathepsin Z preproprotein	gi|22538442	147	0.614426	0.271829	1.38881	NO	4	1
prostaglandin reductase 1 isoform 2	gi|226056130	149	0.862979	0.310821	2.39601	NO	2	3
exocyst complex component 3-like protein 2	gi|226371708	150	1.09648	0.394921	3.04431	NO	2	1
transmembrane protein 64 isoform 2	gi|226371762	151	1.23899	0.352758	4.3517	NO	2	1
aldehyde dehydrogenase, dimeric NADP-preferring	gi|22907049	152	0.669534	0.429361	1.04405	NO	6	9
proteasome subunit alpha type-5 isoform 1	gi|23110942	153	0.562341	0.20254	1.56131	NO	2	3
proteasome subunit alpha type-6 isoform a	gi|23110944	154	1.84502	0.664524	5.12259	NO	2	2
actin-related protein 2/3 complex subunit 2	gi|23238211	155	0.758625	0.289712	1.98649	NO	4	4
synaptojanin-1 isoform d	gi|237757326	156	2.03236	0.731999	5.64273	NO	2	1
programmed cell death 6-interacting protein isoform 2	gi|241982780	157	1.96789	0.708779	5.46373	NO	2	3
keratin, type I cytoskeletal 16	gi|24430192	159	0.594577	0.275116	1.28499	NO	8	20
perilipin-3 isoform 3	gi|255958306	160	1.35768	0.794545	2.31995	NO	8	4
cell growth regulator with EF hand domain protein 1 isoform a precursor	gi|261278348	164	0.701455	0.1895	2.59651	NO	2	1
inter-alpha-trypsin inhibitor heavy chain H1 isoform b	gi|261878614	165	0.805378	0.290075	2.23609	NO	2	1
density-regulated protein	gi|27501446	166	1.49968	0.540146	4.16379	NO	2	1
trefoil factor 3 precursor	gi|281485608	167	1.04354	0.588163	1.8515	NO	8	7
isocitrate dehydrogenase [NADP] cytoplasmic	gi|28178825	168	0.557846	0.154939	2.00847	NO	4	1
rho-related GTP-binding protein RhoC precursor	gi|28395033	169	0.817691	0.199119	3.35788	NO	2	1
zinc finger BED domain-containing protein 6	gi|291621630	170	2.06063	0.742183	5.72123	NO	2	1
ly-6/neurotoxin-like protein 1 isoform a precursor	gi|29337281	171	0.776119	0.309015	1.94929	NO	4	2
dystroglycan preproprotein	gi|294997288	172	1.87068	0.673769	5.19385	NO	2	1
Golgi membrane protein 1	gi|29550838	173	1.1368	0.453339	2.85066	NO	4	3
N-acetyl-D-glucosamine kinase	gi|295844834	174	1.33045	0.479193	3.69393	NO	2	1
acyl-CoA-binding protein isoform 4	gi|295849266	175	0.642345	0.146449	2.8174	NO	2	3
acyl-CoA-binding protein isoform 1	gi|295849279	176	0.994504	0.542291	1.82381	NO	4	3
glycogenin-1 isoform 3	gi|296040507	178	0.946237	0.340809	2.62718	NO	2	1
tubulin beta chain isoform b	gi|29788785	179	1.2351	0.400819	3.80588	NO	2	5
transmembrane protein 102	gi|30425460	182	0.320627	0.0377552	2.72284	NO	2	1
inter-alpha-trypsin inhibitor heavy chain H4 isoform 1 precursor	gi|31542984	184	0.812147	0.318539	2.07065	NO	6	11
intelectin-1 precursor	gi|31542986	185	2.70396	0.973892	7.50739	NO	2	2
phosphoglycerate kinase 2	gi|31543397	186	2.54683	0.917299	7.07114	NO	2	2
integrin alpha-1 precursor	gi|31657142	188	0.454988	0.129757	1.5954	NO	2	1
extracellular matrix protein 1 isoform 3 precursor	gi|322302700	190	0.565603	0.22239	1.43849	NO	8	3
olfactomedin-4 precursor	gi|32313593	191	1.14288	0.411634	3.17314	NO	2	1
probable G-protein coupled receptor 142	gi|32401433	192	0.977237	0.351974	2.71325	NO	2	1
vitamin D-binding protein isoform 3 precursor	gi|324021745	193	0.866136	0.405501	1.85004	NO	4	20
protein FAM195A	gi|33300670	198	2.20801	0.747495	6.52216	NO	2	1
complement C4-B-like preproprotein	gi|338858017	199	0.105438	0.00131208	8.47289	NO	2	27
ras-related protein Rab-7a	gi|34147513	200	0.895316	0.253766	3.15879	NO	6	4
BPI fold-containing family A member 1 precursor	gi|342307069	202	1.43963	0.648396	3.1964	NO	8	7
heat shock 70 kDa protein 6	gi|34419635	203	0.418794	0.140504	1.24828	NO	2	6
E3 ubiquitin-protein ligase RNF14 isoform 2	gi|34577096	205	1.19124	0.429053	3.30742	NO	2	1
arginase-1 isoform 1	gi|346986435	206	1.58723	0.591889	4.25638	NO	4	5
cathelicidin antimicrobial peptide preproprotein	gi|348041314	207	0.688743	0.364366	1.3019	NO	6	3
basic salivary proline-rich protein 4 isoform 1 preproprotein	gi|37537692	208	1.57904	0.510459	4.88457	NO	4	12
cocaine esterase isoform 1	gi|37622885	209	0.747288	0.389068	1.43533	NO	6	6
cocaine esterase isoform 2	gi|37622887	210	1.13621	0.131331	9.83	NO	2	5
heat shock 70 kDa protein 4	gi|38327039	213	0.792501	0.384951	1.63153	NO	4	3
citrate synthase, mitochondrial precursor	gi|38327625	214	1.0666	0.256243	4.43965	NO	2	1
suprabasin isoform 2 precursor	gi|38348366	215	1.25893	0.453431	3.49534	NO	2	4
thymidine phosphorylase isoform 2	gi|384229051	216	2.68476	0.659739	10.9254	NO	2	6
neutrophil gelatinase-associated lipocalin precursor	gi|38455402	217	2.10144	0.931436	4.74111	NO	8	11
tubulin alpha-1A chain isoform 2	gi|393715095	218	1.00559	0.245988	4.1108	NO	2	8
ganglioside GM2 activator isoform 1 precursor	gi|39995109	220	0.995405	0.358518	2.76369	NO	2	1
serum amyloid A-1 protein preproprotein	gi|40316910	222	0.776966	0.126351	4.77777	NO	4	2
aminopeptidase B	gi|40316915	223	0.851334	0.406955	1.78096	NO	4	4
bisphosphoglycerate mutase	gi|40353764	224	0.744732	0.256713	2.16049	NO	2	1
BPI fold-containing family B member 1 precursor	gi|40807482	226	1.22207	0.634997	2.35192	NO	8	26
fatty acid synthase	gi|41872631	229	1.41254	0.508757	3.92183	NO	2	2
PDZ domain-containing protein GIPC1 isoform 1	gi|42544144	230	1.08643	0.391301	3.0164	NO	2	1
long-chain-fatty-acid--CoA ligase 3	gi|42794752	232	0.168183	0.000833474	33.9369	NO	2	1
general transcription factor IIH subunit 3 isoform d	gi|428673526	233	0.258226	0.0242649	2.74803	NO	2	1
heat shock protein HSP 90-beta isoform c	gi|431822408	234	0.791367	0.308006	2.03328	NO	6	11
involucrin	gi|44890059	235	0.80069	0.366472	1.74939	NO	6	3
actin, cytoplasmic 1	gi|4501885	236	0.712418	0.446326	1.13715	NO	8	87
afamin precursor	gi|4501987	237	0.701455	0.218942	2.24735	NO	2	2
serum albumin preproprotein	gi|4502027	238	0.836436	0.679768	1.02921	NO	8	187
protein AMBP preproprotein	gi|4502067	239	1.23406	0.598014	2.54661	NO	4	3
apolipoprotein A-II preproprotein	gi|4502149	243	1.09609	0.183129	6.5605	NO	6	6
apolipoprotein D precursor	gi|4502163	244	1.61436	0.581448	4.48218	NO	2	1
adenine phosphoribosyltransferase isoform a	gi|4502171	245	1.04232	0.375414	2.89394	NO	2	1
flavin reductase (NADPH)	gi|4502419	247	0.106962	0.00842612	1.35778	NO	2	2
carbonic anhydrase 1 isoform a	gi|4502517	248	0.868675	0.00294651	256.098	NO	2	8
carbonyl reductase [NADPH] 1 isoform 1	gi|4502599	249	0.884679	0.419344	1.86638	NO	6	2
carboxypeptidase E preproprotein	gi|4503009	251	0.630957	0.227254	1.75182	NO	2	2
cellular retinoic acid-binding protein 2	gi|4503029	252	0.988544	0.500223	1.95357	NO	6	5
cystatin-B	gi|4503117	256	0.598027	0.325217	1.09968	NO	8	35
cathepsin B isoform 1 preproprotein	gi|4503139	257	1.24163	0.803725	1.91814	NO	8	5
elongation factor 1-alpha 1	gi|4503471	259	0.566937	0.298218	1.0778	NO	4	6
elongation factor 1-alpha 2	gi|4503475	260	1.06485	0.0297326	38.1366	NO	2	3
elongation factor 1-gamma	gi|4503481	261	0.847227	0.305148	2.35228	NO	2	2
elongation factor 2	gi|4503483	262	1.02802	0.410072	2.57715	NO	2	11
alpha-enolase isoform 1	gi|4503571	263	0.823032	0.526562	1.28642	NO	8	46
fibrinogen alpha chain isoform alpha-E preproprotein	gi|4503689	264	0.682503	0.307978	1.51248	NO	6	9
glutaredoxin-1	gi|4504025	265	0.973733	0.0405257	23.3964	NO	2	2
guanine nucleotide-binding protein G(i) subunit alpha-2 isoform 1	gi|4504041	266	0.74817	0.26947	2.07725	NO	2	3
aspartate aminotransferase, cytoplasmic	gi|4504067	267	1.0593	0.674859	1.66274	NO	8	3
granulins precursor	gi|4504151	268	1.15009	0.854337	1.54823	NO	6	5
histone H2B type 1-L	gi|4504259	272	0.387911	0.128227	1.1735	NO	2	7
hemoglobin subunit alpha	gi|4504347	274	0.614305	0.0435011	8.67498	NO	6	47
hemoglobin subunit beta	gi|4504349	275	0.529724	0.259779	1.08018	NO	8	71
hemoglobin subunit delta	gi|4504351	276	0.484438	0.0285632	8.21619	NO	4	36
heat shock protein beta-1	gi|4504517	278	1.56646	0.974504	2.51798	NO	8	10
histatin-1 precursor	gi|4504529	279	0.902268	0.148126	5.49591	NO	4	11
interleukin-18 isoform 1 precursor	gi|4504653	280	0.959401	0.339788	2.70889	NO	2	1
kallikrein-1 preproprotein	gi|4504875	282	4.15374	0.942998	18.2965	NO	4	16
kininogen-1 isoform 2 precursor	gi|4504893	283	1.96511	0.32979	11.7095	NO	2	6
galectin-7	gi|4504985	285	1.60258	0.902627	2.84532	NO	8	5
leukotriene A-4 hydrolase isoform 1	gi|4505029	286	0.685342	0.426576	1.10108	NO	6	11
mammaglobin-B precursor	gi|4505171	287	0.450125	0.185149	1.09432	NO	4	2
macrophage migration inhibitory factor	gi|4505185	288	0.818534	0.497994	1.34539	NO	8	3
alpha-1-acid glycoprotein 2 precursor	gi|4505529	289	0.828788	0.138407	4.96282	NO	4	8
furin preproprotein	gi|4505579	290	0.494311	0.0763089	3.20203	NO	2	1
phosphatidylethanolamine-binding protein 1	gi|4505621	291	0.949554	0.561201	1.60665	NO	8	4
phosphoglycerate mutase 1 isoform 1	gi|4505753	292	0.917482	0.583986	1.44143	NO	6	10
elafin preproprotein	gi|4505787	294	1.40793	0.726617	2.72807	NO	6	1
prolactin-inducible protein precursor	gi|4505821	295	2.89774	0.990927	8.4738	NO	8	34
plasminogen isoform 1 precursor	gi|4505881	296	2.06697	0.998023	4.28081	NO	6	1
peptidyl-prolyl cis-trans isomerase C precursor	gi|4505991	297	1.91867	0.931978	3.94997	NO	4	1
prostasin preproprotein	gi|4506153	299	1.02329	0.368562	2.84112	NO	2	1
kallikrein-6 isoform A preproprotein	gi|4506155	300	1.30017	0.468286	3.60985	NO	2	2
proteasome subunit alpha type-1 isoform 2	gi|4506179	301	0.874984	0.425016	1.80133	NO	4	1
proteasome subunit alpha type-2	gi|4506181	302	0.899498	0.323974	2.49741	NO	2	2
proteasome subunit alpha type-4 isoform 1	gi|4506185	303	1.18797	0.437678	3.22446	NO	4	4
ras-related C3 botulinum toxin substrate 2	gi|4506381	304	0.924604	0.624841	1.36818	NO	4	2
non-secretory ribonuclease precursor	gi|4506549	305	1.03971	0.548737	1.96996	NO	6	3
60S acidic ribosomal protein P2	gi|4506671	306	1.03514	0.502812	2.13105	NO	4	1
40S ribosomal protein S28	gi|4506715	307	1.40605	0.341565	5.78798	NO	2	1
protein S100-A9	gi|4506773	308	0.669063	0.443768	1.00874	NO	8	36
ras GTPase-activating-like protein IQGAP1	gi|4506787	309	1.45211	0.421667	5.00069	NO	2	7
antileukoproteinase precursor	gi|4507065	311	1.37281	0.516227	3.65075	NO	4	1
fascin	gi|4507115	312	1.34896	0.48586	3.74532	NO	2	1
superoxide dismutase [Cu-Zn]	gi|4507149	313	0.970173	0.654291	1.43856	NO	8	2
protein-glutamine gamma-glutamyltransferase K	gi|4507475	315	0.672977	0.242388	1.86848	NO	2	1
metalloproteinase inhibitor 1 precursor	gi|4507509	316	1.2325	0.769978	1.97286	NO	8	5
triosephosphate isomerase isoform 1	gi|4507645	317	0.768165	0.4133	1.42772	NO	8	18
transthyretin precursor	gi|4507725	319	1.30607	0.733939	2.32421	NO	2	3
uteroglobin precursor	gi|4507809	320	0.408523	0.0390277	4.27623	NO	2	7
14-3-3 protein beta/alpha	gi|4507949	321	0.852434	0.505513	1.43744	NO	6	11
catalase	gi|4557014	322	0.885444	0.595859	1.31577	NO	8	13
angiotensinogen preproprotein	gi|4557287	323	1.03912	0.671818	1.60724	NO	8	8
fructose-bisphosphate aldolase A isoform 1	gi|4557305	324	0.865655	0.727721	1.02973	NO	8	18
apolipoprotein A-I isoform 1 preproprotein	gi|4557321	325	0.49246	0.116216	2.08677	NO	8	20
monocyte differentiation antigen CD14 precursor	gi|4557417	326	1.60966	0.475364	5.45058	NO	4	3
ceruloplasmin precursor	gi|4557485	327	0.986279	0.266447	3.65081	NO	2	16
fatty acid-binding protein, epidermal	gi|4557581	328	0.714811	0.408865	1.24969	NO	8	18
keratin, type I cytoskeletal 17	gi|4557701	329	0.751623	0.270714	2.08684	NO	2	8
lipoprotein lipase precursor	gi|4557727	330	1.10154	0.396744	3.05836	NO	2	1
serotransferrin isoform 1 precursor	gi|4557871	332	0.809723	0.111248	5.89361	NO	2	70
lysozyme C precursor	gi|4557894	333	1.48711	0.603752	3.66292	NO	8	17
cornifin-A	gi|45827734	334	1.23548	0.683316	2.23382	NO	6	4
parathymosin	gi|46276863	335	0.94189	0.339243	2.61511	NO	2	1
transgelin-2 isoform a	gi|469608410	336	1.09389	0.634212	1.88674	NO	8	10
keratin, type II cytoskeletal 2 epidermal	gi|47132620	337	0.929573	0.489004	1.76708	NO	6	13
tryptophan--tRNA ligase, cytoplasmic isoform a	gi|47419914	338	1.26474	0.439915	3.63606	NO	2	2
reticulon-4 isoform D	gi|47519490	339	0.557186	0.167745	1.85076	NO	2	1
calreticulin precursor	gi|4757900	341	0.653901	0.221393	1.93134	NO	8	4
cadherin-1 isoform 1 preproprotein	gi|4757960	343	0.996049	0.605215	1.63927	NO	6	3
glutathione S-transferase omega-1 isoform 1	gi|4758484	345	1.09144	0.530159	2.24695	NO	4	2
peroxiredoxin-6	gi|4758638	346	0.727871	0.417381	1.26934	NO	8	8
peptidyl-prolyl cis-trans isomerase B precursor	gi|4758950	347	1.2422	0.871914	1.76974	NO	8	7
ras-related protein Rab-11A isoform 1	gi|4758984	348	0.83946	0.302351	2.33072	NO	2	1
F-box only protein 50	gi|47825361	349	0.769776	0.284276	2.08443	NO	4	4
putative RNA-binding protein 15 isoform 1	gi|47933339	350	1.30989	0.446686	3.84118	NO	2	1
annexin A3	gi|4826643	351	0.899498	0.301779	2.68109	NO	2	5
haptoglobin isoform 1 preproprotein	gi|4826762	352	1.23581	0.456905	3.34254	NO	6	25
peptidoglycan recognition protein 1 precursor	gi|4827036	354	0.993479	0.493592	1.99963	NO	8	3
spectrin beta chain, non-erythrocytic 5	gi|485837026	355	0.578096	0.13038	2.56323	NO	2	2
collagen alpha-2(I) chain precursor	gi|48762934	356	0.79216	0.219679	2.85651	NO	6	2
actin, alpha cardiac muscle 1 precursor	gi|4885049	357	1.04171	0.483958	2.24225	NO	4	18
fructose-bisphosphate aldolase C	gi|4885063	358	1.04713	0.397059	2.7615	NO	6	3
calmodulin-like protein 3	gi|4885111	359	0.6282	0.332911	1.18541	NO	8	5
cystatin-A	gi|4885165	360	0.495869	0.22811	1.07792	NO	8	13
small proline-rich protein 3	gi|4885607	362	0.678285	0.185141	2.48497	NO	8	12
matrix Gla protein isoform 2 precursor	gi|49574514	363	0.722971	0.261296	2.00036	NO	6	3
tropomyosin alpha-3 chain isoform 8	gi|499137520	364	0.492816	0.159671	1.52106	NO	2	6
leucine-rich repeat-containing protein 20 isoform 4	gi|501354657	365	1.72982	0.114315	26.1757	NO	2	1
actin-related protein 2 isoform b	gi|5031571	366	0.581713	0.0350586	9.65213	NO	2	7
actin-related protein 3 isoform 1	gi|5031573	367	0.997943	0.581068	1.71389	NO	4	5
actin-related protein 2/3 complex subunit 5 isoform 1	gi|5031593	368	0.576907	0.144425	2.30446	NO	2	2
actin-related protein 2/3 complex subunit 4 isoform a	gi|5031595	369	0.434343	0.159649	1.18168	NO	4	4
cofilin-1	gi|5031635	370	0.964957	0.706503	1.31796	NO	8	5
keratin, type II cytoskeletal 6C	gi|5031839	371	0.421183	0.163417	1.08554	NO	4	25
nicotinamide phosphoribosyltransferase precursor	gi|5031977	374	1.27607	0.75425	2.15891	NO	6	6
nuclear transport factor 2	gi|5031985	375	0.744732	0.268232	2.06771	NO	2	1
protein S100-A11	gi|5032057	376	0.471974	0.085989	2.59056	NO	6	7
protein S100-A12	gi|5032059	377	0.516416	0.250845	1.06315	NO	4	2
secretoglobin family 3A member 1 precursor	gi|50363226	378	0.196547	0.000716629	53.9061	NO	2	4
thioredoxin isoform 1	gi|50592994	379	0.698755	0.422074	1.15681	NO	8	10
annexin A2 isoform 1	gi|50845388	382	0.927308	0.508605	1.6907	NO	6	5
poly(U)-specific endoribonuclease isoform 2 precursor	gi|5174623	384	0.974393	0.617603	1.5373	NO	6	5
protein S100-P	gi|5174663	385	0.620051	0.26288	1.46251	NO	4	5
small proline-rich protein 2A	gi|5174693	386	3.52641	0.989759	12.5643	NO	2	2
tubulin beta-4B chain	gi|5174735	387	2.35918	0.0313764	177.386	NO	2	4
sulfhydryl oxidase 1 isoform b precursor	gi|51873067	388	1.12553	0.490805	2.58109	NO	4	4
ribonuclease T2 precursor	gi|5231228	389	1.2534	0.622742	2.52274	NO	6	2
Parkinson disease protein 7 isoform X1	gi|530360487	390	0.867297	0.513597	1.46458	NO	8	4
filamin-binding LIM protein 1 isoform X2	gi|530361166	391	0.94189	0.339243	2.61511	NO	2	1
adenylyl cyclase-associated protein 1 isoform X1	gi|530361590	392	0.517753	0.137645	1.94753	NO	2	10
antithrombin-III isoform X1	gi|530364787	394	1.42188	0.706166	2.86297	NO	4	3
UTP--glucose-1-phosphate uridylyltransferase isoform X1	gi|530368058	396	1.40924	0.491529	4.04038	NO	2	1
macrophage-capping protein isoform X1	gi|530368148	397	0.919162	0.443917	1.90319	NO	6	3
iInterleukin-36 alpha isoform X1	gi|530369136	398	0.936802	0.520514	1.68602	NO	8	9
glutathione S-transferase LANCL1 isoform X1	gi|530369695	399	0.0537105	0.00254255	1.13461	NO	2	1
dipeptidyl peptidase 4 isoform X1	gi|530369972	400	0.55743	0.0137894	22.5338	NO	2	1
histidine-rich glycoprotein isoform X1	gi|530374534	403	1.22371	0.527289	2.83991	NO	4	2
docking protein 3 isoform X1	gi|530381201	405	1.57036	0.161502	15.2694	NO	2	1
rap guanine nucleotide exchange factor 5 isoform X2	gi|530385121	407	0.88308	0.175523	4.44291	NO	2	1
acid ceramidase isoform X1	gi|530387776	408	1.89234	0.659643	5.42864	NO	4	1
plectin isoform X13	gi|530389159	409	0.744732	0.268232	2.06771	NO	2	2
cGMP-dependent 3',5'-cyclic phosphodiesterase isoform X1	gi|530396872	411	0.298058	0.0731421	1.2146	NO	2	1
lysosomal Pro-X carboxypeptidase isoform X1	gi|530396980	412	0.656042	0.250474	1.71831	NO	4	2
keratin, type I cytoskeletal 10 isoform X1	gi|530412176	417	0.349942	0.117754	1.03997	NO	8	17
desmocollin-2 isoform X1	gi|530413667	418	0.773374	0.0727564	8.22068	NO	2	15
cytosolic non-specific dipeptidase isoform X1	gi|530414265	419	0.74131	0.267	2.05821	NO	2	2
alpha-actinin-4 isoform X2	gi|530417302	423	0.602987	0.236481	1.53751	NO	2	19
alpha-actinin-4 isoform 2	gi|530417304	424	0.694754	0.28077	1.71914	NO	2	19
calpain small subunit 1 isoform X1	gi|530417333	425	1.13763	0.409742	3.15856	NO	2	1
BPI fold-containing family A member 2 isoform X1	gi|530417837	427	1.33648	0.80329	2.22359	NO	8	35
Rho guanine nucleotide exchange factor TIAM1 isoform 1	gi|530419044	430	1.61436	0.508451	5.12567	NO	2	1
germinal-center associated nuclear protein isoform X1	gi|530419407	431	1.34896	0.48586	3.74532	NO	2	1
eukaryotic translation initiation factor 3 subunit L isoform X2	gi|530420132	432	0.881742	0.315578	2.46364	NO	2	1
uncharacterized protein KIAA1671 isoform X1	gi|530420483	433	1.77828	0.640488	4.9373	NO	2	1
F-actin-capping protein subunit beta isoform 4	gi|531990816	438	1.41716	0.661861	3.0344	NO	2	3
histone H3.2	gi|53793688	439	0.701459	0.467283	1.05299	NO	6	1
steroid hormone receptor ERR1 isoform 2	gi|540344538	440	1.37237	0.0290642	64.8012	NO	2	1
GDH/6PGL endoplasmic bifunctional protein isoform 1 precursor	gi|543583768	441	1.31826	0.346618	5.0136	NO	2	1
T-complex protein 1 subunit theta isoform 3	gi|544711070	442	1.66725	0.600497	4.62902	NO	2	2
F-actin-capping protein subunit alpha-1	gi|5453597	444	1.12435	0.606311	2.08502	NO	2	3
epididymal secretory protein E1 precursor	gi|5453678	445	0.742816	0.278578	1.98069	NO	4	2
LIM and SH3 domain protein 1 isoform a	gi|5453710	446	1.45211	0.523011	4.03171	NO	2	2
NEDD8 precursor	gi|5453760	447	1.50009	0.395123	5.69514	NO	2	2
phospholipid transfer protein isoform a precursor	gi|5453914	448	0.829099	0.264754	2.5964	NO	4	8
proteasome activator complex subunit 1 isoform 1	gi|5453990	449	0.993277	0.400533	2.46322	NO	4	3
14-3-3 protein sigma	gi|5454052	450	0.808961	0.536487	1.21982	NO	8	26
lactotransferrin isoform 1 precursor	gi|54607120	451	1.1114	0.725982	1.70145	NO	8	68
vacuolar protein sorting-associated protein 13D isoform 2	gi|54607141	452	1	0.360173	2.77645	NO	2	1
Golgi apparatus protein 1 isoform 1 precursor	gi|54633312	453	0.765597	0.275747	2.12564	NO	2	1
translationally-controlled tumor protein isoform 1	gi|555943903	454	0.653524	0.271691	1.57198	NO	2	2
small ubiquitin-related modifier 3 isoform 2	gi|556695502	455	1.12929	0.277376	4.59771	NO	2	1
retinol-binding protein 4 precursor	gi|55743122	456	2.35637	0.454452	12.218	NO	4	4
keratin, type I cytoskeletal 9	gi|55956899	457	0.847407	0.433105	1.65802	NO	4	4
secreted frizzled-related protein 1 precursor	gi|56117838	458	0.124312	0.00111776	13.8253	NO	2	2
platelet glycoprotein VI isoform 2 precursor	gi|563580296	459	1.22462	0.441073	3.40008	NO	2	1
actin-related protein 2/3 complex subunit 3 isoform 2	gi|564473387	460	0.877767	0.0361923	21.2884	NO	2	1
tubulin polymerization-promoting protein family member 3	gi|56676377	461	0.58479	0.284057	1.20391	NO	4	1
rho GDP-dissociation inhibitor 2	gi|56676393	462	0.921728	0.56075	1.51508	NO	8	6
HAUS augmin-like complex subunit 3	gi|56711324	463	1.14288	0.176431	7.40329	NO	2	1
tubulin alpha-1B chain	gi|57013276	464	1.47199	0.299459	7.23551	NO	4	10
heat shock cognate 71 kDa protein isoform 1	gi|5729877	465	0.66271	0.404129	1.08674	NO	8	21
secretoglobin family 1D member 2 precursor	gi|5729909	466	0.957194	0.243145	3.76821	NO	4	1
submaxillary gland androgen-regulated protein 3B precursor	gi|5729962	468	2.6898	0.871431	8.30244	NO	8	15
Serine--tRNA ligase, cytoplasmic isoform X1	gi|578799563	471	1.08643	0.336054	3.51229	NO	2	1
AP-4 complex accessory subunit RUSC1 isoform X2	gi|578800776	472	0.648634	0.127765	3.29297	NO	2	1
interleukin-1 receptor antagonist protein isoform X1	gi|578804259	473	0.618925	0.265434	1.44318	NO	4	15
kelch domain-containing protein 8B isoform X2	gi|578805759	474	1.18032	0.425119	3.2771	NO	2	1
vitamin D-binding protein isoform X1	gi|578809023	476	0.810854	0.311482	2.11082	NO	4	20
alpha-2-macroglobulin isoform X1	gi|578822814	482	3.21325	0.101409	101.815	NO	2	54
periplakin isoform X1	gi|578828140	484	1.67494	0.603269	4.65039	NO	2	2
alpha-actinin-4 isoform X1	gi|578834952	487	0.728132	0.42708	1.2414	NO	4	19
adipogenesis regulatory factor	gi|5802976	491	1.05481	0.46884	2.37313	NO	4	1
endoplasmic reticulum resident protein 29 isoform 1 precursor	gi|5803013	492	2.44343	0.880057	6.78405	NO	2	1
kallikrein-11 isoform 1 precursor	gi|5803199	494	0.706354	0.271799	1.83568	NO	2	3
14-3-3 protein epsilon	gi|5803225	495	1.04609	0.425929	2.56922	NO	6	11
14-3-3 protein theta	gi|5803227	496	1.32539	0.021095	83.2741	NO	2	9
protein LEG1 homolog precursor	gi|58219024	497	1.71101	0.551821	5.30529	NO	8	43
RING finger protein 150 precursor	gi|58331204	498	2.30144	0.815095	6.49818	NO	2	1
desmoplakin isoform I	gi|58530840	499	0.772681	0.278298	2.14531	NO	2	1
serpin B3	gi|5902072	500	0.503902	0.214224	1.18529	NO	8	21
transitional endoplasmic reticulum ATPase	gi|6005942	502	0.591582	0.227233	1.54014	NO	6	9
glutathione peroxidase 3 precursor	gi|6006001	503	1.65196	0.594992	4.58658	NO	2	1
polyubiquitin-C	gi|601984520	504	0.772013	0.325104	1.83327	NO	2	7
salivary acidic proline-rich phosphoprotein 1/2 isoform a preproprotein	gi|604723323	505	0.437929	0.104742	1.83099	NO	2	58
kallikrein-6 isoform B	gi|61744426	508	0.939215	0.01104	79.9028	NO	2	1
mesencephalic astrocyte-derived neurotrophic factor precursor	gi|618857509	509	2.39883	0.826892	6.95907	NO	2	1
vimentin	gi|62414289	511	0.609517	0.192282	1.93212	NO	6	3
complement C1q tumor necrosis factor-related protein 3 isoform b precursor	gi|62739183	512	0.628058	0.226209	1.74377	NO	2	1
complement factor H isoform a precursor	gi|62739186	513	0.825138	0.369588	1.84219	NO	4	4
cytochrome P450 26C1	gi|62952502	514	1.03753	0.373689	2.88064	NO	2	1
phosphoglucomutase-2	gi|63055049	515	0.988831	0.570465	1.71401	NO	2	3
SPARC-like protein 1 isoform 2	gi|634743251	516	1.32843	0.615046	2.86925	NO	6	3
beta-hexosaminidase subunit beta isoform 2	gi|635172849	517	0.73243	0.276628	1.93926	NO	4	1
tubulin beta chain isoform d	gi|645912975	520	0.695409	0.0340032	14.222	NO	4	5
carbonic anhydrase 2 isoform 2	gi|654823808	521	1.88253	0.0566593	62.5483	NO	2	2
rab GDP dissociation inhibitor beta isoform 1	gi|6598323	522	0.852329	0.5817	1.24886	NO	8	8
complement C1r subcomponent precursor	gi|66347875	524	2.0893	0.752507	5.80082	NO	2	1
nucleoside diphosphate kinase B isoform a	gi|66392205	526	0.866879	0.658936	1.14044	NO	8	5
dermcidin isoform 2 preproprotein	gi|665505971	527	0.537032	0.0679101	4.24684	NO	2	2
ADP-ribosylation factor 1	gi|66879664	528	0.622734	0.155727	2.49025	NO	2	1
rho GDP-dissociation inhibitor 1 isoform e	gi|669033311	529	1.17706	0.634874	2.18229	NO	2	3
hemoglobin subunit gamma-2	gi|6715607	532	0.374973	0.00823893	17.0659	NO	2	9
mucin-1 isoform 3 precursor	gi|67189069	533	0.880831	0.0174997	44.3359	NO	2	1
complement C4-A isoform 1 preproprotein	gi|67190748	534	1.0354	0.587797	1.82384	NO	6	27
complement factor B preproprotein	gi|67782358	535	1.4853	0.663639	3.32425	NO	8	12
actin-related protein 2/3 complex subunit 4 isoform b	gi|68161509	536	1.28825	0.242557	6.84206	NO	2	1
liver carboxylesterase 1 isoform a precursor	gi|68508967	537	0.15417	0.0194955	1.21917	NO	2	3
chitinase-3-like protein 2 isoform c	gi|68533260	538	0.780288	0.0657394	9.26156	NO	4	2
peroxiredoxin-5, mitochondrial isoform a precursor	gi|6912238	539	1.06862	0.679745	1.67998	NO	8	8
caspase-14 precursor	gi|6912286	540	0.968278	0.348747	2.68837	NO	2	3
interleukin-36 receptor antagonist protein	gi|6912432	541	0.854106	0.158709	4.59644	NO	2	2
6-phosphogluconolactonase	gi|6912586	542	0.696162	0.263361	1.84022	NO	4	3
phosphatidylinositol transfer protein beta isoform isoform 1	gi|6912594	543	0.786772	0.0311756	19.8556	NO	2	1
histidine--tRNA ligase, cytoplasmic isoform 1	gi|6996014	544	1.68593	0.294304	9.65787	NO	2	1
carbonic anhydrase 6 isoform 1 precursor	gi|70167127	545	0.816919	0.193522	3.44848	NO	4	39
apolipoprotein E isoform a precursor	gi|705044002	546	0.483059	0.173985	1.34119	NO	2	1
inter-alpha-trypsin inhibitor heavy chain H2 precursor	gi|70778918	547	0.973073	0.389493	2.43104	NO	4	2
fibrinogen beta chain isoform 1 preproprotein	gi|70906435	548	1.04625	0.718133	1.52429	NO	6	18
fibrinogen gamma chain isoform gamma-B precursor	gi|70906439	549	1.08117	0.53898	2.16879	NO	6	13
glycogen phosphorylase, liver form isoform 1	gi|71037379	550	0.870554	0.438435	1.72857	NO	6	10
fibromodulin precursor	gi|71040111	551	1.26474	0.367257	4.35542	NO	2	1
alcohol dehydrogenase class 4 mu/sigma chain isoform 2	gi|71743840	553	0.884924	0.514846	1.52102	NO	8	3
apolipoprotein A-IV precursor	gi|71773110	554	1.75607	0.804336	3.83397	NO	4	6
tubulin alpha-1C chain isoform b	gi|733606131	555	0.862979	0.310821	2.39601	NO	2	7
aspartate aminotransferase, mitochondrial isoform 1 precursor	gi|73486658	556	0.32961	0.0704194	1.54279	NO	2	1
integrin beta-2 isoform 1 precursor	gi|735367803	557	0.260615	0.0469044	1.44806	NO	2	3
corticosteroid-binding globulin precursor	gi|73858564	559	1.55597	0.560416	4.32005	NO	2	1
plasma protease C1 inhibitor precursor	gi|73858570	561	1.09447	0.124309	9.63614	NO	2	5
ATP-citrate synthase isoform 4	gi|740086852	562	1.65677	0.419778	6.53889	NO	2	1
serine protease inhibitor Kazal-type 5 isoform b preproprotein	gi|74027261	563	1.22979	0.428699	3.52783	NO	2	6
alpha-2-macroglobulin-like protein 1 isoform 1 precursor	gi|74271845	564	0.537854	0.0595983	4.85394	NO	2	57
calponin-2 isoform d	gi|746576376	567	0.866962	0.312256	2.40707	NO	2	1
6-phosphogluconate dehydrogenase, decarboxylating isoform 3	gi|751130507	569	0.57662	0.1986	1.67418	NO	4	24
G-protein coupled receptor family C group 5 member B isoform 2	gi|755571572	570	2.39502	0.129268	44.3739	NO	2	1
protein S100-A6	gi|7657532	573	0.702021	0.433047	1.13806	NO	8	3
heme-binding protein 2	gi|7657603	574	1.58987	0.821364	3.07744	NO	8	1
ras-related protein Rap-1b isoform 1 precursor	gi|7661678	575	1.72822	0.143789	20.7719	NO	2	1
glyceraldehyde-3-phosphate dehydrogenase isoform 1	gi|7669492	579	0.805199	0.475532	1.36341	NO	8	37
vinculin isoform meta-VCL	gi|7669550	580	0.861286	0.319005	2.3254	NO	4	11
PREDICTED: basic proline-rich protein-like	gi|767879358	581	1.39316	0.501777	3.86802	NO	2	1
serine/arginine repetitive matrix protein 1 isoform X9	gi|767901861	592	0.891251	0.0924907	8.5882	NO	2	1
cilia- and flagella-associated protein 57 isoform X5	gi|767902638	594	1.67494	0.270505	10.3711	NO	2	1
calcium-activated chloride channel regulator 4 isoform X1	gi|767903168	595	1.03753	0.575376	1.87089	NO	6	1
carbonic anhydrase 6 isoform X1	gi|767905885	602	0.761239	0.0107267	54.0226	NO	2	29
carbonic anhydrase 6 isoform X1	gi|767905887	603	0.429484	0.114228	1.61482	NO	2	29
PREDICTED: EF-hand domain-containing protein D2 isoform X2	gi|767905956	604	1.71396	0.0560205	52.4388	NO	2	1
F-actin-capping protein subunit alpha-1 isoform X1	gi|767906226	605	0.862979	0.310821	2.39601	NO	2	2
protein FAM110C isoform X1	gi|767913298	619	1.1272	0.405986	3.1296	NO	2	1
syndecan-1 isoform X2	gi|767914988	623	1.41254	0.330287	6.04099	NO	2	1
collagen alpha-4(IV) chain isoform X3	gi|767916541	625	1.11689	0.00286378	435.59	NO	2	1
nebulin isoform X30	gi|767918249	629	0.801678	0.288743	2.22582	NO	2	1
kinesin-like protein KIF1A isoform X5	gi|767918589	630	1.41978	0.176179	11.4416	NO	2	2
dynein heavy chain 7, axonemal isoform X4	gi|767918888	632	1.23027	0.193381	7.82682	NO	2	2
programmed cell death 6-interacting protein isoform X1	gi|767922055	639	1.00671	0.475604	2.13089	NO	4	3
protein FAM3D isoform X2	gi|767922296	642	1.40702	0.300899	6.57929	NO	4	2
protein FAM3D isoform X5	gi|767922304	643	1.10689	0.453964	2.69891	NO	4	2
roundabout homolog 2 isoform X5	gi|767923957	647	1.03759	0.578495	1.86104	NO	2	1
ceruloplasmin isoform X1	gi|767925751	649	1.03891	0.650126	1.66019	NO	6	16
retinoic acid receptor responder protein 1 isoform X1	gi|767927333	650	1.24738	0.449274	3.46329	NO	2	1
ribosome-releasing factor 2, mitochondrial isoform X3	gi|767936679	664	0.660693	0.237964	1.83438	NO	2	1
serine protease inhibitor Kazal-type 5 isoform X2	gi|767937510	666	0.800902	0.332442	1.92949	NO	6	6
leukocyte elastase inhibitor isoform X2	gi|767939343	672	0.835603	0.517897	1.34821	NO	2	17
receptor-interacting serine/threonine-protein kinase 1 isoform X3	gi|767940908	674	0.49204	0.152198	1.59071	NO	2	1
nesprin-1 isoform X17	gi|767942387	675	0.95735	0.381912	2.39982	NO	4	2
arginase-1 isoform X1	gi|767942788	677	0.881099	0.0161814	47.9769	NO	2	4
aldo-keto reductase family 1 member B10 isoform X1	gi|767948302	685	0.703174	0.109184	4.52864	NO	4	7
collagen alpha-1(XXII) chain isoform X4	gi|767952615	693	1.03276	0.371972	2.86741	NO	2	1
CYFIP-related Rac1 interactor B isoform 3	gi|767953180	694	1.30017	0.468286	3.60985	NO	2	2
procathepsin L isoform 4 precursor	gi|767956359	697	1.34896	0.615299	2.95742	NO	4	1
prostaglandin reductase 1 isoform X2	gi|767956688	698	1.05611	0.423587	2.63316	NO	2	3
gelsolin isoform X2	gi|767957189	700	1.32483	0.70088	2.50424	NO	2	13
lipocalin-1 isoform X1	gi|767957419	702	0.907444	0.591596	1.39192	NO	8	16
collagen alpha-1(XXVII) chain isoform X8	gi|767958591	703	1.18032	0.425119	3.2771	NO	2	1
CD44 antigen isoform X25	gi|767966868	713	1.3366	0.481405	3.71099	NO	2	1
zona pellucida sperm-binding protein 1 isoform X1	gi|767967721	715	1.92309	0.692645	5.33936	NO	2	1
unconventional myosin-VIIa isoform X11	gi|767968230	717	1.57036	0.565602	4.36003	NO	2	2
protein Atg16l2 isoform X5	gi|767968965	718	0.931518	0.35969	2.41243	NO	4	1
neutrophil collagenase isoform X2	gi|767970179	721	1.29734	0.498631	3.37545	NO	6	3
parathymosin isoform X1	gi|767971402	722	0.6223	0.224136	1.72778	NO	2	1
alpha-2-macroglobulin-like protein 1 isoform X1	gi|767971682	725	0.687548	0.445208	1.0618	NO	6	56
leukotriene A-4 hydrolase isoform X3	gi|767974255	730	0.402001	0.050513	3.19928	NO	2	2
nascent polypeptide-associated complex subunit alpha isoform X3	gi|767974358	731	0.977237	0.351974	2.71325	NO	2	2
ERO1-like protein alpha isoform X1	gi|767980373	740	0.839481	0.340298	2.07091	NO	4	8
heat shock protein HSP 90-alpha isoform X1	gi|767980445	741	0.902362	0.248906	3.27134	NO	4	9
alpha-actinin-1 isoform X4	gi|767981768	743	1.27713	0.321054	5.08037	NO	4	8
serine/threonine-protein kinase MRCK beta isoform X5	gi|767982067	746	1.01436	0.551669	1.86512	NO	4	1
thrombospondin-1 isoform X2	gi|767985152	751	2.11522	0.988112	4.52799	NO	6	5
vacuolar protein sorting-associated protein 35 isoform X1	gi|767990260	757	1.8197	0.17728	18.6785	NO	2	1
aldehyde dehydrogenase, dimeric NADP-preferring isoform X2	gi|767991822	762	0.503424	0.00602077	42.0936	NO	2	3
envoplakin isoform X1	gi|767994032	764	0.651604	0.221226	1.91926	NO	2	1
ABI gene family member 3 isoform X2	gi|767994947	766	1.35519	0.488102	3.76261	NO	2	1
outer dynein arm-docking complex subunit 4 isoform 2 [Homo	gi|767996095	768	1.24165	0.447209	3.44738	NO	2	1
puromycin-sensitive aminopeptidase isoform X1	gi|767996555	769	0.822531	0.544784	1.24188	NO	6	11
microtubule cross-linking factor 1 isoform X3	gi|767997640	771	2.03236	0.731999	5.64273	NO	2	2
desmoglein-3 isoform X1	gi|767998313	774	1.07177	0.607546	1.89072	NO	8	16
serpin B4 isoform X1	gi|767999133	777	0.914815	0.507323	1.64961	NO	6	19
myeloblastin isoform X1	gi|768003137	782	0.735268	0.444101	1.21733	NO	4	1
cactin isoform X1	gi|768003324	783	0.6223	0.224136	1.72778	NO	2	1
carcinoembryonic antigen-related cell adhesion molecule 8 isoform X2	gi|768005947	786	1.36144	0.490355	3.77998	NO	2	1
kallikrein-11 isoform X1	gi|768006078	787	2.00235	0.911273	4.39981	NO	6	3
glucose-6-phosphate isomerase isoform X2	gi|768008086	788	0.646924	0.386462	1.08293	NO	8	16
suprabasin isoform X2	gi|768008972	789	1.31747	0.109461	15.857	NO	2	10
SH3 and multiple ankyrin repeat domains protein 1 isoform X3	gi|768009462	792	1.39514	0.38616	5.04042	NO	2	1
cerebral cavernous malformations 2 protein-like isoform X5	gi|768016002	796	1.00925	0.363505	2.80214	NO	2	1
protein FAM3B isoform X2	gi|768021174	798	1.39324	0.762502	2.54571	NO	8	4
small G protein signaling modulator 3 isoform X9	gi|768024717	802	0.992761	0.408705	2.41145	NO	6	2
immunoglobulin lambda-like polypeptide 1 isoform X1	gi|768024738	803	0.917325	0.261801	3.21422	NO	2	1
ubiquitin-like modifier-activating enzyme 1 isoform X3	gi|768033354	808	1.2508	0.738453	2.11863	NO	6	9
moesin isoform X1	gi|768037765	809	0.848136	0.525954	1.36768	NO	6	21
SH3 domain-binding glutamic acid-rich-like protein isoform X2	gi|768038036	812	0.889673	0.389386	2.03273	NO	4	2
immunoglobulin heavy variable 4-38-2-like [Homo sapiens	gi|768041374	817	0.879478	0.589088	1.31302	NO	8	4
protein CutA isoform 2 precursor	gi|7706244	825	0.626292	0.1704	2.30189	NO	4	1
calcium-binding protein 39	gi|7706481	826	1.67494	0.47338	5.92639	NO	2	1
ubiquitin-60S ribosomal protein L40 precursor	gi|77539055	828	0.758678	0.454225	1.2672	NO	6	7
calmodulin isoform 1	gi|779176942	829	0.519012	0.261467	1.03024	NO	4	5
fibronectin isoform 11 preproprotein	gi|807066348	830	0.994115	0.560334	1.76371	NO	6	14
cornifin-B	gi|83582815	833	0.834965	0.33444	2.08458	NO	6	4
small proline-rich protein 2E	gi|83582817	834	0.720937	0.367915	1.41269	NO	4	2
nucleotide exchange factor SIL1 precursor	gi|83641896	835	1.88799	0.478819	7.44439	NO	2	2
serpin B13 isoform 2	gi|8393956	836	0.581577	0.333152	1.01525	NO	6	8
collagen alpha-1(VI) chain precursor	gi|87196339	837	1.28529	0.624318	2.64603	NO	4	1
uncharacterized protein C12orf40	gi|87299626	838	0.560592	0.0218867	14.3587	NO	2	1
proline-rich protein 11	gi|88703045	839	1.2221	0.538663	2.77264	NO	6	1
vitronectin precursor	gi|88853069	840	1.51379	0.258347	8.8701	NO	4	4
myosin light polypeptide 6 isoform 2	gi|88999583	842	0.95798	0.697805	1.31516	NO	8	5
prothrombin isoform 2	gi|910749465	845	2.08988	0.460023	9.49429	NO	2	4
protein FAM3C precursor	gi|91807125	846	0.946237	0.22326	4.01041	NO	2	1
voltage-gated hydrogen channel 1 isoform 1	gi|91992155	847	1.13763	0.174042	7.43609	NO	2	1
folate receptor alpha precursor	gi|9257213	848	1.2777	0.866637	1.88373	NO	6	3
WD repeat-containing protein 1 isoform 1	gi|9257257	849	1.01158	0.491367	2.08254	NO	4	2
transforming protein RhoA isoform 5	gi|927669112	850	0.734514	0.0819327	6.5848	NO	2	5
ly6/PLAUR domain-containing protein 3 precursor	gi|93004088	851	0.897189	0.48647	1.65467	NO	8	7
L-lactate dehydrogenase B chain isoform LDHBx	gi|937827788	852	0.822852	0.415298	1.63036	NO	4	9
malate dehydrogenase, cytoplasmic isoform MDH1x	gi|939646432	853	0.684849	0.35421	1.32412	NO	8	9
zymogen granule protein 16 homolog B precursor	gi|94536866	854	0.456285	0.139444	1.49304	NO	8	33
disabled homolog 2-interacting protein isoform 1	gi|94967023	855	1.63682	0.589537	4.54453	NO	2	1
phosphoglycerate mutase 1 isoform 2	gi|952009249	857	0.627383	0.188425	2.08894	NO	2	10
immortalization up-regulated protein isoform IMUP-2	gi|961349590	859	0.459198	0.165391	1.27494	NO	2	2
complement factor I isoform 1 preproprotein	gi|968121912	861	0.899498	0.323974	2.49741	NO	2	1
haptoglobin isoform 3 preproprotein	gi|970259822	862	0.50738	0.166609	1.54514	NO	2	23
heterogeneous nuclear ribonucleoprotein K isoform d	gi|970949444	863	0.874125	0.114152	6.69365	NO	2	3
40S ribosomal protein SA isoform 1	gi|9845502	864	1.73469	0.450951	6.67289	NO	2	1
ras-related C3 botulinum toxin substrate 1 isoform Rac1	gi|9845511	865	0.618929	0.194065	1.97395	NO	4	2
adenosylhomocysteinase isoform 1	gi|9951915	866	0.818357	0.214342	3.12448	NO	2	5
eukaryotic translation initiation factor 5A-2	gi|9966867	869	0.601211	0.0194355	18.5977	NO	2	1
secreted Ly-6/uPAR-related protein 1 precursor	gi|9966907	870	0.74131	0.267	2.05821	NO	2	1
platelet-derived growth factor C precursor	gi|9994187	871	0.334662	0.000428266	261.517	NO	2	1

## Sheet: Malignant-Benign
Protein	Accession	Row	Summary Ratio	Lower CI	Upper CI	Significant	Runs #	Peptides (95%)
alpha-amylase 2B precursor	gi|10280622	20	1.63038	1.06213	2.50266	YES	8	765
apolipoprotein B-100 precursor	gi|105990532	21	2.51618	0.268351	23.5928	NO	2	19
interleukin-1 receptor antagonist protein isoform 3	gi|10835147	22	1.26863	0.383867	4.19268	NO	4	15
peptidyl-prolyl cis-trans isomerase A isoform 1	gi|10863927	23	0.977939	0.517091	1.84951	NO	8	21
lymphocyte-specific protein 1 isoform 1	gi|10880979	24	1.30017	0.147672	11.4473	NO	2	1
alstrom syndrome protein 1	gi|110349786	26	3.92709	0.454614	33.9234	NO	2	1
inorganic pyrophosphatase	gi|11056044	27	1.4472	0.0768346	27.2583	NO	2	1
calcium-activated chloride channel regulator 1 precursor	gi|110611231	28	4.28549	0.27564	66.6282	NO	2	1
band 4.1-like protein 4B isoform 1	gi|110624794	29	2.01372	0.192672	21.0466	NO	2	1
cytochrome c	gi|11128019	32	1.83091	0.795352	4.21477	NO	4	1
hemopexin precursor	gi|11321561	33	1.07014	0.631451	1.81362	NO	8	16
lymphocyte antigen 6D precursor	gi|11321575	34	0.586914	0.01884	18.2839	NO	2	1
azurocidin preproprotein	gi|11342670	35	0.851955	0.469696	1.54531	NO	4	1
prosaposin isoform a preproprotein	gi|11386147	36	1.01381	0.563954	1.82249	NO	8	9
cytidine deaminase	gi|11386157	37	0.622208	0.0831631	4.65521	NO	4	4
vacuolar protein sorting-associated protein 41 homolog isoform 1	gi|114199475	38	0.897822	0.543388	1.48344	NO	6	1
kallikrein-13 precursor	gi|11496281	39	0.445584	0.259998	0.763641	YES	6	4
protein S100-A7	gi|115298657	40	2.16836	0.872474	5.38905	NO	8	15
complement C3 preproprotein	gi|115298678	41	0.945175	0.518824	1.72189	NO	8	76
4-trimethylaminobutyraldehyde dehydrogenase	gi|115387104	42	1.23308	0.911036	1.66896	NO	8	5
galectin-3 isoform 1	gi|115430223	43	1.23665	0.656696	2.32879	NO	8	3
basic salivary proline-rich protein 3 precursor	gi|117306167	44	1.18577	0.533131	2.63734	NO	4	12
lactoylglutathione lyase	gi|118402586	45	0.518402	0.187043	1.43678	NO	6	1
keratin, type II cytoskeletal 1	gi|119395750	46	0.736598	0.256423	2.11595	NO	2	15
keratin, type II cytoskeletal 5	gi|119395754	47	0.374631	0.0499034	2.81239	NO	4	16
desmoglein-1 preproprotein	gi|119703744	48	0.91378	0.631389	1.32247	NO	8	11
keratin, type II cytoskeletal 6B	gi|119703753	49	2.90392	0.911023	9.25637	NO	4	24
acyl-CoA-binding protein isoform 3	gi|120433590	50	0.516061	0.266769	0.998314	YES	2	2
junction plakoglobin	gi|12056468	51	0.254683	0.0497157	1.30469	NO	2	3
calpain-1 catalytic subunit	gi|12408656	53	0.958493	0.380443	2.41484	NO	4	3
meteorin precursor	gi|13129000	54	1.91283	0.39416	9.28283	NO	2	1
gamma-glutamylcyclotransferase isoform 1	gi|13129018	55	0.721107	0.0708889	7.33536	NO	2	1
keratin, type I cytoskeletal 13 isoform a	gi|131412225	56	0.821923	0.0546103	12.3705	NO	4	23
sulfhydryl oxidase 1 isoform a precursor	gi|13325075	57	1.13812	0.37978	3.41068	NO	2	4
SWI/SNF-related matrix-associated actin-dependent regulator of chromatin subfamily D member 1 isoform b	gi|133908631	59	0.771853	0.011158	53.3926	NO	2	1
desmocollin-2 isoform Dsc2a preproprotein	gi|13435364	61	1.51833	0.914066	2.52205	NO	2	15
desmocollin-2 isoform Dsc2b preproprotein	gi|13435366	62	1.13084	0.500821	2.55339	NO	4	15
SH3 domain-binding glutamic acid-rich-like protein 3	gi|13775198	63	1.25983	0.892291	1.77876	NO	8	4
serine protease inhibitor Kazal-type 7 precursor	gi|14211875	64	0.528933	0.197221	1.41856	NO	4	1
thioredoxin domain-containing protein 17	gi|14249348	65	1.73426	0.676009	4.44913	NO	4	3
chloride intracellular channel protein 1	gi|14251209	66	1.00529	0.506514	1.99523	NO	4	3
40S ribosomal protein S12	gi|14277700	67	0.698232	0.251484	1.9386	NO	2	1
WD repeat-containing protein 66 isoform 1	gi|145279222	68	0.730487	0.0941444	5.66801	NO	2	1
magnesium transporter NIPA4 isoform 1	gi|149944536	71	3.59749	0.624502	20.7236	NO	2	2
BPI fold-containing family B member 2 precursor	gi|15055535	72	1.20838	0.712833	2.04843	NO	8	34
serine/threonine-protein phosphatase 6 regulatory subunit 1	gi|151101459	73	1.99526	0.294425	13.5215	NO	2	1
extracellular glycoprotein lacritin precursor	gi|15187164	74	0.503398	0.222701	1.13789	NO	6	2
serine/threonine-protein phosphatase CPPED1 isoform b	gi|153251272	75	0.580764	0.209175	1.61246	NO	2	1
beta-2-glycoprotein 1 precursor	gi|153266841	76	1.1558	0.606241	2.20354	NO	6	5
keratin, type II cytoskeletal 2 oral	gi|153791670	78	0.661177	0.0574977	7.603	NO	4	5
keratin, type I cytoskeletal 14	gi|15431310	80	0.517375	0.1782	1.50212	NO	6	16
proline-rich protein 4 isoform 2 precursor	gi|154448886	81	0.936757	0.320277	2.73985	NO	6	4
ADP/ATP translocase 2	gi|156071459	83	0.731139	0.178851	2.98888	NO	2	1
proline-rich protein 27 precursor	gi|156071476	84	1.22474	0.619107	2.42283	NO	8	5
inter-alpha-trypsin inhibitor heavy chain H1 isoform a preproprotein	gi|156119625	85	1.61146	0.753798	3.44498	NO	4	7
alpha-2-HS-glycoprotein preproprotein	gi|156523970	86	0.819465	0.327914	2.04786	NO	8	8
purine nucleoside phosphorylase	gi|157168362	87	0.528082	0.172851	1.61335	NO	4	8
RUN and SH3 domain-containing protein 1 isoform b	gi|157412247	88	1.60694	0.492594	5.24216	NO	2	1
transmembrane protein 177	gi|157419116	89	0.827942	0.108647	6.30934	NO	2	1
adenylyl cyclase-associated protein 1	gi|157649073	90	0.606021	0.318261	1.15396	NO	6	10
intracellular hyaluronan-binding protein 4	gi|157676331	91	0.679204	0.244631	1.88577	NO	2	1
pecanex-like protein 3	gi|157743252	92	0.870964	0.313697	2.41818	NO	2	1
puromycin-sensitive aminopeptidase	gi|158937236	93	4.40161	0.657847	29.4508	NO	2	11
salivary acidic proline-rich phosphoprotein 1/2 precursor	gi|158966674	94	1.05998	0.675038	1.66443	NO	6	94
leucine-rich alpha-2-glycoprotein precursor	gi|16418467	95	1.05563	0.6674	1.6697	NO	8	5
78 kDa glucose-regulated protein precursor	gi|16507237	96	1.00992	0.738807	1.38053	NO	8	18
plastin-2	gi|167614506	97	0.66745	0.377734	1.17937	NO	8	27
alpha-1-acid glycoprotein 1 precursor	gi|167857790	98	1.28691	0.494547	3.3488	NO	8	16
serpin B5	gi|167860126	99	1.41598	0.856283	2.34152	NO	8	11
peptidyl-prolyl cis-trans isomerase FKBP1A isoform a	gi|17149836	100	1.07957	0.536367	2.17289	NO	6	2
synaptic vesicle membrane protein VAT-1 homolog	gi|18379349	103	1.02802	0.465504	2.27027	NO	4	3
dendritic cell nuclear protein 1	gi|18677770	104	1.35831	0.65979	2.79637	NO	4	1
CD59 glycoprotein preproprotein	gi|187828910	105	0.707631	0.3871	1.29357	NO	6	2
gelsolin isoform b	gi|189083772	107	0.977002	0.658698	1.44912	NO	4	13
dipeptidyl peptidase 1 isoform a preproprotein	gi|189083844	108	1.80115	0.880343	3.68507	NO	6	2
alpha-1-antitrypsin precursor	gi|189163530	109	1.47833	0.575037	3.80053	NO	8	24
protein-glutamine gamma-glutamyltransferase E	gi|189458821	110	0.5398	0.335889	0.867501	YES	8	30
SPARC-like protein 1 isoform 1 precursor	gi|190341024	111	2.02019	0.345125	11.8252	NO	2	3
hexokinase-3	gi|194097330	112	0.316422	0.0326073	3.07057	NO	4	7
heat shock 70 kDa protein 1A	gi|194248072	113	1.2538	1.01142	1.55427	YES	8	34
nicotinate phosphoribosyltransferase isoform 1	gi|194394158	114	0.670295	0.019663	22.8498	NO	2	6
high mobility group protein B2	gi|194688133	115	0.519996	0.187288	1.44374	NO	2	1
cystatin-SN precursor	gi|19882251	116	1.96237	1.20331	3.20027	YES	8	140
cystatin-D precursor	gi|19882256	117	1.36722	0.537904	3.47513	NO	8	18
serum paraoxonase/arylesterase 1 precursor	gi|19923106	118	2.46604	0.963692	6.31047	NO	4	3
importin subunit beta-1 isoform 1	gi|19923142	119	0.92045	0.331521	2.55558	NO	2	4
glutamine synthetase	gi|19923206	120	1.27057	0.457626	3.52768	NO	2	2
ras-related protein Rab-14	gi|19923483	121	0.695024	0.22491	2.14779	NO	2	2
protein disulfide-isomerase precursor	gi|20070125	122	0.873701	0.521362	1.46416	NO	8	21
nucleobindin-1 precursor	gi|20070228	123	0.685539	0.352622	1.33277	NO	6	5
EF-hand domain-containing protein D2	gi|20149675	124	0.566195	0.0365063	8.78141	NO	2	1
14-3-3 protein zeta/delta	gi|208973242	125	1.25995	0.746253	2.12724	NO	8	16
transcobalamin-1 precursor	gi|21071008	126	1.29819	0.735114	2.29257	NO	8	16
alpha-1B-glycoprotein precursor	gi|21071030	127	0.694207	0.3617	1.33239	NO	8	8
protein FAM25G	gi|212276049	128	1.17924	0.489065	2.84341	NO	8	3
nucleosome assembly protein 1-like 3	gi|21327710	129	0.916303	0.210882	3.98142	NO	2	1
retinal dehydrogenase 1	gi|21361176	130	0.879022	0.333568	2.31641	NO	4	3
glycogen phosphorylase, brain form	gi|21361370	131	1.58489	0.570835	4.40037	NO	2	2
phosphoglucomutase-1 isoform 1	gi|21361621	132	0.40738	0.146727	1.13107	NO	2	2
protein disulfide-isomerase A3 precursor	gi|21361657	133	1.08322	0.373733	3.13957	NO	4	4
14-3-3 protein gamma	gi|21464101	134	1.16002	0.293072	4.5915	NO	2	8
ezrin	gi|21614499	135	1.30672	0.794102	2.15026	NO	8	15
protein S100-A8	gi|21614544	136	0.661719	0.35414	1.23644	NO	6	13
coactosin-like protein	gi|21624607	137	1.07895	0.473743	2.4573	NO	4	1
malate dehydrogenase, mitochondrial isoform 1 precursor	gi|21735621	138	1.08057	0.510857	2.28561	NO	6	5
mucin-7 precursor	gi|222418645	140	1.39436	0.620705	3.13231	NO	6	3
talin-1	gi|223029410	141	0.534846	0.188691	1.51602	NO	4	4
calmodulin-like protein 5	gi|223278387	142	0.844024	0.479476	1.48574	NO	8	7
aldo-keto reductase family 1 member B10	gi|223468663	143	1.10142	0.415624	2.91882	NO	4	7
tropomyosin alpha-4 chain isoform Tpm4.1cy	gi|223555975	144	0.847227	0.305148	2.35228	NO	2	6
homeodomain-only protein isoform a	gi|224282187	145	1.34896	0.655248	2.77712	NO	4	1
cathepsin Z preproprotein	gi|22538442	147	0.602294	0.264997	1.36891	NO	4	1
proteasome subunit beta type-3	gi|22538465	148	0.311954	0.129644	0.750636	YES	4	1
prostaglandin reductase 1 isoform 2	gi|226056130	149	1.84502	0.664524	5.12259	NO	2	3
exocyst complex component 3-like protein 2	gi|226371708	150	1.72187	0.62017	4.78067	NO	2	1
transmembrane protein 64 isoform 2	gi|226371762	151	0.698232	0.163269	2.98604	NO	2	1
aldehyde dehydrogenase, dimeric NADP-preferring	gi|22907049	152	0.971037	0.457788	2.05972	NO	6	9
proteasome subunit alpha type-5 isoform 1	gi|23110942	153	2.05116	0.442193	9.51453	NO	2	3
proteasome subunit alpha type-6 isoform a	gi|23110944	154	1.69824	0.611661	4.71508	NO	2	2
actin-related protein 2/3 complex subunit 2	gi|23238211	155	1.17296	0.411322	3.34493	NO	4	4
synaptojanin-1 isoform d	gi|237757326	156	1.33045	0.479193	3.69393	NO	2	1
programmed cell death 6-interacting protein isoform 2	gi|241982780	157	2.11836	0.236297	18.9908	NO	2	3
keratin, type I cytoskeletal 16	gi|24430192	159	1.57672	0.550297	4.51767	NO	8	20
perilipin-3 isoform 3	gi|255958306	160	1.41817	0.734316	2.7389	NO	8	4
cell growth regulator with EF hand domain protein 1 isoform a precursor	gi|261278348	164	1.57036	0.565602	4.36003	NO	2	1
inter-alpha-trypsin inhibitor heavy chain H1 isoform b	gi|261878614	165	1.14288	0.331871	3.93577	NO	2	1
density-regulated protein	gi|27501446	166	1.72982	0.623033	4.80274	NO	2	1
trefoil factor 3 precursor	gi|281485608	167	0.698411	0.246026	1.98262	NO	8	7
isocitrate dehydrogenase [NADP] cytoplasmic	gi|28178825	168	1.02802	0.300536	3.51643	NO	4	1
rho-related GTP-binding protein RhoC precursor	gi|28395033	169	0.960138	0.0253097	36.4234	NO	2	1
zinc finger BED domain-containing protein 6	gi|291621630	170	1.22462	0.441073	3.40008	NO	2	1
ly-6/neurotoxin-like protein 1 isoform a precursor	gi|29337281	171	0.580671	0.254612	1.32429	NO	4	2
dystroglycan preproprotein	gi|294997288	172	1.21339	0.43703	3.36891	NO	2	1
Golgi membrane protein 1	gi|29550838	173	0.511731	0.202469	1.29338	NO	4	3
N-acetyl-D-glucosamine kinase	gi|295844834	174	1.34276	0.483627	3.72811	NO	2	1
acyl-CoA-binding protein isoform 4	gi|295849266	175	1.70593	0.262445	11.0888	NO	2	3
acyl-CoA-binding protein isoform 1	gi|295849279	176	1.12408	0.740937	1.70535	NO	4	3
immunoglobulin lambda-like polypeptide 5 isoform 1	gi|295986608	177	1.6449	0.786912	3.43839	NO	8	29
glycogenin-1 isoform 3	gi|296040507	178	0.688652	0.248034	1.91201	NO	2	1
tubulin beta chain isoform b	gi|29788785	179	1.15848	0.290019	4.62756	NO	2	5
cysteine-rich secretory protein 3 isoform 2 precursor	gi|300244562	180	1.33155	0.967798	1.83201	NO	8	9
mucin-5B precursor	gi|301172750	181	0.955282	0.470275	1.94049	NO	8	145
transmembrane protein 102	gi|30425460	182	0.267917	0.0679471	1.0564	NO	2	1
inter-alpha-trypsin inhibitor heavy chain H4 isoform 1 precursor	gi|31542984	184	0.82726	0.348077	1.96612	NO	6	11
intelectin-1 precursor	gi|31542986	185	0.403645	0.145382	1.1207	NO	2	2
phosphoglycerate kinase 2	gi|31543397	186	2.47742	0.266549	23.0262	NO	2	2
integrin alpha-1 precursor	gi|31657142	188	4.2462	0.615369	29.2998	NO	2	1
peroxiredoxin-2	gi|32189392	189	0.998778	0.593351	1.68122	NO	8	7
extracellular matrix protein 1 isoform 3 precursor	gi|322302700	190	1.25268	0.421237	3.72521	NO	8	3
olfactomedin-4 precursor	gi|32313593	191	1.36144	0.490355	3.77998	NO	2	1
probable G-protein coupled receptor 142	gi|32401433	192	0.698232	0.251484	1.9386	NO	2	1
vitamin D-binding protein isoform 3 precursor	gi|324021745	193	1.42358	0.901292	2.24853	NO	4	20
peroxiredoxin-1	gi|32455266	194	0.883775	0.541336	1.44283	NO	8	8
keratin, type II cytoskeletal 4	gi|331999954	197	0.958814	0.239997	3.83057	NO	8	20
protein FAM195A	gi|33300670	198	3.7325	0.880667	15.8193	NO	2	1
complement C4-B-like preproprotein	gi|338858017	199	1.10662	0.261103	4.69017	NO	2	27
ras-related protein Rab-7a	gi|34147513	200	0.936302	0.302259	2.90037	NO	6	4
BPI fold-containing family A member 1 precursor	gi|342307069	202	0.998191	0.188648	5.28173	NO	8	7
heat shock 70 kDa protein 6	gi|34419635	203	0.300608	0.108271	0.834621	YES	2	6
E3 ubiquitin-protein ligase RNF14 isoform 2	gi|34577096	205	1.28825	0.463992	3.57675	NO	2	1
arginase-1 isoform 1	gi|346986435	206	1.1026	0.478356	2.54148	NO	4	5
cathelicidin antimicrobial peptide preproprotein	gi|348041314	207	0.92031	0.523517	1.61785	NO	6	3
basic salivary proline-rich protein 4 isoform 1 preproprotein	gi|37537692	208	0.999076	0.207705	4.80563	NO	4	12
cocaine esterase isoform 1	gi|37622885	209	1.41464	0.614684	3.25568	NO	6	6
cocaine esterase isoform 2	gi|37622887	210	0.986279	0.0153738	63.273	NO	2	5
erythrocyte band 7 integral membrane protein isoform a	gi|38016911	211	1.25893	0.155087	10.2194	NO	2	1
heat shock 70 kDa protein 4	gi|38327039	213	1.1324	0.550055	2.33128	NO	4	3
citrate synthase, mitochondrial precursor	gi|38327625	214	0.580764	0.142066	2.37415	NO	2	1
suprabasin isoform 2 precursor	gi|38348366	215	1.14815	0.413534	3.18779	NO	2	4
thymidine phosphorylase isoform 2	gi|384229051	216	1.13929	0.0975791	13.3018	NO	2	6
neutrophil gelatinase-associated lipocalin precursor	gi|38455402	217	1.74991	0.931683	3.28672	NO	8	11
tubulin alpha-1A chain isoform 2	gi|393715095	218	0.493163	0.15904	1.52924	NO	2	8
carbonic anhydrase 6 isoform 2 precursor	gi|395132469	219	1.14546	0.730752	1.79553	NO	8	36
ganglioside GM2 activator isoform 1 precursor	gi|39995109	220	0.776247	0.279583	2.15521	NO	2	1
6-phosphogluconate dehydrogenase, decarboxylating isoform 1	gi|40068518	221	0.930543	0.107616	8.04629	NO	2	24
serum amyloid A-1 protein preproprotein	gi|40316910	222	1.69586	0.256796	11.1994	NO	4	2
aminopeptidase B	gi|40316915	223	0.671228	0.307493	1.46523	NO	4	4
bisphosphoglycerate mutase	gi|40353764	224	1.45881	0.502862	4.23206	NO	2	1
lactoperoxidase isoform 1 preproprotein	gi|40549418	225	1.41508	1.08348	1.84817	YES	8	41
BPI fold-containing family B member 1 precursor	gi|40807482	226	0.964196	0.380297	2.4446	NO	8	26
fatty acid synthase	gi|41872631	229	1.68267	0.606053	4.67185	NO	2	2
PDZ domain-containing protein GIPC1 isoform 1	gi|42544144	230	0.522396	0.188153	1.4504	NO	2	1
long-chain-fatty-acid--CoA ligase 3	gi|42794752	232	0.100726	0.00137186	7.39565	NO	2	1
general transcription factor IIH subunit 3 isoform d	gi|428673526	233	0.586138	0.111361	3.08508	NO	2	1
heat shock protein HSP 90-beta isoform c	gi|431822408	234	0.96814	0.591073	1.58575	NO	6	11
involucrin	gi|44890059	235	0.833753	0.332528	2.09048	NO	6	3
actin, cytoplasmic 1	gi|4501885	236	0.659966	0.420488	1.03583	NO	8	87
afamin precursor	gi|4501987	237	4.57088	1.07848	19.3726	YES	2	2
serum albumin preproprotein	gi|4502027	238	0.933525	0.773853	1.12614	NO	8	187
protein AMBP preproprotein	gi|4502067	239	1.58621	0.713976	3.52401	NO	4	3
pancreatic alpha-amylase precursor	gi|4502085	240	1.12061	0.801273	1.56721	NO	6	654
annexin A1	gi|4502101	241	0.538056	0.34542	0.838121	YES	4	12
annexin A5	gi|4502107	242	0.396278	0.142729	1.10024	NO	2	1
apolipoprotein A-II preproprotein	gi|4502149	243	1.96019	0.794604	4.83555	NO	6	6
apolipoprotein D precursor	gi|4502163	244	1.62181	0.584132	4.50287	NO	2	1
adenine phosphoribosyltransferase isoform a	gi|4502171	245	3.56451	0.920473	13.8035	NO	2	1
zinc-alpha-2-glycoprotein precursor	gi|4502337	246	1.56088	0.948492	2.56865	NO	8	46
flavin reductase (NADPH)	gi|4502419	247	0.237312	0.0254585	2.2121	NO	2	2
carbonic anhydrase 1 isoform a	gi|4502517	248	1.0552	0.240976	4.62054	NO	2	8
carbonyl reductase [NADPH] 1 isoform 1	gi|4502599	249	1.36129	0.725963	2.55261	NO	6	2
carboxypeptidase E preproprotein	gi|4503009	251	0.831764	0.139269	4.96759	NO	2	2
cellular retinoic acid-binding protein 2	gi|4503029	252	1.01336	0.425216	2.41499	NO	6	5
cystatin-SA precursor	gi|4503105	253	1.81848	0.874799	3.78013	NO	8	43
cystatin-C precursor	gi|4503107	254	1.54757	0.902599	2.65342	NO	8	15
cystatin-S precursor	gi|4503109	255	1.57515	0.918776	2.70044	NO	8	105
cystatin-B	gi|4503117	256	1.26842	0.754547	2.13225	NO	8	35
cathepsin B isoform 1 preproprotein	gi|4503139	257	1.16394	0.658801	2.05639	NO	8	5
cathepsin D preproprotein	gi|4503143	258	1.12302	0.72233	1.74597	NO	8	9
elongation factor 1-alpha 1	gi|4503471	259	0.709979	0.319406	1.57815	NO	4	6
elongation factor 1-alpha 2	gi|4503475	260	1.10842	0.129466	9.48968	NO	2	3
elongation factor 1-gamma	gi|4503481	261	0.946237	0.340809	2.62718	NO	2	2
elongation factor 2	gi|4503483	262	0.83378	0.397188	1.75028	NO	2	11
alpha-enolase isoform 1	gi|4503571	263	1.04811	0.752504	1.45985	NO	8	46
fibrinogen alpha chain isoform alpha-E preproprotein	gi|4503689	264	0.843443	0.333415	2.13366	NO	6	9
glutaredoxin-1	gi|4504025	265	1.12003	0.400862	3.12943	NO	2	2
guanine nucleotide-binding protein G(i) subunit alpha-2 isoform 1	gi|4504041	266	0.843335	0.303746	2.34147	NO	2	3
aspartate aminotransferase, cytoplasmic	gi|4504067	267	0.988005	0.586079	1.66557	NO	8	3
granulins precursor	gi|4504151	268	1.18849	0.674288	2.0948	NO	6	5
glutathione S-transferase P	gi|4504183	269	1.09392	0.753267	1.58862	NO	8	27
histone H2A type 2-A	gi|4504251	270	0.774819	0.369756	1.62362	NO	6	5
histone H2AX	gi|4504253	271	0.391606	0.152436	1.00603	NO	2	5
histone H2B type 1-L	gi|4504259	272	0.364811	0.203135	0.655167	YES	2	7
histone H4	gi|4504309	273	0.335681	0.229183	0.491669	YES	8	6
hemoglobin subunit alpha	gi|4504347	274	0.787725	0.580291	1.06931	NO	6	47
hemoglobin subunit beta	gi|4504349	275	0.913885	0.707639	1.18024	NO	8	71
hemoglobin subunit delta	gi|4504351	276	0.837157	0.620177	1.13005	NO	4	36
heat shock protein beta-1	gi|4504517	278	2.25194	0.967693	5.24055	NO	8	10
histatin-1 precursor	gi|4504529	279	3.21337	1.15257	8.95891	YES	4	11
interleukin-18 isoform 1 precursor	gi|4504653	280	1.62181	0.584132	4.50287	NO	2	1
kallikrein-1 preproprotein	gi|4504875	282	3.30531	0.794114	13.7576	NO	4	16
kininogen-1 isoform 2 precursor	gi|4504893	283	1.68792	0.581378	4.90056	NO	2	6
galectin-7	gi|4504985	285	1.85283	0.769144	4.46336	NO	8	5
leukotriene A-4 hydrolase isoform 1	gi|4505029	286	0.757824	0.428397	1.34057	NO	6	11
mammaglobin-B precursor	gi|4505171	287	0.608135	0.295397	1.25197	NO	4	2
macrophage migration inhibitory factor	gi|4505185	288	0.943701	0.47896	1.85939	NO	8	3
alpha-1-acid glycoprotein 2 precursor	gi|4505529	289	1.54402	0.868784	2.74407	NO	4	8
furin preproprotein	gi|4505579	290	0.418794	0.150838	1.16276	NO	2	1
phosphatidylethanolamine-binding protein 1	gi|4505621	291	1.18294	0.646953	2.16298	NO	8	4
phosphoglycerate mutase 1 isoform 1	gi|4505753	292	0.921513	0.431369	1.96859	NO	6	10
phosphoglycerate kinase 1	gi|4505763	293	0.886261	0.618479	1.26998	NO	8	19
elafin preproprotein	gi|4505787	294	0.905568	0.449028	1.82629	NO	6	1
prolactin-inducible protein precursor	gi|4505821	295	1.56969	0.985516	2.50015	NO	8	34
plasminogen isoform 1 precursor	gi|4505881	296	1.41688	0.785751	2.55495	NO	6	1
peptidyl-prolyl cis-trans isomerase C precursor	gi|4505991	297	1.8578	0.510113	6.76603	NO	4	1
prolargin precursor	gi|4506041	298	2.52348	0.657553	9.68433	NO	2	1
prostasin preproprotein	gi|4506153	299	1.6293	0.183391	14.4751	NO	2	1
kallikrein-6 isoform A preproprotein	gi|4506155	300	0.924698	0.333051	2.56737	NO	2	2
proteasome subunit alpha type-1 isoform 2	gi|4506179	301	2.22331	1.07996	4.57714	YES	4	1
proteasome subunit alpha type-2	gi|4506181	302	0.959401	0.34555	2.66372	NO	2	2
proteasome subunit alpha type-4 isoform 1	gi|4506185	303	1.44009	0.51035	4.06362	NO	4	4
ras-related C3 botulinum toxin substrate 2	gi|4506381	304	0.859905	0.323164	2.28812	NO	4	2
non-secretory ribonuclease precursor	gi|4506549	305	0.735801	0.364768	1.48424	NO	6	3
60S acidic ribosomal protein P2	gi|4506671	306	1.16413	0.518962	2.61135	NO	4	1
40S ribosomal protein S28	gi|4506715	307	1.12202	0.40412	3.11522	NO	2	1
protein S100-A9	gi|4506773	308	0.774829	0.510376	1.17631	NO	8	36
ras GTPase-activating-like protein IQGAP1	gi|4506787	309	0.887156	0.319529	2.46314	NO	2	7
SH3 domain-binding glutamic acid-rich-like protein	gi|4506925	310	0.470609	0.0980173	2.25953	NO	2	3
antileukoproteinase precursor	gi|4507065	311	0.739895	0.156356	3.50126	NO	4	1
fascin	gi|4507115	312	1.18032	0.425119	3.2771	NO	2	1
superoxide dismutase [Cu-Zn]	gi|4507149	313	0.908542	0.593589	1.39061	NO	8	2
statherin isoform a precursor	gi|4507261	314	0.979635	0.254172	3.77574	NO	8	119
protein-glutamine gamma-glutamyltransferase K	gi|4507475	315	0.924698	0.258994	3.30149	NO	2	1
metalloproteinase inhibitor 1 precursor	gi|4507509	316	1.20409	0.845937	1.71389	NO	8	5
triosephosphate isomerase isoform 1	gi|4507645	317	0.969501	0.55176	1.70352	NO	8	18
transthyretin precursor	gi|4507725	319	3.01856	1.07713	8.45925	YES	2	3
uteroglobin precursor	gi|4507809	320	0.128354	0.0021693	7.59451	NO	2	7
14-3-3 protein beta/alpha	gi|4507949	321	1.0557	0.623985	1.78611	NO	6	11
catalase	gi|4557014	322	1.0823	0.68094	1.72023	NO	8	13
angiotensinogen preproprotein	gi|4557287	323	0.987182	0.61879	1.5749	NO	8	8
fructose-bisphosphate aldolase A isoform 1	gi|4557305	324	0.864463	0.658259	1.13526	NO	8	18
apolipoprotein A-I isoform 1 preproprotein	gi|4557321	325	0.745459	0.25633	2.16794	NO	8	20
monocyte differentiation antigen CD14 precursor	gi|4557417	326	0.840208	0.335418	2.10469	NO	4	3
ceruloplasmin precursor	gi|4557485	327	2.21902	1.10579	4.45296	YES	2	16
fatty acid-binding protein, epidermal	gi|4557581	328	1.06616	0.645996	1.7596	NO	8	18
keratin, type I cytoskeletal 17	gi|4557701	329	1.08643	0.391301	3.0164	NO	2	8
lipoprotein lipase precursor	gi|4557727	330	1.27644	0.459738	3.54396	NO	2	1
serotransferrin isoform 1 precursor	gi|4557871	332	3.5711	0.505946	25.2057	NO	2	70
lysozyme C precursor	gi|4557894	333	0.972657	0.427364	2.21372	NO	8	17
cornifin-A	gi|45827734	334	1.68529	1.02252	2.77764	YES	6	4
parathymosin	gi|46276863	335	0.77983	0.280874	2.16516	NO	2	1
transgelin-2 isoform a	gi|469608410	336	0.858142	0.383875	1.91835	NO	8	10
keratin, type II cytoskeletal 2 epidermal	gi|47132620	337	0.803953	0.435784	1.48316	NO	6	13
tryptophan--tRNA ligase, cytoplasmic isoform a	gi|47419914	338	0.907821	0.326972	2.52051	NO	2	2
reticulon-4 isoform D	gi|47519490	339	0.990832	0.356871	2.75099	NO	2	1
calreticulin precursor	gi|4757900	341	0.978493	0.393642	2.43228	NO	8	4
cell division control protein 42 homolog isoform 1 precursor	gi|4757952	342	0.983256	0.510573	1.89354	NO	6	2
cadherin-1 isoform 1 preproprotein	gi|4757960	343	1.09341	0.748269	1.59775	NO	6	3
glutathione S-transferase omega-1 isoform 1	gi|4758484	345	0.792501	0.384951	1.63153	NO	4	2
peroxiredoxin-6	gi|4758638	346	1.02369	0.609643	1.71893	NO	8	8
peptidyl-prolyl cis-trans isomerase B precursor	gi|4758950	347	0.82187	0.508114	1.32937	NO	8	7
ras-related protein Rab-11A isoform 1	gi|4758984	348	1.18032	0.425119	3.2771	NO	2	1
F-box only protein 50	gi|47825361	349	1.06039	0.45918	2.44878	NO	4	4
putative RNA-binding protein 15 isoform 1	gi|47933339	350	4.71949	0.0481367	462.716	NO	2	1
annexin A3	gi|4826643	351	1.3366	0.348282	5.12943	NO	2	5
haptoglobin isoform 1 preproprotein	gi|4826762	352	1.27659	0.569998	2.85911	NO	6	25
profilin-1	gi|4826898	353	0.753366	0.415107	1.36726	NO	8	9
peptidoglycan recognition protein 1 precursor	gi|4827036	354	0.840509	0.442429	1.59677	NO	8	3
spectrin beta chain, non-erythrocytic 5	gi|485837026	355	0.891251	0.321004	2.47451	NO	2	2
collagen alpha-2(I) chain precursor	gi|48762934	356	0.912642	0.214828	3.87714	NO	6	2
actin, alpha cardiac muscle 1 precursor	gi|4885049	357	1.11593	0.577805	2.15521	NO	4	18
fructose-bisphosphate aldolase C	gi|4885063	358	0.891251	0.454392	1.74811	NO	6	3
calmodulin-like protein 3	gi|4885111	359	0.699379	0.348342	1.40417	NO	8	5
cystatin-A	gi|4885165	360	1.20217	0.370061	3.90534	NO	8	13
small proline-rich protein 3	gi|4885607	362	0.995397	0.367083	2.69916	NO	8	12
matrix Gla protein isoform 2 precursor	gi|49574514	363	0.562341	0.182218	1.73544	NO	6	3
tropomyosin alpha-3 chain isoform 8	gi|499137520	364	0.506359	0.158156	1.62118	NO	2	6
leucine-rich repeat-containing protein 20 isoform 4	gi|501354657	365	2.09894	0.080706	54.5876	NO	2	1
actin-related protein 2 isoform b	gi|5031571	366	0.579721	0.131382	2.558	NO	2	7
actin-related protein 3 isoform 1	gi|5031573	367	0.785937	0.456809	1.3522	NO	4	5
actin-related protein 2/3 complex subunit 5 isoform 1	gi|5031593	368	0.883579	0.203256	3.84103	NO	2	2
actin-related protein 2/3 complex subunit 4 isoform a	gi|5031595	369	0.46869	0.128906	1.70412	NO	4	4
cofilin-1	gi|5031635	370	0.928492	0.514813	1.67458	NO	8	5
keratin, type II cytoskeletal 6C	gi|5031839	371	0.601973	0.0828571	4.37345	NO	4	25
L-lactate dehydrogenase A chain isoform 1	gi|5031857	372	0.837428	0.507085	1.38297	NO	8	20
galectin-3-binding protein precursor	gi|5031863	373	1.10826	0.761129	1.61369	NO	8	12
nicotinamide phosphoribosyltransferase precursor	gi|5031977	374	0.774209	0.45114	1.32863	NO	6	6
nuclear transport factor 2	gi|5031985	375	1.25314	0.451347	3.47928	NO	2	1
protein S100-A11	gi|5032057	376	0.532967	0.110498	2.57068	NO	6	7
protein S100-A12	gi|5032059	377	0.392645	0.190724	0.80834	YES	4	2
secretoglobin family 3A member 1 precursor	gi|50363226	378	0.0515625	0.0026475	1.00423	NO	2	4
thioredoxin isoform 1	gi|50592994	379	1.12665	0.665814	1.90645	NO	8	10
alpha-1-antichymotrypsin precursor	gi|50659080	380	1.19786	0.705599	2.03355	NO	8	5
alpha-actinin-2 isoform 2	gi|507588248	381	5.96064	0.795228	44.678	NO	2	2
annexin A2 isoform 1	gi|50845388	382	0.804718	0.489672	1.32246	NO	6	5
poly(U)-specific endoribonuclease isoform 2 precursor	gi|5174623	384	1.0758	0.696494	1.66167	NO	6	5
protein S100-P	gi|5174663	385	0.852345	0.373612	1.94451	NO	4	5
small proline-rich protein 2A	gi|5174693	386	1.83332	0.299425	11.225	NO	2	2
tubulin beta-4B chain	gi|5174735	387	0.562763	0.0296863	10.6683	NO	2	4
sulfhydryl oxidase 1 isoform b precursor	gi|51873067	388	0.806965	0.299196	2.17647	NO	4	4
ribonuclease T2 precursor	gi|5231228	389	0.980038	0.481592	1.99437	NO	6	2
Parkinson disease protein 7 isoform X1	gi|530360487	390	0.905167	0.553444	1.48042	NO	8	4
filamin-binding LIM protein 1 isoform X2	gi|530361166	391	0.946237	0.340809	2.62718	NO	2	1
adenylyl cyclase-associated protein 1 isoform X1	gi|530361590	392	0.605068	0.0504016	7.26381	NO	2	10
antithrombin-III isoform X1	gi|530364787	394	1.77133	0.739841	4.24094	NO	4	3
UTP--glucose-1-phosphate uridylyltransferase isoform X1	gi|530368058	396	0.906996	0.43215	1.9036	NO	2	1
macrophage-capping protein isoform X1	gi|530368148	397	1.05312	0.489194	2.2671	NO	6	3
iInterleukin-36 alpha isoform X1	gi|530369136	398	0.783813	0.427825	1.43601	NO	8	9
glutathione S-transferase LANCL1 isoform X1	gi|530369695	399	0.0644161	0.00212504	1.95264	NO	2	1
dipeptidyl peptidase 4 isoform X1	gi|530369972	400	0.771678	0.190439	3.12692	NO	2	1
histidine-rich glycoprotein isoform X1	gi|530374534	403	1.07789	0.515879	2.25218	NO	4	2
docking protein 3 isoform X1	gi|530381201	405	0.972747	0.350357	2.70078	NO	2	1
rap guanine nucleotide exchange factor 5 isoform X2	gi|530385121	407	1.71396	0.126224	23.2734	NO	2	1
acid ceramidase isoform X1	gi|530387776	408	1.48252	0.34814	6.31315	NO	4	1
plectin isoform X13	gi|530389159	409	0.654636	0.235782	1.81756	NO	2	2
cGMP-dependent 3',5'-cyclic phosphodiesterase isoform X1	gi|530396872	411	3.75323	0.455993	30.8924	NO	2	1
lysosomal Pro-X carboxypeptidase isoform X1	gi|530396980	412	0.534392	0.23495	1.21547	NO	4	2
keratin, type I cytoskeletal 10 isoform X1	gi|530412176	417	0.34492	0.161641	0.736012	YES	8	17
desmocollin-2 isoform X1	gi|530413667	418	0.566723	0.28287	1.13541	NO	2	15
cytosolic non-specific dipeptidase isoform X1	gi|530414265	419	1.21339	0.195963	7.51321	NO	2	2
alpha-actinin-4 isoform X2	gi|530417302	423	0.527814	0.20646	1.34935	NO	2	19
alpha-actinin-4 isoform 2	gi|530417304	424	1.39559	0.543226	3.5854	NO	2	19
calpain small subunit 1 isoform X1	gi|530417333	425	1.09648	0.394922	3.04431	NO	2	1
BPI fold-containing family A member 2 isoform X1	gi|530417837	427	2.22551	1.20468	4.1114	YES	8	35
Rho guanine nucleotide exchange factor TIAM1 isoform 1	gi|530419044	430	1.07152	0.385932	2.97502	NO	2	1
germinal-center associated nuclear protein isoform X1	gi|530419407	431	1.34896	0.48586	3.74532	NO	2	1
eukaryotic translation initiation factor 3 subunit L isoform X2	gi|530420132	432	1.45627	0.296121	7.16166	NO	2	1
uncharacterized protein KIAA1671 isoform X1	gi|530420483	433	2.31206	0.832743	6.41932	NO	2	1
F-actin-capping protein subunit beta isoform 4	gi|531990816	438	1.57628	0.345705	7.18722	NO	2	3
histone H3.2	gi|53793688	439	0.567181	0.396286	0.811773	YES	6	1
steroid hormone receptor ERR1 isoform 2	gi|540344538	440	1.70578	0.0215941	134.744	NO	2	1
GDH/6PGL endoplasmic bifunctional protein isoform 1 precursor	gi|543583768	441	1.44544	0.520608	4.01319	NO	2	1
T-complex protein 1 subunit theta isoform 3	gi|544711070	442	0.636796	0.229356	1.76803	NO	2	2
F-actin-capping protein subunit alpha-1	gi|5453597	444	0.871503	0.166876	4.5514	NO	2	3
epididymal secretory protein E1 precursor	gi|5453678	445	1.45125	0.560563	3.75715	NO	4	2
LIM and SH3 domain protein 1 isoform a	gi|5453710	446	1.51356	0.545143	4.20232	NO	2	2
NEDD8 precursor	gi|5453760	447	0.880754	0.149383	5.19286	NO	2	2
phospholipid transfer protein isoform a precursor	gi|5453914	448	1.02583	0.278129	3.78357	NO	4	8
proteasome activator complex subunit 1 isoform 1	gi|5453990	449	0.972747	0.472504	2.0026	NO	4	3
14-3-3 protein sigma	gi|5454052	450	1.29906	0.769285	2.19365	NO	8	26
lactotransferrin isoform 1 precursor	gi|54607120	451	0.830222	0.602619	1.14379	NO	8	68
vacuolar protein sorting-associated protein 13D isoform 2	gi|54607141	452	1.31826	0.4748	3.66007	NO	2	1
golgi apparatus protein 1 isoform 1 precursor	gi|54633312	453	0.751623	0.245431	2.30182	NO	2	1
translationally-controlled tumor protein isoform 1	gi|555943903	454	0.355867	0.104993	1.20619	NO	2	2
small ubiquitin-related modifier 3 isoform 2	gi|556695502	455	1.34353	0.023093	78.1652	NO	2	1
retinol-binding protein 4 precursor	gi|55743122	456	1.99128	0.592527	6.69204	NO	4	4
keratin, type I cytoskeletal 9	gi|55956899	457	0.67522	0.30954	1.4729	NO	4	4
secreted frizzled-related protein 1 precursor	gi|56117838	458	0.0762417	0.00180095	3.22763	NO	2	2
platelet glycoprotein VI isoform 2 precursor	gi|563580296	459	1.3122	0.472619	3.64325	NO	2	1
actin-related protein 2/3 complex subunit 3 isoform 2	gi|564473387	460	0.525857	0.00640081	43.2017	NO	2	1
tubulin polymerization-promoting protein family member 3	gi|56676377	461	0.778037	0.377925	1.60175	NO	4	1
rho GDP-dissociation inhibitor 2	gi|56676393	462	0.833826	0.52667	1.32012	NO	8	6
HAUS augmin-like complex subunit 3	gi|56711324	463	1.94985	0.146211	26.0028	NO	2	1
tubulin alpha-1B chain	gi|57013276	464	0.714115	0.286031	1.78289	NO	4	10
heat shock cognate 71 kDa protein isoform 1	gi|5729877	465	0.863405	0.669365	1.1137	NO	8	21
secretoglobin family 1D member 2 precursor	gi|5729909	466	0.758578	0.312805	1.83961	NO	4	1
submaxillary gland androgen-regulated protein 3B precursor	gi|5729962	468	0.781668	0.221097	2.76351	NO	8	15
serine--tRNA ligase, cytoplasmic isoform X1	gi|578799563	471	0.831764	0.299579	2.30935	NO	2	1
AP-4 complex accessory subunit RUSC1 isoform X2	gi|578800776	472	0.704693	0.0779001	6.37474	NO	2	1
interleukin-1 receptor antagonist protein isoform X1	gi|578804259	473	1.41346	0.69438	2.87721	NO	4	15
kelch domain-containing protein 8B isoform X2	gi|578805759	474	1.10662	0.398576	3.07248	NO	2	1
vitamin D-binding protein isoform X1	gi|578809023	476	0.493387	0.239698	1.01557	NO	4	20
alpha-2-macroglobulin isoform X1	gi|578822814	482	4.51641	2.6266	7.76592	YES	2	54
periplakin isoform X1	gi|578828140	484	1.65959	0.597738	4.60775	NO	2	2
alpha-actinin-4 isoform X1	gi|578834952	487	1.1259	0.465359	2.72404	NO	4	19
adipogenesis regulatory factor	gi|5802976	491	0.679052	0.289924	1.59046	NO	4	1
endoplasmic reticulum resident protein 29 isoform 1 precursor	gi|5803013	492	1.59956	0.576117	4.44109	NO	2	1
transaldolase	gi|5803187	493	0.609653	0.400082	0.929003	YES	8	14
kallikrein-11 isoform 1 precursor	gi|5803199	494	0.669681	0.230419	1.94634	NO	2	3
14-3-3 protein epsilon	gi|5803225	495	1.0771	0.508928	2.2796	NO	6	11
14-3-3 protein theta	gi|5803227	496	1.36144	0.0114997	161.18	NO	2	9
protein LEG1 homolog precursor	gi|58219024	497	0.628152	0.305166	1.29299	NO	8	53
RING finger protein 150 precursor	gi|58331204	498	7.76247	1.7507	34.4182	YES	2	1
desmoplakin isoform I	gi|58530840	499	1.78649	0.643444	4.96009	NO	2	1
serpin B3	gi|5902072	500	0.652953	0.317862	1.3413	NO	8	21
coronin-1A	gi|5902134	501	0.57411	0.306132	1.07667	NO	8	8
transitional endoplasmic reticulum ATPase	gi|6005942	502	0.363843	0.148188	0.893334	YES	6	9
glutathione peroxidase 3 precursor	gi|6006001	503	0.645654	0.232547	1.79262	NO	2	1
polyubiquitin-C	gi|601984520	504	0.812633	0.299037	2.20833	NO	2	7
salivary acidic proline-rich phosphoprotein 1/2 isoform a preproprotein	gi|604723323	505	1.02103	0.418273	2.49239	NO	2	58
salivary acidic proline-rich phosphoprotein 1/2 isoform b	gi|604723334	506	0.31692	0.0043962	22.8466	NO	2	58
kallikrein-6 isoform B	gi|61744426	508	2.30893	0.027298	195.294	NO	2	1
mesencephalic astrocyte-derived neurotrophic factor precursor	gi|618857509	509	1.05682	0.380637	2.9342	NO	2	1
vimentin	gi|62414289	511	0.501908	0.159934	1.5751	NO	6	3
complement C1q tumor necrosis factor-related protein 3 isoform b precursor	gi|62739183	512	0.522396	0.188153	1.4504	NO	2	1
complement factor H isoform a precursor	gi|62739186	513	1.01755	0.291262	3.55491	NO	4	4
cytochrome P450 26C1	gi|62952502	514	1.34896	0.357907	5.08428	NO	2	1
phosphoglucomutase-2	gi|63055049	515	1.0504	0.721088	1.5301	NO	2	3
SPARC-like protein 1 isoform 2	gi|634743251	516	0.746738	0.312836	1.78246	NO	6	3
beta-hexosaminidase subunit beta isoform 2	gi|635172849	517	1.03016	0.399565	2.65597	NO	4	1
tubulin beta chain isoform d	gi|645912975	520	0.742116	0.0358973	15.342	NO	4	5
carbonic anhydrase 2 isoform 2	gi|654823808	521	0.766132	0.185107	3.17091	NO	2	2
rab GDP dissociation inhibitor beta isoform 1	gi|6598323	522	1.27742	0.688042	2.37166	NO	8	8
complement C1r subcomponent precursor	gi|66347875	524	1.02802	0.370263	2.85423	NO	2	1
nucleoside diphosphate kinase B isoform a	gi|66392205	526	1.03735	0.782934	1.37443	NO	8	5
dermcidin isoform 2 preproprotein	gi|665505971	527	0.660694	0.0835477	5.22475	NO	2	2
ADP-ribosylation factor 1	gi|66879664	528	1.04101	0.0612431	17.695	NO	2	1
rho GDP-dissociation inhibitor 1 isoform e	gi|669033311	529	0.977502	0.393169	2.43028	NO	2	3
histone H2B type 2-F isoform a	gi|66912162	530	0.632177	0.25991	1.53764	NO	6	7
alpha-2-macroglobulin precursor	gi|66932947	531	0.839822	0.437941	1.6105	NO	6	54
hemoglobin subunit gamma-2	gi|6715607	532	0.387258	0.135922	1.10335	NO	2	9
mucin-1 isoform 3 precursor	gi|67189069	533	1.83513	0.454213	7.4144	NO	2	1
complement C4-A isoform 1 preproprotein	gi|67190748	534	1.33337	0.633677	2.80564	NO	6	27
complement factor B preproprotein	gi|67782358	535	1.2013	0.760345	1.898	NO	8	12
actin-related protein 2/3 complex subunit 4 isoform b	gi|68161509	536	2.10863	0.574818	7.73516	NO	2	1
liver carboxylesterase 1 isoform a precursor	gi|68508967	537	0.196789	0.0248848	1.5562	NO	2	3
chitinase-3-like protein 2 isoform c	gi|68533260	538	1.24215	0.148186	10.4121	NO	4	2
peroxiredoxin-5, mitochondrial isoform a precursor	gi|6912238	539	1.08624	0.671975	1.75589	NO	8	8
caspase-14 precursor	gi|6912286	540	1.04713	0.377147	2.9073	NO	2	3
interleukin-36 receptor antagonist protein	gi|6912432	541	1.14146	0.381137	3.41851	NO	2	2
6-phosphogluconolactonase	gi|6912586	542	0.737851	0.27893	1.95183	NO	4	3
phosphatidylinositol transfer protein beta isoform isoform 1	gi|6912594	543	0.865881	0.0106115	70.6542	NO	2	1
histidine--tRNA ligase, cytoplasmic isoform 1	gi|6996014	544	1.24401	0.320497	4.82864	NO	2	1
carbonic anhydrase 6 isoform 1 precursor	gi|70167127	545	0.820646	0.0694988	9.69024	NO	4	39
apolipoprotein E isoform a precursor	gi|705044002	546	0.916221	0.329998	2.54384	NO	2	1
inter-alpha-trypsin inhibitor heavy chain H2 precursor	gi|70778918	547	1.02376	0.409781	2.55766	NO	4	2
fibrinogen beta chain isoform 1 preproprotein	gi|70906435	548	0.701775	0.407526	1.20848	NO	6	18
fibrinogen gamma chain isoform gamma-B precursor	gi|70906439	549	1.02549	0.413764	2.54161	NO	6	13
glycogen phosphorylase, liver form isoform 1	gi|71037379	550	0.906424	0.526973	1.5591	NO	6	10
fibromodulin precursor	gi|71040111	551	0.454988	0.155428	1.3319	NO	2	1
myeloblastin precursor	gi|71361688	552	0.802846	0.26949	2.39179	NO	4	11
alcohol dehydrogenase class 4 mu/sigma chain isoform 2	gi|71743840	553	1.23292	0.723829	2.10006	NO	8	3
apolipoprotein A-IV precursor	gi|71773110	554	1.87507	0.995562	3.53155	NO	4	6
tubulin alpha-1C chain isoform b	gi|733606131	555	1.1749	0.335066	4.11974	NO	2	7
aspartate aminotransferase, mitochondrial isoform 1 precursor	gi|73486658	556	0.669884	0.0590934	7.59383	NO	2	1
integrin beta-2 isoform 1 precursor	gi|735367803	557	0.18281	0.0248711	1.34371	NO	2	3
corticosteroid-binding globulin precursor	gi|73858564	559	2.15774	0.777161	5.99086	NO	2	1
plasma protease C1 inhibitor precursor	gi|73858570	561	1.08519	0.364451	3.23124	NO	2	5
ATP-citrate synthase isoform 4	gi|740086852	562	1.60222	0.528326	4.85893	NO	2	1
serine protease inhibitor Kazal-type 5 isoform b preproprotein	gi|74027261	563	2.04628	0.572756	7.31075	NO	2	6
alpha-2-macroglobulin-like protein 1 isoform 1 precursor	gi|74271845	564	1.99202	1.29213	3.07102	YES	2	57
matrix metalloproteinase-9 preproprotein	gi|74272287	565	0.674777	0.387706	1.17441	NO	8	11
calponin-2 isoform d	gi|746576376	567	0.542001	0.195214	1.50484	NO	2	1
6-phosphogluconate dehydrogenase, decarboxylating isoform 2	gi|751130505	568	0.693309	0.240815	1.99604	NO	2	22
6-phosphogluconate dehydrogenase, decarboxylating isoform 3	gi|751130507	569	0.658285	0.41056	1.05548	NO	4	24
G-protein coupled receptor family C group 5 member B isoform 2	gi|755571572	570	0.464729	0.0595244	3.62832	NO	2	1
protein S100-A6	gi|7657532	573	0.820742	0.531106	1.26833	NO	8	3
heme-binding protein 2	gi|7657603	574	1.26389	0.706383	2.26141	NO	8	1
ras-related protein Rap-1b isoform 1 precursor	gi|7661678	575	0.882879	0.0418646	18.619	NO	2	1
glyceraldehyde-3-phosphate dehydrogenase isoform 1	gi|7669492	579	0.757248	0.488071	1.17488	NO	8	37
vinculin isoform meta-VCL	gi|7669550	580	0.967445	0.359928	2.60038	NO	4	11
PREDICTED: basic proline-rich protein-like	gi|767879358	581	1.03753	0.373689	2.88064	NO	2	1
serine/arginine repetitive matrix protein 1 isoform X9	gi|767901861	592	0.820352	0.295468	2.27766	NO	2	1
cilia- and flagella-associated protein 57 isoform X5	gi|767902638	594	0.847227	0.141858	5.05994	NO	2	1
calcium-activated chloride channel regulator 4 isoform X1	gi|767903168	595	1.14992	0.637702	2.07355	NO	6	1
alpha-amylase 1B precursor	gi|767903808	597	1.13393	0.668693	1.92284	NO	8	932
carbonic anhydrase 6 isoform X1	gi|767905885	602	2.23629	0.711899	7.02485	NO	2	29
carbonic anhydrase 6 isoform X1	gi|767905887	603	0.746594	0.0601793	9.26236	NO	2	29
PREDICTED: EF-hand domain-containing protein D2 isoform X2	gi|767905956	604	1.05682	0.380637	2.9342	NO	2	1
F-actin-capping protein subunit alpha-1 isoform X1	gi|767906226	605	0.588844	0.212085	1.63489	NO	2	2
polymeric immunoglobulin receptor isoform X1	gi|767909532	613	1.46697	1.19331	1.80339	YES	8	125
protein S100-A8 isoform c	gi|767910129	614	0.186392	0.0587446	0.591407	YES	2	13
protein FAM110C isoform X1	gi|767913298	619	1.27644	0.459738	3.54396	NO	2	1
syndecan-1 isoform X2	gi|767914988	623	1.49968	0.540146	4.16379	NO	2	1
collagen alpha-4(IV) chain isoform X3	gi|767916541	625	0.277818	0.0344742	2.23886	NO	2	1
nebulin isoform X30	gi|767918249	629	1.08643	0.221867	5.31995	NO	2	1
kinesin-like protein KIF1A isoform X5	gi|767918589	630	1.55809	0.292408	8.30222	NO	2	2
dynein heavy chain 7, axonemal isoform X4	gi|767918888	632	1.05196	0.378888	2.92072	NO	2	2
programmed cell death 6-interacting protein isoform X1	gi|767922055	639	0.518527	0.228956	1.17433	NO	4	3
protein FAM3D isoform X2	gi|767922296	642	0.291887	0.148329	0.574387	YES	4	2
protein FAM3D isoform X5	gi|767922304	643	1.70475	0.638465	4.55181	NO	4	2
roundabout homolog 2 isoform X5	gi|767923957	647	5.19846	0.162792	166.003	NO	2	1
transketolase isoform X1	gi|767924143	648	0.676745	0.488008	0.938478	YES	8	12
ceruloplasmin isoform X1	gi|767925751	649	0.812805	0.446208	1.48059	NO	6	16
retinoic acid receptor responder protein 1 isoform X1	gi|767927333	650	0.721107	0.259723	2.00212	NO	2	1
ribosome-releasing factor 2, mitochondrial isoform X3	gi|767936679	664	0.539511	0.194317	1.49792	NO	2	1
serine protease inhibitor Kazal-type 5 isoform X2	gi|767937510	666	0.617096	0.350849	1.08539	NO	6	6
leukocyte elastase inhibitor isoform X1	gi|767939339	671	1.12501	0.781549	1.61941	NO	6	17
leukocyte elastase inhibitor isoform X2	gi|767939343	672	1.33259	0.587922	3.02045	NO	2	17
receptor-interacting serine/threonine-protein kinase 1 isoform X3	gi|767940908	674	0.648635	0.137332	3.06357	NO	2	1
nesprin-1 isoform X17	gi|767942387	675	1.07783	0.51748	2.24497	NO	4	2
arginase-1 isoform X1	gi|767942788	677	0.74605	0.041081	13.5486	NO	2	4
aldo-keto reductase family 1 member B10 isoform X1	gi|767948302	685	1.03285	0.150925	7.06831	NO	4	7
neutrophil defensin 3 isoform X1	gi|767950128	688	0.56815	0.308677	1.04574	NO	8	4
collagen alpha-1(XXII) chain isoform X4	gi|767952615	693	1.51356	0.545143	4.20232	NO	2	1
CYFIP-related Rac1 interactor B isoform 3	gi|767953180	694	1.4388	0.518216	3.99475	NO	2	2
procathepsin L isoform 4 precursor	gi|767956359	697	1.41906	0.689296	2.92142	NO	4	1
prostaglandin reductase 1 isoform X2	gi|767956688	698	0.7193	0.196561	2.63223	NO	2	3
gelsolin isoform X2	gi|767957189	700	0.70959	0.3651	1.37912	NO	2	13
lipocalin-1 isoform X1	gi|767957419	702	0.904816	0.233067	3.5127	NO	8	16
collagen alpha-1(XXVII) chain isoform X8	gi|767958591	703	1.52757	0.550188	4.2412	NO	2	1
ADP-sugar pyrophosphatase isoform X2	gi|767959648	704	0.824138	0.212819	3.19146	NO	2	1
CD44 antigen isoform X25	gi|767966868	713	0.755092	0.271964	2.09647	NO	2	1
zona pellucida sperm-binding protein 1 isoform X1	gi|767967721	715	2.70396	0.973892	7.5074	NO	2	1
unconventional myosin-VIIa isoform X11	gi|767968230	717	3.0761	1.10793	8.54062	YES	2	2
protein Atg16l2 isoform X5	gi|767968965	718	1.10297	0.409091	2.97376	NO	4	1
protein O-glucosyltransferase 3 isoform X1	gi|767969637	720	1.35519	0.488102	3.76261	NO	2	1
neutrophil collagenase isoform X2	gi|767970179	721	0.764564	0.298684	1.95712	NO	6	3
parathymosin isoform X1	gi|767971402	722	0.688652	0.248034	1.91201	NO	2	1
alpha-2-macroglobulin-like protein 1 isoform X1	gi|767971682	725	1.2382	0.836457	1.83291	NO	6	56
leukotriene A-4 hydrolase isoform X3	gi|767974255	730	0.478019	0.0497137	4.59637	NO	2	2
nascent polypeptide-associated complex subunit alpha isoform X3	gi|767974358	731	1.21899	0.439047	3.38446	NO	2	2
cathepsin G isoform X1	gi|767979880	738	0.492499	0.298756	0.811885	YES	8	6
ERO1-like protein alpha isoform X1	gi|767980373	740	0.813284	0.361113	1.83164	NO	4	8
heat shock protein HSP 90-alpha isoform X1	gi|767980445	741	1.11645	0.356131	3.50001	NO	4	9
alpha-actinin-1 isoform X4	gi|767981768	743	0.858379	0.173526	4.24612	NO	4	8
serine/threonine-protein kinase MRCK beta isoform X5	gi|767982067	746	0.61941	0.322573	1.1894	NO	4	1
thrombospondin-1 isoform X2	gi|767985152	751	2.15719	0.79488	5.85432	NO	6	5
vacuolar protein sorting-associated protein 35 isoform X1	gi|767990260	757	2.45471	0.884119	6.81537	NO	2	1
aldehyde dehydrogenase, dimeric NADP-preferring isoform X2	gi|767991822	762	1.26223	0.0497445	32.0282	NO	2	3
envoplakin isoform X1	gi|767994032	764	1.12931	0.250526	5.09063	NO	2	1
ABI gene family member 3 isoform X2	gi|767994947	766	0.933254	0.336133	2.59113	NO	2	1
outer dynein arm-docking complex subunit 4 isoform 2 [Homo	gi|767996095	768	0.613762	0.0270212	13.941	NO	2	1
puromycin-sensitive aminopeptidase isoform X1	gi|767996555	769	0.887955	0.509467	1.54762	NO	6	11
microtubule cross-linking factor 1 isoform X3	gi|767997640	771	1.15345	0.0207793	64.0277	NO	2	2
desmoglein-3 isoform X1	gi|767998313	774	0.821927	0.569588	1.18606	NO	8	16
serpin B4 isoform X1	gi|767999133	777	0.881725	0.488973	1.58994	NO	6	19
myeloblastin isoform X1	gi|768003137	782	0.747299	0.324967	1.7185	NO	4	1
cactin isoform X1	gi|768003324	783	1.11686	0.145243	8.58824	NO	2	1
carcinoembryonic antigen-related cell adhesion molecule 8 isoform X2	gi|768005947	786	1.02329	0.368562	2.84112	NO	2	1
kallikrein-11 isoform X1	gi|768006078	787	1.43952	0.675277	3.06868	NO	6	3
glucose-6-phosphate isomerase isoform X2	gi|768008086	788	0.814307	0.54841	1.20912	NO	8	16
suprabasin isoform X2	gi|768008972	789	1.64922	0.279026	9.74799	NO	2	10
SH3 and multiple ankyrin repeat domains protein 1 isoform X3	gi|768009462	792	0.67987	0.21145	2.18597	NO	2	1
cerebral cavernous malformations 2 protein-like isoform X5	gi|768016002	796	0.472063	0.170024	1.31066	NO	2	1
protein FAM3B isoform X2	gi|768021174	798	1.44255	0.711799	2.9235	NO	8	4
small G protein signaling modulator 3 isoform X9	gi|768024717	802	1.10934	0.336357	3.65874	NO	6	2
immunoglobulin lambda-like polypeptide 1 isoform X1	gi|768024738	803	1.27154	0.120438	13.4244	NO	2	1
arylsulfatase A isoform X1	gi|768021780	806	0.461318	0.137635	1.54622	NO	2	1
ubiquitin-like modifier-activating enzyme 1 isoform X3	gi|768033354	808	1.30088	0.534859	3.16401	NO	6	9
moesin isoform X1	gi|768037765	809	0.860107	0.538386	1.37407	NO	6	21
SH3 domain-binding glutamic acid-rich-like protein isoform X2	gi|768038036	812	3.13778	1.17973	8.34573	YES	4	2
immunoglobulin heavy variable 4-38-2-like [Homo sapiens	gi|768041374	817	0.937396	0.59639	1.47338	NO	8	4
protein CutA isoform 2 precursor	gi|7706244	825	0.845078	0.22289	3.20407	NO	4	1
calcium-binding protein 39	gi|7706481	826	1.01391	0.171307	6.00103	NO	2	1
cornulin	gi|7706635	827	0.759548	0.315878	1.82638	NO	8	20
ubiquitin-60S ribosomal protein L40 precursor	gi|77539055	828	0.611595	0.258663	1.44609	NO	6	7
calmodulin isoform 1	gi|779176942	829	0.624431	0.284784	1.36916	NO	4	5
fibronectin isoform 11 preproprotein	gi|807066348	830	0.556662	0.327469	0.946266	YES	6	14
cornifin-B	gi|83582815	833	0.621286	0.208035	1.85543	NO	6	4
small proline-rich protein 2E	gi|83582817	834	1.40744	0.659325	3.00442	NO	4	2
nucleotide exchange factor SIL1 precursor	gi|83641896	835	4.16869	0.85132	20.413	NO	2	2
serpin B13 isoform 2	gi|8393956	836	1.50542	0.851235	2.66236	NO	6	8
collagen alpha-1(VI) chain precursor	gi|87196339	837	1.38995	0.675159	2.8615	NO	4	1
uncharacterized protein C12orf40	gi|87299626	838	1.43154	0.0120151	170.562	NO	2	1
proline-rich protein 11	gi|88703045	839	1.02999	0.591769	1.79274	NO	6	1
vitronectin precursor	gi|88853069	840	0.87762	0.239906	3.21049	NO	4	4
myosin light polypeptide 6 isoform 2	gi|88999583	842	0.916418	0.5999	1.39994	NO	8	5
prothrombin isoform 2	gi|910749465	845	3.6282	0.0372789	353.117	NO	2	4
protein FAM3C precursor	gi|91807125	846	1.40605	0.200122	9.8788	NO	2	1
voltage-gated hydrogen channel 1 isoform 1	gi|91992155	847	0.52723	0.0432693	6.42422	NO	2	1
folate receptor alpha precursor	gi|9257213	848	1.25791	0.672427	2.35316	NO	6	3
WD repeat-containing protein 1 isoform 1	gi|9257257	849	0.984011	0.477976	2.02579	NO	4	2
transforming protein RhoA isoform 5	gi|927669112	850	0.92045	0.331521	2.55558	NO	2	5
ly6/PLAUR domain-containing protein 3 precursor	gi|93004088	851	0.742882	0.431325	1.27949	NO	8	7
L-lactate dehydrogenase B chain isoform LDHBx	gi|937827788	852	0.814855	0.452646	1.46691	NO	4	9
malate dehydrogenase, cytoplasmic isoform MDH1x	gi|939646432	853	0.915446	0.555998	1.50728	NO	8	9
zymogen granule protein 16 homolog B precursor	gi|94536866	854	0.911529	0.242286	3.42936	NO	8	33
disabled homolog 2-interacting protein isoform 1	gi|94967023	855	0.480839	0.173185	1.33502	NO	2	1
phosphoglycerate mutase 1 isoform 2	gi|952009249	857	0.67262	0.112872	4.00824	NO	2	10
immortalization up-regulated protein isoform IMUP-2	gi|961349590	859	0.83946	0.212898	3.31001	NO	2	2
complement factor I isoform 1 preproprotein	gi|968121912	861	0.758578	0.266249	2.16128	NO	2	1
haptoglobin isoform 3 preproprotein	gi|970259822	862	0.829174	0.00622478	110.45	NO	2	23
heterogeneous nuclear ribonucleoprotein K isoform d	gi|970949444	863	1.70856	0.187898	15.5359	NO	2	3
40S ribosomal protein SA isoform 1	gi|9845502	864	2.54726	0.314194	20.6514	NO	2	1
ras-related C3 botulinum toxin substrate 1 isoform Rac1	gi|9845511	865	0.857744	0.168474	4.36699	NO	4	2
adenosylhomocysteinase isoform 1	gi|9951915	866	1.06031	0.22221	5.05942	NO	2	5
resistin precursor	gi|9966777	868	1.91011	0.705932	5.16838	NO	4	2
eukaryotic translation initiation factor 5A-2	gi|9966867	869	2.52975	0.76072	8.41258	NO	2	1
secreted Ly-6/uPAR-related protein 1 precursor	gi|9966907	870	0.567545	0.204414	1.57576	NO	2	1
platelet-derived growth factor C precursor	gi|9994187	871	0.336202	0.000426371	265.102	NO	2	1
