# Supplementary material for: Potential Early Markers for Breast Cancer: A Proteomic Approach Comparing Saliva and Serum Samples in a Pilot Study
Source: Int J Mol Sci. 2023 Feb 19;24(4):4164. doi: 10.3390/ijms24044164 (PMC9966955; doi:10.3390/ijms24044164)
Supplement: Supplementary file 1 [file ijms-24-04164-s001.zip › Table S2.xlsx]

## Sheet: BEN-NORM
Table S2: Serum proteomic profile in all the groups.
Protein	Accession	Row	Summary Ratio	Lower CI	Upper CI	Significant	Runs #	Peptides (95%)	Summary Ratio	Significant
apolipoprotein B-100 precursor	gi|105990532	16	0.930036	0.905106	0.955654	YES	8	456	3.64754	YES
coagulation factor V preproprotein	gi|105990535	17	1.00995	0.686672	1.48543	NO	8	20	1.00995	NO
peptidyl-prolyl cis-trans isomerase A isoform 1	gi|10863927	18	0.844819	0.328196	2.17467	NO	4	2	0.844819	NO
insulin-like growth factor I isoform 4 preproprotein	gi|11024682	19	1.0271	0.0400853	26.3175	NO	2	3	1.0271	NO
coagulation factor XIII B chain precursor	gi|110611237	21	1.01391	0.470767	2.1837	NO	2	22	1.01391	NO
hemopexin precursor	gi|11321561	23	0.922551	0.86349	0.985653	YES	8	347	2.83139	YES
insulin-like growth factor-binding protein 6 precursor	gi|11321593	24	1.19906	0.720773	1.99472	NO	4	2	1.19906	NO
complement C3 preproprotein	gi|115298678	25	0.967641	0.92764	1.00937	NO	8	809	0.967641	NO
SRC kinase signaling inhibitor 1	gi|115334682	26	0.6223	0.224136	1.72778	NO	2	1	0.6223	NO
apolipoprotein(a) precursor	gi|116292750	27	0.647227	0.176176	2.37775	NO	8	30	0.647227	NO
dopamine beta-hydroxylase precursor	gi|116534900	28	0.610069	0.304536	1.22214	NO	8	7	0.610069	NO
phosphatidylethanolamine-binding protein 4 precursor	gi|116812622	29	1.23595	0.291616	5.23828	NO	2	1	1.23595	NO
complement factor H-related protein 1 precursor	gi|118442839	30	1.26186	0.763112	2.08657	NO	8	41	1.26186	NO
extracellular superoxide dismutase [Cu-Zn] preproprotein	gi|118582275	31	1.20924	0.568787	2.57086	NO	6	2	1.20924	NO
zinc finger protein ZIC 5	gi|118766337	32	1.01173	0.323695	3.16225	NO	2	1	1.01173	NO
keratin, type II cytoskeletal 1	gi|119395750	33	0.899863	0.421222	1.92239	NO	8	19	0.899863	NO
keratin, type II cytoskeletal 6B	gi|119703753	34	0.352361	0.00356093	34.8669	NO	2	3	0.352361	NO
small subunit processome component 20 homolog	gi|120587023	35	1.09144	0.393107	3.03033	NO	2	2	1.09144	NO
proteasome-associated protein ECM29 homolog	gi|122937211	36	1.0199	0.147254	7.064	NO	2	2	1.0199	NO
calpain-1 catalytic subunit	gi|12408656	38	1.25053	0.306737	5.09822	NO	2	1	1.25053	NO
prolow-density lipoprotein receptor-related protein 1 preproprotein	gi|126012562	39	0.915557	0.469426	1.78568	NO	4	4	0.915557	NO
paired mesoderm homeobox protein 2B	gi|12707580	40	0.503175	0.201406	1.25709	NO	4	1	0.503175	NO
sulfhydryl oxidase 1 isoform a precursor	gi|13325075	41	1.07785	0.622386	1.86663	NO	6	6	1.07785	NO
complement factor H-related protein 5 precursor	gi|13540563	43	1.33766	0.675641	2.64837	NO	4	6	1.33766	NO
retinol-binding protein 5	gi|13899352	44	0.893429	0.536088	1.48896	NO	4	1	0.893429	NO
N-acetylglucosamine-1-phosphotransferase subunit gamma precursor	gi|14249738	45	0.895365	0.434916	1.84329	NO	4	1	0.895365	NO
complement C2 isoform 1 preproprotein	gi|14550407	46	0.911684	0.71042	1.16997	NO	8	33	0.911684	NO
myosin light chain kinase 3 isoform 1	gi|146219832	47	1.18972	0.780782	1.81285	NO	4	1	1.18972	NO
selenoprotein P isoform 2	gi|148277022	48	1.04644	0.687661	1.59241	NO	8	8	1.04644	NO
receptor-type tyrosine-protein phosphatase eta isoform 1 precursor	gi|148728162	50	1.44691	0.731611	2.86157	NO	6	5	1.44691	NO
intercellular adhesion molecule 2 precursor	gi|153082696	52	0.752409	0.391324	1.44668	NO	6	4	0.752409	NO
beta-2-glycoprotein 1 precursor	gi|153266841	54	1.58173	1.24639	2.00729	YES	8	124	1.89298	YES
keratin, type I cytoskeletal 14	gi|15431310	55	0.543022	0.12618	2.33692	NO	2	6	0.543022	NO
inter-alpha-trypsin inhibitor heavy chain H1 isoform a preproprotein	gi|156119625	56	0.938517	0.737122	1.19494	NO	8	104	0.938517	NO
kininogen-1 isoform 1 precursor	gi|156231037	57	1.10915	0.520748	2.3624	NO	4	103	1.10915	NO
alpha-2-HS-glycoprotein preproprotein	gi|156523970	58	1.70628	0.907739	3.20731	NO	8	149	1.70628	NO
N-acetylmuramoyl-L-alanine amidase precursor	gi|156616294	59	1.41685	0.36271	5.53463	NO	2	44	1.41685	NO
tetranectin isoform 1precursor	gi|156627579	60	0.905132	0.627624	1.30534	NO	6	18	0.905132	NO
aminopeptidase N precursor	gi|157266300	61	0.93012	0.06543	13.2221	NO	2	2	0.93012	NO
procollagen C-endopeptidase enhancer 1 precursor	gi|157653329	64	0.759916	0.296701	1.94631	NO	6	2	0.759916	NO
G patch domain and KOW motifs-containing protein	gi|15811782	65	1.09648	0.0844774	14.2318	NO	2	2	1.09648	NO
leucine-rich alpha-2-glycoprotein precursor	gi|16418467	66	1.26313	0.670693	2.37887	NO	8	26	1.26313	NO
78 kDa glucose-regulated protein precursor	gi|16507237	67	0.952305	0.415518	2.18254	NO	6	6	0.952305	NO
complement component C8 gamma chain precursor	gi|166197660	68	0.939934	0.715206	1.23527	NO	8	18	0.939934	NO
complement C1q subcomponent subunit C precursor	gi|166235903	69	1.20138	0.945335	1.52676	NO	8	10	1.20138	NO
prenylcysteine oxidase 1 precursor	gi|166795301	70	0.76719	0.211904	2.77759	NO	2	3	0.76719	NO
intercellular adhesion molecule 1 precursor	gi|167466198	71	1.31156	0.661892	2.59888	NO	8	1	1.31156	NO
plastin-2	gi|167614506	72	1.05474	0.537697	2.06897	NO	6	4	1.05474	NO
alpha-1-acid glycoprotein 1 precursor	gi|167857790	73	2.38588	0.997978	5.70394	NO	8	88	2.38588	NO
complement C4-B preproprotein	gi|178557739	75	0.688125	0.416835	1.13598	NO	6	462	0.688125	NO
serum amyloid A-2 protein isoform a precursor	gi|188497671	78	0.416869	0.150145	1.15742	NO	2	9	0.416869	NO
tenascin-X isoform 1 precursor	gi|188528648	79	0.877186	0.453581	1.6964	NO	6	7	0.877186	NO
acid ceramidase isoform b	gi|189011546	81	0.628816	0.0127186	31.0891	NO	2	1	0.628816	NO
alpha-1-antitrypsin precursor	gi|189163530	82	0.12185	0.0142304	1.04335	NO	2	1	0.12185	NO
protocadherin-20 precursor	gi|190194360	83	0.616595	0.222081	1.71194	NO	2	1	0.616595	NO
plasma serine protease inhibitor preproprotein	gi|194018472	84	0.902318	0.57375	1.41905	NO	8	11	0.902318	NO
integrin beta-1 isoform 1D precursor	gi|19743819	85	1.82222	0.162268	20.463	NO	2	2	1.82222	NO
serum paraoxonase/arylesterase 1 precursor	gi|19923106	86	1.05698	0.760277	1.46948	NO	8	48	1.05698	NO
multiple inositol polyphosphate phosphatase 1 isoform 1 precursor	gi|19923761	87	0.714496	0.257342	1.98376	NO	2	1	0.714496	NO
hepatocyte growth factor-like protein precursor	gi|205277383	89	0.934059	0.722308	1.20789	NO	8	6	0.934059	NO
thyroxine-binding globulin precursor	gi|205277441	90	0.660627	0.451573	0.966464	YES	8	20	1.81605	YES
poliovirus receptor isoform gamma precursor	gi|209413730	91	1.10382	0.662764	1.83838	NO	6	3	1.10382	NO
alpha-1B-glycoprotein precursor	gi|21071030	92	1.66076	1.21026	2.27894	YES	8	183	1.66076	YES
beta-Ala-His dipeptidase precursor	gi|21071039	93	0.940234	0.650889	1.35821	NO	8	21	0.940234	NO
mannan-binding lectin serine protease 2 isoform 1 preproprotein	gi|21264363	94	0.612025	0.0194899	19.219	NO	2	2	0.612025	NO
attractin isoform 2 preproprotein	gi|21450863	95	0.873259	0.338679	2.25163	NO	2	12	0.873259	NO
protein S100-A8	gi|21614544	96	0.913242	0.441114	1.89069	NO	6	2	0.913242	NO
apolipoprotein L1 isoform b precursor	gi|21735616	97	0.82202	0.53975	1.25191	NO	2	7	0.82202	NO
apolipoprotein L3 isoform 1	gi|22035646	98	0.28433	0.0306271	2.63961	NO	2	1	0.28433	NO
apolipoprotein M isoform 1	gi|22091452	99	1.03941	0.545092	1.98201	NO	4	10	1.03941	NO
talin-1	gi|223029410	100	1.0617	0.382394	2.94774	NO	2	2	1.0617	NO
pantetheinase precursor	gi|223633991	102	1.23027	0.443109	3.41577	NO	2	2	1.23027	NO
properdin precursor	gi|223671861	103	1.4047	1.01755	1.93914	YES	8	11	1.60459	YES
oncoprotein-induced transcript 3 protein precursor	gi|22749297	104	1.15345	0.424645	3.13309	NO	4	1	1.15345	NO
protein FAM71C	gi|23503301	105	1.3122	0.472619	3.64325	NO	2	1	1.3122	NO
adipocyte plasma membrane-associated protein	gi|24308201	106	0.841665	0.518595	1.366	NO	6	4	0.841665	NO
keratin, type I cytoskeletal 16	gi|24430192	107	0.884722	0.327867	2.38735	NO	4	5	0.884722	NO
L-selectin precursor	gi|262206315	109	1.19807	0.723066	1.98513	NO	8	5	1.19807	NO
macrophage colony-stimulating factor 1 receptor precursor	gi|27262659	110	1.07152	0.274215	4.18706	NO	2	2	1.07152	NO
ficolin-3 isoform 1 precursor	gi|27754776	111	0.909564	0.687203	1.20388	NO	8	26	0.909564	NO
transmembrane emp24 domain-containing protein 5 isoform 1 precursor	gi|282165814	112	1.58489	0.570835	4.40037	NO	2	1	1.58489	NO
zygote arrest protein 1	gi|28269687	113	0.755092	0.271964	2.09647	NO	2	1	0.755092	NO
complement C1r subcomponent-like protein isoform 1 precursor	gi|289547636	114	0.827426	0.534563	1.28073	NO	4	12	0.827426	NO
ALK tyrosine kinase receptor precursor	gi|29029632	115	0.937562	0.198505	4.4282	NO	2	1	0.937562	NO
platelet glycoprotein Ib alpha chain precursor	gi|291190772	116	1.01603	0.66796	1.54547	NO	8	6	1.01603	NO
phosphatidylinositol-glycan-specific phospholipase D precursor	gi|29171717	117	0.805607	0.527912	1.22938	NO	6	18	0.805607	NO
immunoglobulin lambda-like polypeptide 5 isoform 1	gi|295986608	118	1.27262	0.182817	8.8589	NO	2	3	1.27262	NO
epidermal growth factor receptor isoform a precursor	gi|29725609	119	1.19674	0.431033	3.32269	NO	2	1	1.19674	NO
serum paraoxonase/lactonase 3	gi|29788996	120	0.901416	0.452401	1.79609	NO	4	6	0.901416	NO
cysteine-rich secretory protein 3 isoform 2 precursor	gi|300244562	121	0.955056	0.280451	3.25237	NO	4	7	0.955056	NO
out at first protein homolog precursor	gi|30425438	122	3.01995	0.18071	50.4682	NO	2	1	3.01995	NO
E3 ubiquitin-protein ligase ZFP91 isoform 2	gi|308081964	123	1.45211	0.523011	4.03171	NO	2	1	1.45211	NO
proprotein convertase subtilisin/kexin type 9 preproprotein	gi|31317307	124	1.36024	0.0505359	36.6129	NO	2	2	1.36024	NO
SAA2-SAA2 protein precursor	gi|315075331	126	1.18576	0.793052	1.77293	NO	8	28	1.18576	NO
inter-alpha-trypsin inhibitor heavy chain H4 isoform 1 precursor	gi|31542984	127	1.11312	0.726305	1.70593	NO	8	163	1.11312	NO
lipopolysaccharide-binding protein precursor	gi|31652249	128	0.855547	0.598043	1.22393	NO	8	6	0.855547	NO
arginyl aminopeptidase-like 1	gi|318065089	129	0.892986	0.524038	1.52169	NO	4	1	0.892986	NO
apolipoprotein C-II precursor	gi|32130518	130	0.690961	0.434235	1.09947	NO	8	23	0.690961	NO
prostaglandin-H2 D-isomerase precursor	gi|32171249	132	1.20236	0.602462	2.3996	NO	6	4	1.20236	NO
peroxiredoxin-2	gi|32189392	133	1.89298	1.00826	3.55402	YES	6	9	1.58173	YES
extracellular matrix protein 1 isoform 3 precursor	gi|322302700	134	1.21603	0.826152	1.78989	NO	8	18	1.21603	NO
vitamin D-binding protein isoform 3 precursor	gi|324021745	135	1.06027	0.976619	1.15109	NO	8	184	1.06027	NO
aldehyde dehydrogenase, mitochondrial isoform 2 precursor	gi|325910904	136	0.950601	0.107992	8.36771	NO	2	1	0.950601	NO
cytoplasmic dynein 1 heavy chain 1	gi|33350932	137	0.219786	0.0604575	0.799005	YES	2	2	1.56509	YES
complement C4-B-like preproprotein	gi|338858017	138	1.00032	0.352954	2.83506	NO	6	462	1.00032	NO
phospholipid transfer protein isoform c precursor	gi|339275807	139	1.77828	0.640488	4.9373	NO	2	4	1.77828	NO
AMP deaminase 2 isoform 2	gi|34147621	140	1.2096	0.660946	2.21369	NO	2	1	1.2096	NO
ryanodine receptor 3 isoform 2	gi|345842488	141	1.20226	0.433023	3.33802	NO	2	3	1.20226	NO
fibulin-1 isoform C precursor	gi|34734062	142	1.07303	0.689428	1.67007	NO	8	11	1.07303	NO
fibulin-1 isoform D precursor	gi|34734066	143	0.790581	0.458707	1.36256	NO	6	10	0.790581	NO
cathelicidin antimicrobial peptide preproprotein	gi|348041314	144	1.07895	0.52409	2.22123	NO	4	3	1.07895	NO
apolipoprotein M isoform 2	gi|371873523	147	1.06558	0.786359	1.44393	NO	4	10	1.06558	NO
immunoglobulin lambda-like polypeptide 5 isoform 2	gi|372466586	148	0.753662	0.330862	1.71675	NO	4	3	0.753662	NO
complement C5 isoform 1 preproprotein	gi|38016947	149	0.676554	0.56691	0.807404	YES	6	73	1.50089	YES
neutrophil gelatinase-associated lipocalin precursor	gi|38455402	150	1.28233	0.46186	3.56032	NO	2	1	1.28233	NO
interleukin enhancer-binding factor 2 isoform 2	gi|392513662	152	1.26312	0.327352	4.87384	NO	2	2	1.26312	NO
pigment epithelium-derived factor precursor	gi|39725934	153	1.02587	0.709616	1.48306	NO	8	50	1.02587	NO
cartilage oligomeric matrix protein precursor	gi|40217843	154	0.874958	0.474641	1.61291	NO	8	4	0.874958	NO
serum amyloid A-1 protein preproprotein	gi|40316910	156	2.18356	0.714305	6.67495	NO	8	18	2.18356	NO
thrombospondin-1 precursor	gi|40317626	157	0.56355	0.366141	0.867396	YES	6	30	1.46947	YES
collectin-11 isoform b	gi|40548420	158	0.313329	0.104176	0.942391	YES	2	2	1.42731	YES
charged multivesicular body protein 4a	gi|40548422	159	1.76198	0.262359	11.8333	NO	2	1	1.76198	NO
lymphatic vessel endothelial hyaluronic acid receptor 1 precursor	gi|40549451	160	1.08739	0.580076	2.0384	NO	8	4	1.08739	NO
complement C1s subcomponent precursor	gi|41393602	161	1.06649	0.908718	1.25165	NO	8	51	1.06649	NO
trem-like transcript 1 protein isoform b precursor	gi|424036738	162	0.71858	0.0842066	6.13203	NO	2	1	0.71858	NO
metallo-beta-lactamase domain-containing protein 2	gi|42822880	163	0.793601	0.532804	1.18205	NO	4	1	0.793601	NO
actin, cytoplasmic 1	gi|4501885	164	0.97695	0.573319	1.66475	NO	8	9	0.97695	NO
afamin precursor	gi|4501987	165	1.42731	1.08252	1.88192	YES	8	67	1.4047	YES
serum albumin preproprotein	gi|4502027	166	0.760081	0.510389	1.13193	NO	8	62	0.760081	NO
protein AMBP preproprotein	gi|4502067	167	1.22501	0.905994	1.65635	NO	8	54	1.22501	NO
serum amyloid P-component precursor	gi|4502133	168	0.903595	0.58013	1.40741	NO	8	20	0.903595	NO
apolipoprotein A-II preproprotein	gi|4502149	169	0.897966	0.6365	1.26684	NO	8	119	0.897966	NO
apolipoprotein C-IV precursor	gi|4502161	170	0.784033	0.411918	1.49231	NO	8	3	0.784033	NO
apolipoprotein D precursor	gi|4502163	171	1.16633	0.931394	1.46053	NO	8	18	1.16633	NO
apolipoprotein F precursor	gi|4502165	172	0.562504	0.217719	1.4533	NO	6	1	0.562504	NO
antithrombin-III precursor	gi|4502261	173	1.29634	0.981509	1.71215	NO	8	80	1.29634	NO
zinc-alpha-2-glycoprotein precursor	gi|4502337	174	1.04446	0.726151	1.50231	NO	8	67	1.04446	NO
flavin reductase (NADPH)	gi|4502419	175	0.937562	0.184677	4.75978	NO	2	1	0.937562	NO
dystonin isoform 1e precursor	gi|4502443	176	3.64754	1.31374	10.1272	YES	2	2	1.36739	YES
complement component C9 precursor	gi|4502511	177	0.973959	0.592144	1.60197	NO	8	45	0.973959	NO
carbonic anhydrase 1 isoform a	gi|4502517	178	1.54264	0.811084	2.93402	NO	8	5	1.54264	NO
carboxypeptidase N catalytic chain precursor	gi|4503011	179	0.998131	0.635265	1.56827	NO	4	14	0.998131	NO
cystatin-C precursor	gi|4503107	180	1.05506	0.764774	1.45552	NO	8	4	1.05506	NO
cathepsin D preproprotein	gi|4503143	181	0.351561	0.126622	0.976089	YES	2	1	0.963196	YES
coagulation factor X isoform 1 preproprotein	gi|4503625	182	0.804799	0.619023	1.04633	NO	8	12	0.804799	NO
coagulation factor VII isoform a preproprotein	gi|4503645	183	0.833165	0.0113269	61.2845	NO	2	4	0.833165	NO
coagulation factor IX isoform 1 preproprotein	gi|4503649	184	0.79782	0.517174	1.23076	NO	4	11	0.79782	NO
fibrinogen alpha chain isoform alpha-E preproprotein	gi|4503689	185	1.36739	1.04101	1.7961	YES	8	23	0.930036	YES
gamma-glutamyl hydrolase precursor	gi|4503987	186	1.1475	0.584351	2.25336	NO	8	5	1.1475	NO
gelsolin isoform a precursor	gi|4504165	187	0.974751	0.612091	1.55229	NO	8	75	0.974751	NO
hemoglobin subunit alpha	gi|4504347	188	1.05546	0.513871	2.16785	NO	8	3	1.05546	NO
hemoglobin subunit beta	gi|4504349	189	0.783055	0.370915	1.65314	NO	6	5	0.783055	NO
hemoglobin subunit delta	gi|4504351	190	0.835603	0.300961	2.32001	NO	2	1	0.835603	NO
hepatocyte growth factor activator isoform 2 preproprotein	gi|4504383	191	1.3539	0.950907	1.92768	NO	6	10	1.3539	NO
histidine-rich glycoprotein precursor	gi|4504489	192	0.94172	0.69463	1.2767	NO	6	60	0.94172	NO
kininogen-1 isoform 2 precursor	gi|4504893	193	1.21095	0.844969	1.73544	NO	8	102	1.21095	NO
lumican precursor	gi|4505047	194	1.81605	1.11794	2.95012	YES	8	25	0.922551	YES
alpha-1-acid glycoprotein 2 precursor	gi|4505529	195	1.10392	0.721676	1.68862	NO	8	49	1.10392	NO
plasminogen isoform 1 precursor	gi|4505881	198	0.966383	0.642194	1.45423	NO	8	103	0.966383	NO
platelet basic protein preproprotein	gi|4505981	199	1.14684	0.871398	1.50935	NO	8	14	1.14684	NO
retinoic acid receptor responder protein 2 precursor	gi|4506427	200	0.783223	0.309536	1.9818	NO	4	1	0.783223	NO
replication protein A 70 kDa DNA-binding subunit	gi|4506583	201	1.1324	0.353451	3.62803	NO	2	1	1.1324	NO
protein S100-A9	gi|4506773	202	0.966369	0.424468	2.20009	NO	6	1	0.966369	NO
transforming growth factor-beta-induced protein ig-h3 precursor	gi|4507467	203	0.878421	0.570928	1.35153	NO	8	9	0.878421	NO
metalloproteinase inhibitor 1 precursor	gi|4507509	204	0.776247	0.279583	2.15521	NO	2	1	0.776247	NO
transthyretin precursor	gi|4507725	206	1.46947	1.02631	2.10397	YES	8	134	0.781028	YES
vascular cell adhesion protein 1 isoform a precursor	gi|4507875	207	1.1365	0.666475	1.938	NO	8	5	1.1365	NO
14-3-3 protein beta/alpha	gi|4507949	208	0.950605	0.342382	2.6393	NO	2	1	0.950605	NO
catalase	gi|4557014	210	1.02802	0.172129	6.13968	NO	2	2	1.02802	NO
fructose-bisphosphate aldolase A isoform 1	gi|4557305	212	0.891251	0.321004	2.47451	NO	2	2	0.891251	NO
angiogenin precursor	gi|4557313	213	0.895365	0.322486	2.48593	NO	2	2	0.895365	NO
apolipoprotein A-I isoform 1 preproprotein	gi|4557321	214	0.963196	0.915562	1.01331	NO	8	198	0.963196	NO
apolipoprotein C-III precursor	gi|4557323	215	1.06238	0.555974	2.03004	NO	8	53	1.06238	NO
complement component C8 alpha chain preproprotein	gi|4557389	216	1.09489	0.663698	1.80621	NO	8	33	1.09489	NO
carbonic anhydrase 2 isoform 1	gi|4557395	217	1.91011	0.747292	4.88233	NO	4	2	1.91011	NO
monocyte differentiation antigen CD14 precursor	gi|4557417	218	1.16273	0.737529	1.83307	NO	8	17	1.16273	NO
ceruloplasmin precursor	gi|4557485	219	1.18439	0.719707	1.94911	NO	8	241	1.18439	NO
endoglin isoform 2 precursor	gi|4557555	220	2.22843	0.802621	6.18713	NO	2	1	2.22843	NO
mannose-binding protein C precursor	gi|4557739	221	0.979762	0.591468	1.62297	NO	8	5	0.979762	NO
serotransferrin precursor	gi|4557871	222	0.249768	0.13696	0.455489	YES	2	38	0.772681	YES
phosphatidylcholine-sterol acyltransferase precursor	gi|4557892	223	0.933575	0.54506	1.59902	NO	8	6	0.933575	NO
lysozyme C precursor	gi|4557894	224	1.0161	0.737465	1.40002	NO	8	7	1.0161	NO
complement component C7 precursor	gi|45580688	225	0.981411	0.751417	1.2818	NO	8	61	0.981411	NO
serglycin precursor	gi|45935371	227	1.03323	0.536666	1.98924	NO	6	2	1.03323	NO
dynein heavy chain 11, axonemal	gi|459642365	228	1.40605	0.50642	3.90381	NO	2	1	1.40605	NO
integrin beta-3 precursor	gi|47078292	230	0.77983	0.280874	2.16516	NO	2	1	0.77983	NO
fibronectin isoform 4 preproprotein	gi|47132555	231	1.07879	0.576865	2.01742	NO	4	173	1.07879	NO
keratin, type II cytoskeletal 2 epidermal	gi|47132620	232	1.33123	0.623088	2.84416	NO	6	10	1.33123	NO
beta-2-microglobulin precursor	gi|4757826	233	2.44224	0.695004	8.582	NO	2	2	2.44224	NO
di-N-acetylchitobiase precursor	gi|4758092	234	1	0.360173	2.77645	NO	2	1	1	NO
platelet glycoprotein V precursor	gi|4758460	235	0.969498	0.561225	1.67478	NO	6	6	0.969498	NO
hyaluronan-binding protein 2 isoform 1 preproprotein	gi|4758502	236	0.850571	0.63633	1.13694	NO	8	12	0.850571	NO
haptoglobin isoform 1 preproprotein	gi|4826762	239	0.831496	0.472645	1.4628	NO	8	22	0.831496	NO
profilin-1	gi|4826898	240	1.47911	0.532734	4.10666	NO	2	1	1.47911	NO
spectrin beta chain, non-erythrocytic 5	gi|485837026	241	0.938656	0.352104	2.50232	NO	4	2	0.938656	NO
structural maintenance of chromosomes protein 3	gi|4885399	242	0.691831	0.249179	1.92083	NO	2	1	0.691831	NO
complement factor H-related protein 2 isoform 1 precursor	gi|5031695	243	1.22729	0.68083	2.21237	NO	8	27	1.22729	NO
inhibin beta C chain preproprotein	gi|5031795	244	0.0931981	0.00147985	5.86943	NO	2	1	0.0931981	NO
galectin-3-binding protein precursor	gi|5031863	245	1.07497	0.801209	1.44228	NO	8	10	1.07497	NO
alpha-1-antichymotrypsin precursor	gi|50659080	246	0.647403	0.393236	1.06585	NO	8	89	0.647403	NO
carboxypeptidase B2 isoform 1 preproprotein	gi|513126885	249	1.01068	0.765031	1.33519	NO	8	17	1.01068	NO
complement component C8 beta chain isoform 1 preproprotein	gi|514239916	250	0.579082	0.327862	1.0228	NO	6	26	0.579082	NO
complement component C8 beta chain isoform 3	gi|514239920	251	1.25483	0.914787	1.72127	NO	2	26	1.25483	NO
CD5 antigen-like precursor	gi|5174411	252	0.504981	0.189183	1.34794	NO	2	4	0.504981	NO
sulfhydryl oxidase 1 isoform b precursor	gi|51873067	253	0.498885	0.179685	1.38513	NO	2	5	0.498885	NO
vacuolar protein sorting-associated protein 45 isoform 2	gi|525342514	254	1.04891	0.253244	4.34449	NO	2	1	1.04891	NO
Tektin-2 isoform X1	gi|530362387	256	0.711214	0.25616	1.97465	NO	2	1	0.711214	NO
Cingulin isoform X1	gi|530365130	257	0.83946	0.302351	2.33072	NO	2	1	0.83946	NO
CD5 antigen-like isoform X1	gi|530365618	258	1.31767	0.660654	2.62807	NO	6	4	1.31767	NO
C4b-binding protein alpha chain isoform X1	gi|530366456	259	0.655304	0.449925	0.954434	YES	8	16	0.676554	YES
rho-associated protein kinase 2 isoform X1	gi|530366978	260	0.803746	0.277556	2.32748	NO	2	2	0.803746	NO
EGF-containing fibulin-like extracellular matrix protein 1 isoform X1	gi|530367362	261	1.03795	0.531456	2.02714	NO	6	7	1.03795	NO
Vitamin K-dependent protein C isoform X3	gi|530369298	263	1.24973	0.677676	2.30469	NO	6	6	1.24973	NO
Secreted phosphoprotein 24 isoform X1	gi|530371441	265	1.27644	0.472612	3.44743	NO	6	1	1.27644	NO
histidine-rich glycoprotein isoform X1	gi|530374534	266	0.772681	0.650602	0.917667	YES	2	49	0.673581	YES
Carboxypeptidase N subunit 2 isoform X1	gi|530375762	269	0.884371	0.608312	1.28571	NO	8	18	0.884371	NO
Mast/stem cell growth factor receptor Kit isoform X3	gi|530376787	270	0.695024	0.250329	1.9297	NO	2	3	0.695024	NO
Platelet factor 4 isoform X1	gi|530376993	271	0.871242	0.582968	1.30206	NO	8	5	0.871242	NO
Mannosyl-oligosaccharide 1,2-alpha-mannosidase IA isoform X1	gi|530383710	274	1.48739	0.806192	2.74417	NO	6	3	1.48739	NO
Adenylate cyclase type 1 isoform X1	gi|530384416	275	1.30017	0.468286	3.60985	NO	2	1	1.30017	NO
Acid ceramidase isoform X1	gi|530387776	276	0.660922	0.265422	1.64575	NO	2	1	0.660922	NO
Multiple PDZ domain protein isoform X4	gi|530390233	278	1.07391	0.0252262	45.7176	NO	2	4	1.07391	NO
Multiple PDZ domain protein isoform X6	gi|530390235	279	0.63387	0.159694	2.516	NO	2	4	0.63387	NO
Serine/threonine-protein kinase MRCK beta isoform X3	gi|530404961	283	1.1857	0.0166507	84.4344	NO	2	2	1.1857	NO
Serine protease 27 isoform X1	gi|530409235	284	0.594292	0.214048	1.65002	NO	2	1	0.594292	NO
Keratin, type I cytoskeletal 10 isoform X1	gi|530412176	286	0.685305	0.447862	1.04863	NO	8	15	0.685305	NO
DNA endonuclease RBBP8 isoform X2	gi|530413909	287	1.45565	0.259143	8.17657	NO	2	1	1.45565	NO
Apolipoprotein C-I isoform X1	gi|530416417	288	0.588462	0.215228	1.60893	NO	8	3	0.588462	NO
Apolipoprotein L1 isoform X1	gi|530420490	289	0.718613	0.36071	1.43164	NO	6	7	0.718613	NO
Attractin isoform X1	gi|530426019	293	1.10402	0.876717	1.39026	NO	6	12	1.10402	NO
probable guanine nucleotide exchange factor MCF2L2	gi|540344580	295	0.874984	0.315145	2.42935	NO	2	1	0.874984	NO
phospholipid transfer protein isoform a precursor	gi|5453914	296	0.572216	0.24675	1.32698	NO	6	4	0.572216	NO
lactotransferrin isoform 1 precursor	gi|54607120	297	0.970559	0.50148	1.87841	NO	6	6	0.970559	NO
podoplanin isoform b	gi|54792058	298	0.977237	0.351974	2.71325	NO	2	1	0.977237	NO
complement factor H-related protein 3 isoform 1 precursor	gi|54792787	299	0.803526	0.390307	1.65422	NO	4	9	0.803526	NO
cholesteryl ester transfer protein isoform 2 precursor	gi|554506550	300	0.874984	0.425017	1.80133	NO	4	2	0.874984	NO
integrin alpha-X isoform 1 precursor	gi|556503454	301	0.74131	0.267	2.05821	NO	2	2	0.74131	NO
retinol-binding protein 4 precursor	gi|55743122	303	1.4009	0.814223	2.41029	NO	8	54	1.4009	NO
C-reactive protein precursor	gi|55770842	304	0.84032	0.486399	1.45177	NO	8	2	0.84032	NO
insulin-like growth factor-binding protein 2 isoform a precursor	gi|55925576	305	0.810961	0.393918	1.66953	NO	4	3	0.810961	NO
keratin, type I cytoskeletal 9	gi|55956899	306	1.11147	0.746926	1.65394	NO	8	11	1.11147	NO
transforming growth factor beta receptor type 3 isoform a precursor	gi|56682966	307	2.63027	0.342055	20.2257	NO	2	3	2.63027	NO
kallistatin isoform 2 precursor	gi|573459745	310	0.673581	0.536213	0.846141	YES	8	20	0.660627	YES
Coagulation factor XI isoform X2	gi|578808899	320	1.02155	0.809454	1.28923	NO	8	14	1.02155	NO
Nesprin-1 isoform X15	gi|578812596	322	0.821146	0.201506	3.34621	NO	2	5	0.821146	NO
Neuropilin-1 isoform X5	gi|578818623	324	1.42917	0.079515	25.6873	NO	2	1	1.42917	NO
Multiple inositol polyphosphate phosphatase 1 isoform X2	gi|578820032	326	1.20781	0.435022	3.35343	NO	2	1	1.20781	NO
Alpha-2-macroglobulin isoform X1	gi|578822814	327	0.963196	0.946372	0.980318	YES	8	684	0.655304	YES
L-lactate dehydrogenase B chain isoform X1	gi|578822859	328	0.594292	0.214048	1.65002	NO	2	1	0.594292	NO
N-acetylmuramoyl-L-alanine amidase isoform X1	gi|578832955	332	1.05493	0.674587	1.64971	NO	6	44	1.05493	NO
Transcriptional regulator ATRX isoform X6	gi|578838417	333	1.92453	0.453205	8.17246	NO	2	1	1.92453	NO
glutathione peroxidase 3 precursor	gi|6006001	338	0.791839	0.583483	1.0746	NO	8	8	0.791839	NO
peroxisomal sarcosine oxidase	gi|60499001	339	0.345144	0.0364702	3.26635	NO	2	1	0.345144	NO
poliovirus receptor isoform delta precursor	gi|609878416	340	1.1695	0.421222	3.24705	NO	2	3	1.1695	NO
TMF-regulated nuclear protein 1	gi|61966741	341	1.69044	0.608851	4.69342	NO	2	1	1.69044	NO
insulin-like growth factor-binding protein 3 isoform a precursor	gi|62243248	342	0.890645	0.683418	1.16071	NO	8	10	0.890645	NO
insulin-like growth factor-binding protein 4 precursor	gi|62243290	343	0.601679	0.222669	1.62581	NO	4	1	0.601679	NO
complement factor H isoform a precursor	gi|62739186	344	1.21124	0.800408	1.83293	NO	8	263	1.21124	NO
C4b-binding protein beta chain isoform 2 precursor	gi|62912462	345	0.975683	0.399944	2.38023	NO	6	2	0.975683	NO
insulin-like growth factor II isoform 1 preproprotein	gi|630044872	346	0.879841	0.581766	1.33064	NO	8	6	0.879841	NO
titin isoform IC	gi|642945631	347	0.921932	0.32703	2.59902	NO	2	19	0.921932	NO
carbonic anhydrase 2 isoform 2	gi|654823808	348	1.07647	0.177017	6.54614	NO	2	1	1.07647	NO
podocalyxin isoform 1 precursor	gi|66277202	349	0.794328	0.385839	1.63529	NO	4	1	0.794328	NO
complement C1r subcomponent-like protein isoform 2 precursor	gi|663071006	350	0.758898	0.394523	1.4598	NO	4	11	0.758898	NO
complement C1r subcomponent precursor	gi|66347875	351	1.07051	0.818882	1.39945	NO	8	60	1.07051	NO
roundabout homolog 4 isoform 2	gi|666637980	352	1.09406	0.269443	4.44237	NO	2	1	1.09406	NO
complement C4-A isoform 1 preproprotein	gi|67190748	353	0.696091	0.438486	1.10503	NO	8	454	0.696091	NO
complement factor B preproprotein	gi|67782358	354	1.2828	0.843602	1.95066	NO	8	196	1.2828	NO
E3 ubiquitin/ISG15 ligase TRIM25	gi|68160937	355	0.755092	0.271964	2.09647	NO	2	1	0.755092	NO
apolipoprotein E isoform a precursor	gi|705044002	357	1.10676	0.610301	2.00706	NO	8	45	1.10676	NO
inter-alpha-trypsin inhibitor heavy chain H2 precursor	gi|70778918	358	1.31241	0.917328	1.87764	NO	8	132	1.31241	NO
cell surface glycoprotein MUC18 precursor	gi|71274107	359	1.06083	0.721387	1.55999	NO	6	3	1.06083	NO
apolipoprotein A-IV precursor	gi|71773110	360	1.28198	0.932225	1.76297	NO	8	83	1.28198	NO
tubulin alpha-1C chain isoform b	gi|733606131	361	0.636796	0.229356	1.76803	NO	2	3	0.636796	NO
proteoglycan 4 isoform E preproprotein	gi|735997428	362	0.758054	0.525409	1.09371	NO	8	14	0.758054	NO
sex hormone-binding globulin isoform 1 precursor	gi|7382460	363	1.06328	0.684978	1.65051	NO	8	11	1.06328	NO
corticosteroid-binding globulin precursor	gi|73858564	364	0.712556	0.492016	1.03195	NO	8	13	0.712556	NO
heparin cofactor 2 precursor	gi|73858566	365	0.641869	0.494379	0.833361	YES	8	30	0.641869	YES
plasma protease C1 inhibitor precursor	gi|73858570	366	0.899518	0.718752	1.12575	NO	8	54	0.899518	NO
trypsin-2 isoform 1 preproprotein	gi|744066875	367	0.766379	0.406926	1.44335	NO	4	33	0.766379	NO
USP6 N-terminal-like protein isoform 1	gi|7661864	369	0.808848	0.240481	2.72053	NO	2	1	0.808848	NO
lysosome-associated membrane glycoprotein 2 isoform B precursor	gi|7669503	372	0.569875	0.210551	1.54242	NO	4	2	0.569875	NO
vinculin isoform meta-VCL	gi|7669550	373	0.605341	0.218027	1.6807	NO	2	2	0.605341	NO
Glucocorticoid modulatory element-binding protein 1 isoform X2	gi|767901960	380	0.654636	0.235782	1.81756	NO	2	1	0.654636	NO
Protein C1orf194 isoform X1	gi|767902285	382	1.21855	0.0896907	16.5555	NO	2	1	1.21855	NO
Sperm-associated antigen 17 isoform X4	gi|767902976	385	0.990832	0.356871	2.75099	NO	2	2	0.990832	NO
alpha-amylase 1 isoform X1	gi|767903808	386	3.61667	0.0711558	183.826	NO	2	2	3.61667	NO
Coagulation factor XIII B chain isoform X2	gi|767908642	390	0.609725	0.363968	1.02142	NO	8	22	0.609725	NO
Low affinity immunoglobulin gamma Fc region receptor III-A isoform X1	gi|767908662	391	0.619441	0.223106	1.71984	NO	2	1	0.619441	NO
LIM homeobox transcription factor 1-alpha isoform X3	gi|767909283	392	0.591562	0.213064	1.64244	NO	2	1	0.591562	NO
Protein S100-A8 isoform X1	gi|767910129	393	0.847227	0.11631	6.17141	NO	2	2	0.847227	NO
Complement factor H-related protein 5 isoform X1	gi|767910533	395	1.71817	0.752742	3.92179	NO	4	6	1.71817	NO
Dynein heavy chain 14, axonemal isoform X15	gi|767912152	396	0.878786	0.250082	3.08804	NO	2	4	0.878786	NO
Nebulin isoform X25	gi|767918245	403	0.736706	0.181481	2.99059	NO	2	2	0.736706	NO
Calcium/calmodulin-dependent 3',5'-cyclic nucleotide phosphodiesterase 1A isoform X1	gi|767918476	404	1.65959	0.597738	4.60775	NO	2	1	1.65959	NO
Pre-mRNA 3' end processing protein WDR33 isoform X1	gi|767918748	405	0.416869	0.150145	1.15742	NO	2	1	0.416869	NO
Diacylglycerol kinase delta isoform X10	gi|767920249	407	1.14722	0.396169	3.32213	NO	2	1	1.14722	NO
Neural cell adhesion molecule L1-like protein isoform X3	gi|767922165	409	1.08487	0.515442	2.28335	NO	4	6	1.08487	NO
SLIT-ROBO Rho GTPase-activating protein 3 isoform X2	gi|767924751	414	0.98628	0.322269	3.01843	NO	4	2	0.98628	NO
Ceruloplasmin isoform X1	gi|767925751	415	1.16356	0.219636	6.16413	NO	4	207	1.16356	NO
Spindle and centriole-associated protein 1 isoform X1	gi|767925827	416	0.907821	0.326972	2.52051	NO	2	2	0.907821	NO
Fetuin-B isoform X1	gi|767926380	419	1.00726	0.63537	1.59682	NO	8	11	1.00726	NO
PREDICTED: interleukin-1 receptor accessory protein isoform X2	gi|767926656	420	1.39123	0.620301	3.12028	NO	8	4	1.39123	NO
Mannan-binding lectin serine protease 1 isoform X1	gi|767927170	422	1.40221	0.939941	2.09182	NO	8	12	1.40221	NO
Mannan-binding lectin serine protease 1 isoform X2	gi|767927172	423	1.63508	0.484227	5.52114	NO	6	12	1.63508	NO
ADP-ribosyl cyclase/cyclic ADP-ribose hydrolase 2 isoform X7	gi|767929884	429	0.731026	0.320338	1.66823	NO	4	3	0.731026	NO
Complement component C6 isoform X4	gi|767934633	431	1.60459	1.15012	2.23864	YES	8	58	0.56355	YES
PREDICTED: arylsulfatase B isoform X5	gi|767935897	432	0.866962	0.312256	2.40707	NO	2	1	0.866962	NO
Peptidase inhibitor 16 isoform X1	gi|767939447	438	0.992888	0.561665	1.75519	NO	8	5	0.992888	NO
Collagen alpha-1(XXI) chain isoform X1	gi|767940801	439	0.929122	0.0137691	62.6958	NO	2	1	0.929122	NO
Neutrophil defensin 3 isoform X1	gi|767950128	443	0.985946	0.43371	2.24134	NO	8	2	0.985946	NO
Collectin-10 isoform X1	gi|767952391	447	1.42822	0.0528491	38.5971	NO	2	1	1.42822	NO
Serine/threonine-protein kinase 3 isoform X5	gi|767953495	448	0.564937	0.203475	1.56852	NO	2	1	0.564937	NO
Maestro heat-like repeat-containing protein family member 1 isoform X2	gi|767953544	449	0.995405	0.358518	2.76369	NO	2	2	0.995405	NO
Mediator of RNA polymerase II transcription subunit 30 isoform X1	gi|767953771	450	0.521739	0.22969	1.18513	NO	6	4	0.521739	NO
Tenascin isoform X8	gi|767957299	452	0.663743	0.239062	1.84285	NO	2	1	0.663743	NO
DENN domain-containing protein 1A isoform X7	gi|767957952	453	0.959084	0.254226	3.6182	NO	2	1	0.959084	NO
Poly(ADP-ribose) glycohydrolase isoform X2	gi|767964154	462	0.792527	0.205218	3.06064	NO	2	1	0.792527	NO
Zinc transporter ZIP13 isoform X7	gi|767966826	463	0.559758	0.129709	2.41562	NO	2	1	0.559758	NO
CD44 antigen isoform X11	gi|767966860	464	1.1334	0.569133	2.2571	NO	2	3	1.1334	NO
CD44 antigen isoform X16	gi|767966862	465	0.934629	0.534634	1.63388	NO	4	3	0.934629	NO
CD44 antigen isoform X23	gi|767966866	466	0.926415	0.415856	2.06381	NO	2	3	0.926415	NO
aminopeptidase NAALADL1 isoform X1 [Homo sapiens	gi|767967353	467	0.517607	0.186428	1.43711	NO	2	2	0.517607	NO
Short transient receptor potential channel 6 isoform X2	gi|767970522	471	1.63682	0.589537	4.54453	NO	2	2	1.63682	NO
Probable ATP-dependent RNA helicase DDX11 isoform X23	gi|767971763	473	0.94189	0.339243	2.61511	NO	2	1	0.94189	NO
Centrosomal protein of 290 kDa isoform X6	gi|767975372	479	2.83139	1.01979	7.86121	YES	2	3	0.54582	YES
Ankyrin repeat domain-containing protein 13A isoform X4	gi|767975810	480	0.898979	0.61661	1.31065	NO	2	2	0.898979	NO
Mitochondrial intermediate peptidase isoform X2	gi|767977721	482	1.4388	0.518216	3.99475	NO	2	1	1.4388	NO
RING finger protein 17 isoform X10	gi|767977910	484	0.929007	0.227121	3.79997	NO	2	2	0.929007	NO
sodium leak channel NALCN isoform X2 [Homo sapiens	gi|767978827	486	2.46117	0.0208272	290.839	NO	2	2	2.46117	NO
Coagulation factor VII isoform X1	gi|767979193	487	0.772681	0.278298	2.14531	NO	2	4	0.772681	NO
melanoma inhibitory activity protein 2 isoform 10 [Homo sapiens	gi|767980597	490	1.69824	0.397092	7.26287	NO	2	1	1.69824	NO
Thrombospondin-1 isoform X2	gi|767985152	494	0.54582	0.385905	0.772001	YES	2	29	0.351561	YES
Cadherin-5 isoform X1	gi|767989245	497	1.50089	1.07651	2.09257	YES	8	5	0.313329	YES
Dipeptidase 2 isoform X2	gi|767990372	501	0.755092	0.223259	2.55382	NO	2	1	0.755092	NO
NEDD4-binding protein 1 isoform X1	gi|767990934	502	1.01859	0.366869	2.82806	NO	2	2	1.01859	NO
Alpha-2-antiplasmin isoform X4	gi|767992357	505	0.508092	0.151228	1.70707	NO	2	47	0.508092	NO
UPF0692 protein C19orf54 isoform X9	gi|768008224	513	1.12202	0.13698	9.19059	NO	2	2	1.12202	NO
Ryanodine receptor 1 isoform X4	gi|768010467	514	1.27057	0.0362701	44.5094	NO	2	1	1.27057	NO
Endothelial protein C receptor isoform X1	gi|768015615	517	1.08304	0.527883	2.22205	NO	6	3	1.08304	NO
Cerebral cavernous malformations 2 protein-like isoform X5	gi|768016002	518	1.165	0.484059	2.80382	NO	2	2	1.165	NO
Activity-dependent neuroprotector homeobox protein isoform X2	gi|768016784	519	0.928966	0.334588	2.57922	NO	2	1	0.928966	NO
Chromodomain-helicase-DNA-binding protein 6 isoform X1	gi|768018477	522	0.734577	0.262907	2.05245	NO	2	1	0.734577	NO
ICOS ligand isoform X3	gi|768019566	523	5.00961	0.0516394	485.989	NO	2	1	5.00961	NO
HLA class I histocompatibility antigen, A-1 alpha chain isoform X1	gi|768052562	530	0.744222	0.297727	1.86032	NO	4	2	0.744222	NO
complement C1q subcomponent subunit A precursor	gi|7705753	536	0.80769	0.576849	1.13091	NO	8	13	0.80769	NO
plasma kallikrein preproprotein	gi|78191798	537	1.05242	0.787661	1.40618	NO	8	59	1.05242	NO
fibronectin isoform 8 preproprotein	gi|807066342	538	2.84102	0.249608	32.3362	NO	2	173	2.84102	NO
fibronectin isoform 11 preproprotein	gi|807066348	539	0.638434	0.184396	2.21045	NO	2	173	0.638434	NO
FLYWCH-type zinc finger-containing protein 1 isoform c	gi|809279611	540	0.678679	0.242901	1.89627	NO	2	1	0.678679	NO
coiled-coil domain-containing protein 178 isoform 3	gi|809279649	541	0.853039	0.0139968	51.9888	NO	2	1	0.853039	NO
tetranectin isoform 2	gi|817473757	542	0.876915	0.375396	2.04845	NO	2	18	0.876915	NO
SPARC isoform 3 precursor	gi|827342587	543	1.05526	0.657305	1.69417	NO	4	4	1.05526	NO
EGF-containing fibulin-like extracellular matrix protein 1 precursor	gi|86788015	544	1.14314	0.50608	2.58214	NO	2	6	1.14314	NO
zinc finger protein GLI2	gi|86991432	545	1.58489	0.570835	4.40037	NO	2	1	1.58489	NO
complement C1q subcomponent subunit B precursor	gi|87298828	546	1.01986	0.804086	1.29354	NO	8	26	1.01986	NO
vasorin precursor	gi|88702793	547	0.688008	0.35955	1.31652	NO	8	7	0.688008	NO
proline-rich protein 11	gi|88703045	548	0.648951	0.0778352	5.41063	NO	2	1	0.648951	NO
vitronectin precursor	gi|88853069	549	1.20088	0.777277	1.85534	NO	8	84	1.20088	NO
von Willebrand factor preproprotein	gi|89191868	550	1.56509	1.07124	2.28662	YES	8	17	0.249768	YES
protein LAP2 isoform 2	gi|8923909	551	2.25944	0.813787	6.2732	NO	2	1	2.25944	NO
small G protein signaling modulator 1 isoform 1	gi|90577167	552	1.27644	0.459738	3.54396	NO	2	2	1.27644	NO
prothrombin isoform 2	gi|910749465	553	1.20387	0.806722	1.79653	NO	8	152	1.20387	NO
coagulation factor IX isoform 2 precursor	gi|927028867	554	0.853935	0.494244	1.47539	NO	4	10	0.853935	NO
vitamin K-dependent protein S isoform 1 precursor	gi|936697130	556	0.781028	0.64071	0.952075	YES	8	20	0.219786	YES
neural cell adhesion molecule 1 isoform 1 precursor	gi|94420689	557	0.85085	0.44869	1.61346	NO	8	2	0.85085	NO
sialic acid-binding Ig-like lectin 8 precursor	gi|94538343	558	0.685488	0.246894	1.90322	NO	2	1	0.685488	NO
cadherin-1 isoform 2 precursor	gi|953768348	559	0.959401	0.34555	2.66372	NO	2	2	0.959401	NO
complement factor D isoform 2 precursor	gi|955654851	560	1.01139	0.712782	1.43509	NO	8	10	1.01139	NO
complement factor I isoform 1 preproprotein	gi|968121912	562	1.24291	0.824597	1.87343	NO	8	39	1.24291	NO
fibrous sheath-interacting protein 2	gi|970414523	563	2.32274	0.836586	6.44895	NO	2	1	2.32274	NO

## Sheet: MAL-NORM
Protein	Accession	Row	Summary Ratio	Lower CI	Upper CI	Significant	Runs #	Peptides (95%)	Summary Ratio	Significant
apolipoprotein B-100 precursor	gi|105990532	16	0.933556	0.892325	0.976692	YES	8	456	3.466	YES
coagulation factor V preproprotein	gi|105990535	17	1.03442	0.797609	1.34153	NO	8	20	1.03442	NO
peptidyl-prolyl cis-trans isomerase A isoform 1	gi|10863927	18	1.08065	0.473163	2.46807	NO	4	2	1.08065	NO
insulin-like growth factor I isoform 4 preproprotein	gi|11024682	19	1.09001	0.310405	3.82765	NO	2	3	1.09001	NO
coagulation factor XIII B chain precursor	gi|110611237	21	0.768521	0.151469	3.89932	NO	2	22	0.768521	NO
hemopexin precursor	gi|11321561	23	0.971164	0.898846	1.0493	NO	8	347	0.971164	NO
insulin-like growth factor-binding protein 6 precursor	gi|11321593	24	0.8406	0.519461	1.36027	NO	4	2	0.8406	NO
complement C3 preproprotein	gi|115298678	25	0.952065	0.907939	0.998336	YES	8	809	3.13329	YES
SRC kinase signaling inhibitor 1	gi|115334682	26	0.594292	0.214048	1.65002	NO	2	1	0.594292	NO
apolipoprotein(a) precursor	gi|116292750	27	0.509681	0.145651	1.78354	NO	8	30	0.509681	NO
dopamine beta-hydroxylase precursor	gi|116534900	28	0.753374	0.219358	2.58742	NO	8	7	0.753374	NO
phosphatidylethanolamine-binding protein 4 precursor	gi|116812622	29	1.34276	0.316819	5.691	NO	2	1	1.34276	NO
complement factor H-related protein 1 precursor	gi|118442839	30	1.2171	0.779544	1.90025	NO	8	41	1.2171	NO
extracellular superoxide dismutase [Cu-Zn] preproprotein	gi|118582275	31	1.22451	0.622285	2.40957	NO	6	2	1.22451	NO
zinc finger protein ZIC 5	gi|118766337	32	1.04013	0.582591	1.85701	NO	2	1	1.04013	NO
keratin, type II cytoskeletal 1	gi|119395750	33	1.13511	0.526246	2.44845	NO	8	19	1.13511	NO
keratin, type II cytoskeletal 6B	gi|119703753	34	0.321329	0.00305171	33.8341	NO	2	3	0.321329	NO
small subunit processome component 20 homolog	gi|120587023	35	1.53462	0.552727	4.26078	NO	2	2	1.53462	NO
proteasome-associated protein ECM29 homolog	gi|122937211	36	1.47961	0.182472	11.9977	NO	2	2	1.47961	NO
calpain-1 catalytic subunit	gi|12408656	38	0.915087	0.0143657	58.2903	NO	2	1	0.915087	NO
prolow-density lipoprotein receptor-related protein 1 preproprotein	gi|126012562	39	0.789532	0.485084	1.28506	NO	4	4	0.789532	NO
paired mesoderm homeobox protein 2B	gi|12707580	40	0.76484	0.364837	1.6034	NO	4	1	0.76484	NO
sulfhydryl oxidase 1 isoform a precursor	gi|13325075	41	1.11754	0.615564	2.02888	NO	6	6	1.11754	NO
complement factor H-related protein 5 precursor	gi|13540563	43	1.23995	0.642816	2.3918	NO	4	6	1.23995	NO
retinol-binding protein 5	gi|13899352	44	1.0613	0.556808	2.02288	NO	4	1	1.0613	NO
N-acetylglucosamine-1-phosphotransferase subunit gamma precursor	gi|14249738	45	1.25026	0.557137	2.80568	NO	4	1	1.25026	NO
complement C2 isoform 1 preproprotein	gi|14550407	46	0.862652	0.647766	1.14882	NO	8	33	0.862652	NO
myosin light chain kinase 3 isoform 1	gi|146219832	47	1.26856	0.769029	2.09256	NO	4	1	1.26856	NO
selenoprotein P isoform 2	gi|148277022	48	0.812151	0.556649	1.18493	NO	8	8	0.812151	NO
receptor-type tyrosine-protein phosphatase eta isoform 1 precursor	gi|148728162	50	1.48744	0.685531	3.22739	NO	6	5	1.48744	NO
intercellular adhesion molecule 2 precursor	gi|153082696	52	1.04832	0.530273	2.07246	NO	6	4	1.04832	NO
beta-2-glycoprotein 1 precursor	gi|153266841	54	1.75037	1.40117	2.1866	YES	8	124	2.1576	YES
keratin, type I cytoskeletal 14	gi|15431310	55	0.871532	0.37032	2.05111	NO	2	6	0.871532	NO
inter-alpha-trypsin inhibitor heavy chain H1 isoform a preproprotein	gi|156119625	56	0.78461	0.608955	1.01093	NO	8	104	0.78461	NO
kininogen-1 isoform 1 precursor	gi|156231037	57	1.31565	0.46511	3.72154	NO	4	103	1.31565	NO
alpha-2-HS-glycoprotein preproprotein	gi|156523970	58	1.34369	1.01414	1.78033	YES	8	149	2.03183	YES
N-acetylmuramoyl-L-alanine amidase precursor	gi|156616294	59	1.50303	0.371225	6.08553	NO	2	44	1.50303	NO
tetranectin isoform 1precursor	gi|156627579	60	0.727208	0.474769	1.11387	NO	6	18	0.727208	NO
aminopeptidase N precursor	gi|157266300	61	0.952487	0.0148505	61.0908	NO	2	2	0.952487	NO
procollagen C-endopeptidase enhancer 1 precursor	gi|157653329	64	0.766685	0.294362	1.99688	NO	6	2	0.766685	NO
G patch domain and KOW motifs-containing protein	gi|15811782	65	0.189671	0.0137183	2.6224	NO	2	2	0.189671	NO
leucine-rich alpha-2-glycoprotein precursor	gi|16418467	66	1.48843	1.01908	2.17396	YES	8	26	1.97303	YES
78 kDa glucose-regulated protein precursor	gi|16507237	67	1.04813	0.368926	2.97777	NO	6	6	1.04813	NO
complement component C8 gamma chain precursor	gi|166197660	68	0.996651	0.754118	1.31719	NO	8	18	0.996651	NO
complement C1q subcomponent subunit C precursor	gi|166235903	69	0.955183	0.599824	1.52107	NO	8	10	0.955183	NO
prenylcysteine oxidase 1 precursor	gi|166795301	70	0.221104	0.00209873	23.2935	NO	2	3	0.221104	NO
intercellular adhesion molecule 1 precursor	gi|167466198	71	0.559538	0.171619	1.82429	NO	8	1	0.559538	NO
plastin-2	gi|167614506	72	1.30964	0.677673	2.53095	NO	6	4	1.30964	NO
alpha-1-acid glycoprotein 1 precursor	gi|167857790	73	3.466	1.60435	7.48787	YES	8	88	1.75037	YES
complement C4-B preproprotein	gi|178557739	75	0.731892	0.442613	1.21024	NO	6	462	0.731892	NO
serum amyloid A-2 protein isoform a precursor	gi|188497671	78	1.0617	0.382394	2.94774	NO	2	9	1.0617	NO
tenascin-X isoform 1 precursor	gi|188528648	79	0.852057	0.442426	1.64096	NO	6	7	0.852057	NO
acid ceramidase isoform b	gi|189011546	81	0.576084	0.0289738	11.4542	NO	2	1	0.576084	NO
alpha-1-antitrypsin precursor	gi|189163530	82	0.0825152	0.00955226	0.712791	YES	2	1	1.53866	YES
protocadherin-20 precursor	gi|190194360	83	2.74157	0.98744	7.61183	NO	2	1	2.74157	NO
plasma serine protease inhibitor preproprotein	gi|194018472	84	1.08742	0.729832	1.62022	NO	8	11	1.08742	NO
integrin beta-1 isoform 1D precursor	gi|19743819	85	1.2411	0.306219	5.03012	NO	2	2	1.2411	NO
serum paraoxonase/arylesterase 1 precursor	gi|19923106	86	0.935821	0.841646	1.04053	NO	8	48	0.935821	NO
multiple inositol polyphosphate phosphatase 1 isoform 1 precursor	gi|19923761	87	0.751623	0.263808	2.14147	NO	2	1	0.751623	NO
hepatocyte growth factor-like protein precursor	gi|205277383	89	0.980908	0.739679	1.30081	NO	8	6	0.980908	NO
thyroxine-binding globulin precursor	gi|205277441	90	0.598385	0.363119	0.986079	YES	8	20	1.48843	YES
poliovirus receptor isoform gamma precursor	gi|209413730	91	1.01279	0.537327	1.90897	NO	6	3	1.01279	NO
alpha-1B-glycoprotein precursor	gi|21071030	92	1.53866	1.18007	2.00621	YES	8	183	1.48434	YES
beta-Ala-His dipeptidase precursor	gi|21071039	93	0.874915	0.70837	1.08062	NO	8	21	0.874915	NO
mannan-binding lectin serine protease 2 isoform 1 preproprotein	gi|21264363	94	2.03747	0.500459	8.29493	NO	2	2	2.03747	NO
attractin isoform 2 preproprotein	gi|21450863	95	0.817706	0.133262	5.01749	NO	2	12	0.817706	NO
protein S100-A8	gi|21614544	96	0.943988	0.460327	1.93583	NO	6	2	0.943988	NO
apolipoprotein L1 isoform b precursor	gi|21735616	97	0.428039	0.141779	1.29228	NO	2	7	0.428039	NO
apolipoprotein L3 isoform 1	gi|22035646	98	0.442498	0.132273	1.4803	NO	2	1	0.442498	NO
apolipoprotein M isoform 1	gi|22091452	99	1.27824	0.656577	2.4885	NO	4	10	1.27824	NO
talin-1	gi|223029410	100	0.874984	0.315145	2.42935	NO	2	2	0.874984	NO
pantetheinase precursor	gi|223633991	102	1.10662	0.398576	3.07248	NO	2	2	1.10662	NO
properdin precursor	gi|223671861	103	1.32963	0.971885	1.81907	NO	8	11	1.32963	NO
oncoprotein-induced transcript 3 protein precursor	gi|22749297	104	1.35389	0.521115	3.51747	NO	4	1	1.35389	NO
protein FAM71C	gi|23503301	105	1.04713	0.377147	2.9073	NO	2	1	1.04713	NO
adipocyte plasma membrane-associated protein	gi|24308201	106	0.766947	0.4588	1.28206	NO	6	4	0.766947	NO
keratin, type I cytoskeletal 16	gi|24430192	107	0.720186	0.315262	1.6452	NO	4	5	0.720186	NO
L-selectin precursor	gi|262206315	109	1.17524	0.869102	1.58922	NO	8	5	1.17524	NO
macrophage colony-stimulating factor 1 receptor precursor	gi|27262659	110	1.05682	0.0388424	28.7537	NO	2	2	1.05682	NO
ficolin-3 isoform 1 precursor	gi|27754776	111	1.04527	0.761858	1.43412	NO	8	26	1.04527	NO
transmembrane emp24 domain-containing protein 5 isoform 1 precursor	gi|282165814	112	0.567545	0.00573794	56.1363	NO	2	1	0.567545	NO
zygote arrest protein 1	gi|28269687	113	0.891251	0.321004	2.47451	NO	2	1	0.891251	NO
complement C1r subcomponent-like protein isoform 1 precursor	gi|289547636	114	0.960227	0.643794	1.43219	NO	4	12	0.960227	NO
ALK tyrosine kinase receptor precursor	gi|29029632	115	0.376704	0.135678	1.0459	NO	2	1	0.376704	NO
platelet glycoprotein Ib alpha chain precursor	gi|291190772	116	1.01803	0.609938	1.69916	NO	8	6	1.01803	NO
phosphatidylinositol-glycan-specific phospholipase D precursor	gi|29171717	117	0.711478	0.404327	1.25196	NO	6	18	0.711478	NO
immunoglobulin lambda-like polypeptide 5 isoform 1	gi|295986608	118	0.790325	0.112489	5.55268	NO	2	3	0.790325	NO
epidermal growth factor receptor isoform a precursor	gi|29725609	119	0.809096	0.291414	2.24641	NO	2	1	0.809096	NO
serum paraoxonase/lactonase 3	gi|29788996	120	0.670739	0.257188	1.74927	NO	4	6	0.670739	NO
cysteine-rich secretory protein 3 isoform 2 precursor	gi|300244562	121	1.34631	0.395372	4.58443	NO	4	7	1.34631	NO
out at first protein homolog precursor	gi|30425438	122	2.70396	0.156064	46.8486	NO	2	1	2.70396	NO
E3 ubiquitin-protein ligase ZFP91 isoform 2	gi|308081964	123	0.83946	0.0682747	10.3214	NO	2	1	0.83946	NO
proprotein convertase subtilisin/kexin type 9 preproprotein	gi|31317307	124	1.38636	0.496182	3.87357	NO	2	2	1.38636	NO
SAA2-SAA2 protein precursor	gi|315075331	126	1.48011	0.942967	2.32322	NO	8	28	1.48011	NO
inter-alpha-trypsin inhibitor heavy chain H4 isoform 1 precursor	gi|31542984	127	0.864606	0.619529	1.20663	NO	8	163	0.864606	NO
lipopolysaccharide-binding protein precursor	gi|31652249	128	0.805324	0.461407	1.40558	NO	8	6	0.805324	NO
arginyl aminopeptidase-like 1	gi|318065089	129	1.00258	0.771466	1.30293	NO	4	1	1.00258	NO
apolipoprotein C-II precursor	gi|32130518	130	0.689546	0.481724	0.987023	YES	8	23	1.36203	YES
prostaglandin-H2 D-isomerase precursor	gi|32171249	132	1.24123	0.57726	2.66889	NO	6	4	1.24123	NO
peroxiredoxin-2	gi|32189392	133	2.1576	1.16367	4.00049	YES	6	9	1.34369	YES
extracellular matrix protein 1 isoform 3 precursor	gi|322302700	134	1.30165	0.888577	1.90675	NO	8	18	1.30165	NO
vitamin D-binding protein isoform 3 precursor	gi|324021745	135	1.0024	0.966963	1.03914	NO	8	184	1.0024	NO
aldehyde dehydrogenase, mitochondrial isoform 2 precursor	gi|325910904	136	2.09912	0.514772	8.55969	NO	2	1	2.09912	NO
cytoplasmic dynein 1 heavy chain 1	gi|33350932	137	0.366438	0.131981	1.01739	NO	2	2	0.366438	NO
complement C4-B-like preproprotein	gi|338858017	138	1.30831	0.588534	2.90838	NO	6	462	1.30831	NO
phospholipid transfer protein isoform c precursor	gi|339275807	139	2.13796	0.770036	5.93594	NO	2	4	2.13796	NO
AMP deaminase 2 isoform 2	gi|34147621	140	1.27017	0.454418	3.55033	NO	2	1	1.27017	NO
ryanodine receptor 3 isoform 2	gi|345842488	141	0.986279	0.355231	2.73835	NO	2	3	0.986279	NO
fibulin-1 isoform C precursor	gi|34734062	142	1.30527	0.817246	2.08472	NO	8	11	1.30527	NO
fibulin-1 isoform D precursor	gi|34734066	143	0.988275	0.513078	1.90358	NO	6	10	0.988275	NO
cathelicidin antimicrobial peptide preproprotein	gi|348041314	144	1.11686	0.542508	2.29929	NO	4	3	1.11686	NO
apolipoprotein M isoform 2	gi|371873523	147	0.978953	0.609146	1.57327	NO	4	10	0.978953	NO
immunoglobulin lambda-like polypeptide 5 isoform 2	gi|372466586	148	0.74308	0.337825	1.63448	NO	4	3	0.74308	NO
complement C5 isoform 1 preproprotein	gi|38016947	149	0.753568	0.534172	1.06308	NO	6	73	0.753568	NO
neutrophil gelatinase-associated lipocalin precursor	gi|38455402	150	1.63682	0.589537	4.54453	NO	2	1	1.63682	NO
interleukin enhancer-binding factor 2 isoform 2	gi|392513662	152	0.554261	0.153597	2.00008	NO	2	2	0.554261	NO
pigment epithelium-derived factor precursor	gi|39725934	153	0.975925	0.852545	1.11716	NO	8	50	0.975925	NO
cartilage oligomeric matrix protein precursor	gi|40217843	154	1.02856	0.640877	1.65075	NO	8	4	1.02856	NO
serum amyloid A-1 protein preproprotein	gi|40316910	156	1.44149	0.714244	2.90923	NO	8	18	1.44149	NO
thrombospondin-1 precursor	gi|40317626	157	0.757137	0.437131	1.31141	NO	6	30	0.757137	NO
collectin-11 isoform b	gi|40548420	158	0.547016	0.19702	1.51876	NO	2	2	0.547016	NO
charged multivesicular body protein 4a	gi|40548422	159	2.92415	0.344332	24.8326	NO	2	1	2.92415	NO
lymphatic vessel endothelial hyaluronic acid receptor 1 precursor	gi|40549451	160	0.940063	0.490285	1.80246	NO	8	4	0.940063	NO
complement C1s subcomponent precursor	gi|41393602	161	0.839206	0.691536	1.01841	NO	8	51	0.839206	NO
trem-like transcript 1 protein isoform b precursor	gi|424036738	162	0.831476	0.0977919	7.06963	NO	2	1	0.831476	NO
metallo-beta-lactamase domain-containing protein 2	gi|42822880	163	0.88778	0.522737	1.50774	NO	4	1	0.88778	NO
actin, cytoplasmic 1	gi|4501885	164	0.908764	0.646411	1.2776	NO	8	9	0.908764	NO
afamin precursor	gi|4501987	165	0.966656	0.618078	1.51182	NO	8	67	0.966656	NO
serum albumin preproprotein	gi|4502027	166	0.812472	0.541966	1.21799	NO	8	62	0.812472	NO
protein AMBP preproprotein	gi|4502067	167	1.2055	0.980877	1.48156	NO	8	54	1.2055	NO
serum amyloid P-component precursor	gi|4502133	168	1.01303	0.676571	1.51681	NO	8	20	1.01303	NO
apolipoprotein A-II preproprotein	gi|4502149	169	0.500562	0.376473	0.665551	YES	8	119	0.952065	YES
apolipoprotein C-IV precursor	gi|4502161	170	0.756516	0.405266	1.4122	NO	8	3	0.756516	NO
apolipoprotein D precursor	gi|4502163	171	1.03922	0.885668	1.21938	NO	8	18	1.03922	NO
apolipoprotein F precursor	gi|4502165	172	0.628896	0.216066	1.8305	NO	6	1	0.628896	NO
antithrombin-III precursor	gi|4502261	173	0.973219	0.717201	1.32063	NO	8	80	0.973219	NO
zinc-alpha-2-glycoprotein precursor	gi|4502337	174	1.36203	1.00047	1.85425	YES	8	67	0.943439	YES
flavin reductase (NADPH)	gi|4502419	175	3.13329	1.12852	8.6994	YES	2	1	0.933556	YES
dystonin isoform 1e precursor	gi|4502443	176	1.93197	0.326418	11.4347	NO	2	2	1.93197	NO
complement component C9 precursor	gi|4502511	177	1.02532	0.76055	1.38225	NO	8	45	1.02532	NO
carbonic anhydrase 1 isoform a	gi|4502517	178	1.8519	0.669558	5.12208	NO	8	5	1.8519	NO
carboxypeptidase N catalytic chain precursor	gi|4503011	179	0.996716	0.627475	1.58324	NO	4	14	0.996716	NO
cystatin-C precursor	gi|4503107	180	0.91154	0.706889	1.17544	NO	8	4	0.91154	NO
cathepsin D preproprotein	gi|4503143	181	0.721107	0.259723	2.00212	NO	2	1	0.721107	NO
coagulation factor X isoform 1 preproprotein	gi|4503625	182	0.834657	0.660088	1.05539	NO	8	12	0.834657	NO
coagulation factor VII isoform a preproprotein	gi|4503645	183	0.96612	0.0185862	50.2194	NO	2	4	0.96612	NO
coagulation factor IX isoform 1 preproprotein	gi|4503649	184	0.646724	0.311639	1.34211	NO	4	11	0.646724	NO
fibrinogen alpha chain isoform alpha-E preproprotein	gi|4503689	185	2.03183	1.54053	2.67981	YES	8	23	0.914467	YES
gamma-glutamyl hydrolase precursor	gi|4503987	186	0.929126	0.522414	1.65247	NO	8	5	0.929126	NO
gelsolin isoform a precursor	gi|4504165	187	1.03958	0.751581	1.43794	NO	8	75	1.03958	NO
hemoglobin subunit alpha	gi|4504347	188	1.77944	0.742302	4.26564	NO	8	3	1.77944	NO
hemoglobin subunit beta	gi|4504349	189	1.97303	1.03798	3.75042	YES	6	5	0.764992	YES
hemoglobin subunit delta	gi|4504351	190	1.09144	0.346872	3.43424	NO	2	1	1.09144	NO
hepatocyte growth factor activator isoform 2 preproprotein	gi|4504383	191	1.62346	0.961413	2.74141	NO	6	10	1.62346	NO
histidine-rich glycoprotein precursor	gi|4504489	192	1.08258	0.726584	1.61301	NO	6	60	1.08258	NO
kininogen-1 isoform 2 precursor	gi|4504893	193	0.828609	0.594343	1.15522	NO	8	102	0.828609	NO
lumican precursor	gi|4505047	194	1.40297	0.912485	2.15711	NO	8	25	1.40297	NO
alpha-1-acid glycoprotein 2 precursor	gi|4505529	195	1.39581	0.85494	2.27887	NO	8	49	1.39581	NO
plasminogen isoform 1 precursor	gi|4505881	198	0.936908	0.676295	1.29795	NO	8	103	0.936908	NO
platelet basic protein preproprotein	gi|4505981	199	1.28001	0.845656	1.93746	NO	8	14	1.28001	NO
retinoic acid receptor responder protein 2 precursor	gi|4506427	200	1.37775	0.548288	3.46206	NO	4	1	1.37775	NO
replication protein A 70 kDa DNA-binding subunit	gi|4506583	201	0.711214	0.25616	1.97465	NO	2	1	0.711214	NO
protein S100-A9	gi|4506773	202	0.857088	0.492562	1.49139	NO	6	1	0.857088	NO
transforming growth factor-beta-induced protein ig-h3 precursor	gi|4507467	203	0.749653	0.473049	1.18799	NO	8	9	0.749653	NO
metalloproteinase inhibitor 1 precursor	gi|4507509	204	0.805378	0.290075	2.23609	NO	2	1	0.805378	NO
transthyretin precursor	gi|4507725	206	1.31209	0.952818	1.80683	NO	8	134	1.31209	NO
vascular cell adhesion protein 1 isoform a precursor	gi|4507875	207	1.21498	0.745565	1.97995	NO	8	5	1.21498	NO
14-3-3 protein beta/alpha	gi|4507949	208	0.672977	0.242388	1.86848	NO	2	1	0.672977	NO
catalase	gi|4557014	210	1.75388	0.6317	4.86955	NO	2	2	1.75388	NO
fructose-bisphosphate aldolase A isoform 1	gi|4557305	212	0.695024	0.0818421	5.90232	NO	2	2	0.695024	NO
angiogenin precursor	gi|4557313	213	1.35519	0.488102	3.76261	NO	2	2	1.35519	NO
apolipoprotein A-I isoform 1 preproprotein	gi|4557321	214	0.914467	0.884281	0.945683	YES	8	198	0.689546	YES
apolipoprotein C-III precursor	gi|4557323	215	1.15701	0.723934	1.84915	NO	8	53	1.15701	NO
complement component C8 alpha chain preproprotein	gi|4557389	216	0.97145	0.628321	1.50196	NO	8	33	0.97145	NO
carbonic anhydrase 2 isoform 1	gi|4557395	217	1.65447	0.583234	4.69328	NO	4	2	1.65447	NO
monocyte differentiation antigen CD14 precursor	gi|4557417	218	1.25345	0.764461	2.05523	NO	8	17	1.25345	NO
ceruloplasmin precursor	gi|4557485	219	0.853941	0.515725	1.41396	NO	8	241	0.853941	NO
endoglin isoform 2 precursor	gi|4557555	220	3.25087	0.386275	27.3592	NO	2	1	3.25087	NO
mannose-binding protein C precursor	gi|4557739	221	0.693529	0.399395	1.20428	NO	8	5	0.693529	NO
serotransferrin precursor	gi|4557871	222	0.19258	0.0993076	0.373457	YES	2	38	0.643489	YES
phosphatidylcholine-sterol acyltransferase precursor	gi|4557892	223	0.942949	0.62608	1.42019	NO	8	6	0.942949	NO
lysozyme C precursor	gi|4557894	224	1.03209	0.595866	1.78765	NO	8	7	1.03209	NO
complement component C7 precursor	gi|45580688	225	0.716476	0.511705	1.00319	NO	8	61	0.716476	NO
serglycin precursor	gi|45935371	227	0.773942	0.402027	1.48992	NO	6	2	0.773942	NO
dynein heavy chain 11, axonemal	gi|459642365	228	0.325087	0.0198072	5.33553	NO	2	1	0.325087	NO
integrin beta-3 precursor	gi|47078292	230	1.24165	0.447209	3.44738	NO	2	1	1.24165	NO
fibronectin isoform 4 preproprotein	gi|47132555	231	1.00706	0.44659	2.27094	NO	4	173	1.00706	NO
keratin, type II cytoskeletal 2 epidermal	gi|47132620	232	1.26796	0.695089	2.31297	NO	6	10	1.26796	NO
beta-2-microglobulin precursor	gi|4757826	233	2.72058	0.923206	8.01723	NO	2	2	2.72058	NO
di-N-acetylchitobiase precursor	gi|4758092	234	0.420727	0.102918	1.71992	NO	2	1	0.420727	NO
platelet glycoprotein V precursor	gi|4758460	235	0.899778	0.51541	1.57079	NO	6	6	0.899778	NO
hyaluronan-binding protein 2 isoform 1 preproprotein	gi|4758502	236	0.811077	0.645624	1.01893	NO	8	12	0.811077	NO
haptoglobin isoform 1 preproprotein	gi|4826762	239	1.17696	0.555372	2.49423	NO	8	22	1.17696	NO
profilin-1	gi|4826898	240	0.83946	0.302351	2.33072	NO	2	1	0.83946	NO
spectrin beta chain, non-erythrocytic 5	gi|485837026	241	0.445722	0.188947	1.05145	NO	4	2	0.445722	NO
structural maintenance of chromosomes protein 3	gi|4885399	242	0.314775	0.113373	0.873955	YES	2	1	0.600178	YES
complement factor H-related protein 2 isoform 1 precursor	gi|5031695	243	1.07186	0.653899	1.75698	NO	8	27	1.07186	NO
inhibin beta C chain preproprotein	gi|5031795	244	1.02802	0.122151	8.65173	NO	2	1	1.02802	NO
galectin-3-binding protein precursor	gi|5031863	245	1.20243	0.896449	1.61284	NO	8	10	1.20243	NO
alpha-1-antichymotrypsin precursor	gi|50659080	246	0.831813	0.620744	1.11465	NO	8	89	0.831813	NO
carboxypeptidase B2 isoform 1 preproprotein	gi|513126885	249	0.91508	0.727214	1.15148	NO	8	17	0.91508	NO
complement component C8 beta chain isoform 1 preproprotein	gi|514239916	250	0.544466	0.387357	0.765299	YES	6	26	0.598385	YES
complement component C8 beta chain isoform 3	gi|514239920	251	0.88493	0.487817	1.60532	NO	2	26	0.88493	NO
CD5 antigen-like precursor	gi|5174411	252	0.872591	0.326487	2.33215	NO	2	4	0.872591	NO
sulfhydryl oxidase 1 isoform b precursor	gi|51873067	253	0.895365	0.322486	2.48593	NO	2	5	0.895365	NO
vacuolar protein sorting-associated protein 45 isoform 2	gi|525342514	254	1.77151	0.343851	9.12675	NO	2	1	1.77151	NO
Tektin-2 isoform X1	gi|530362387	256	1.11173	0.400415	3.08666	NO	2	1	1.11173	NO
Cingulin isoform X1	gi|530365130	257	0.879022	0.3166	2.44056	NO	2	1	0.879022	NO
CD5 antigen-like isoform X1	gi|530365618	258	1.65423	0.839595	3.25927	NO	6	4	1.65423	NO
C4b-binding protein alpha chain isoform X1	gi|530375762	259	0.865223	0.650292	1.15119	NO	8	16	0.865223	NO
rho-associated protein kinase 2 isoform X1	gi|530366978	260	0.676181	0.158457	2.88545	NO	2	2	0.676181	NO
EGF-containing fibulin-like extracellular matrix protein 1 isoform X1	gi|530367362	261	1.1582	0.594464	2.25654	NO	6	7	1.1582	NO
Vitamin K-dependent protein C isoform X3	gi|530369298	263	1.16314	0.52436	2.58008	NO	6	6	1.16314	NO
Secreted phosphoprotein 24 isoform X1	gi|530371441	265	1.08643	0.52982	2.22778	NO	6	1	1.08643	NO
histidine-rich glycoprotein isoform X1	gi|530374534	266	1.03683	0.384435	2.79637	NO	2	49	1.03683	NO
Carboxypeptidase N subunit 2 isoform X1	gi|530375762	269	0.735083	0.58537	0.923086	YES	8	18	0.586796	YES
Mast/stem cell growth factor receptor Kit isoform X3	gi|530376787	270	0.591562	0.213064	1.64244	NO	2	3	0.591562	NO
Platelet factor 4 isoform X1	gi|530376993	271	0.986718	0.774785	1.25662	NO	8	5	0.986718	NO
Mannosyl-oligosaccharide 1,2-alpha-mannosidase IA isoform X1	gi|530383710	274	0.879456	0.398017	1.94324	NO	6	3	0.879456	NO
Adenylate cyclase type 1 isoform X1	gi|530384416	275	1.26474	0.455524	3.51147	NO	2	1	1.26474	NO
Acid ceramidase isoform X1	gi|530387776	276	1.00536	0.316999	3.18849	NO	2	1	1.00536	NO
Multiple PDZ domain protein isoform X4	gi|530390233	278	1.28077	0.350875	4.67508	NO	2	4	1.28077	NO
Multiple PDZ domain protein isoform X6	gi|530390235	279	0.664028	0.192663	2.28862	NO	2	4	0.664028	NO
Serine/threonine-protein kinase MRCK beta isoform X3	gi|530404961	283	0.206116	0.00187173	22.6976	NO	2	2	0.206116	NO
Serine protease 27 isoform X1	gi|530409235	284	1.12202	0.297694	4.22892	NO	2	1	1.12202	NO
Keratin, type I cytoskeletal 10 isoform X1	gi|530412176	286	0.759269	0.455729	1.26498	NO	8	15	0.759269	NO
DNA endonuclease RBBP8 isoform X2	gi|530413909	287	1.04505	0.0166109	65.7477	NO	2	1	1.04505	NO
Apolipoprotein C-I isoform X1	gi|530416417	288	0.283443	0.0786197	1.02188	NO	8	3	0.283443	NO
Apolipoprotein L1 isoform X1	gi|530420490	289	0.855991	0.47414	1.54537	NO	6	7	0.855991	NO
Attractin isoform X1	gi|530426019	293	0.845651	0.636595	1.12336	NO	6	12	0.845651	NO
probable guanine nucleotide exchange factor MCF2L2	gi|540344580	295	0.809096	0.291414	2.24641	NO	2	1	0.809096	NO
phospholipid transfer protein isoform a precursor	gi|5453914	296	0.666399	0.285915	1.55321	NO	6	4	0.666399	NO
lactotransferrin isoform 1 precursor	gi|54607120	297	0.779909	0.45214	1.34529	NO	6	6	0.779909	NO
podoplanin isoform b	gi|54792058	298	1.05682	0.380637	2.9342	NO	2	1	1.05682	NO
complement factor H-related protein 3 isoform 1 precursor	gi|54792787	299	0.963829	0.468172	1.98424	NO	4	9	0.963829	NO
cholesteryl ester transfer protein isoform 2 precursor	gi|554506550	300	0.60256	0.292689	1.24049	NO	4	2	0.60256	NO
integrin alpha-X isoform 1 precursor	gi|556503454	301	1.28825	0.166026	9.99594	NO	2	2	1.28825	NO
retinol-binding protein 4 precursor	gi|55743122	303	1.48434	1.00881	2.18404	YES	8	54	0.544466	YES
C-reactive protein precursor	gi|55770842	304	1.10554	0.578501	2.11273	NO	8	2	1.10554	NO
insulin-like growth factor-binding protein 2 isoform a precursor	gi|55925576	305	0.893305	0.433916	1.83905	NO	4	3	0.893305	NO
keratin, type I cytoskeletal 9	gi|55956899	306	1.3157	0.622846	2.77929	NO	8	11	1.3157	NO
transforming growth factor beta receptor type 3 isoform a precursor	gi|56682966	307	1.47911	0.437331	5.00253	NO	2	3	1.47911	NO
kallistatin isoform 2 precursor	gi|573459745	310	0.643489	0.443519	0.933619	YES	8	20	0.536782	YES
Coagulation factor XI isoform X2	gi|578808899	320	1.1527	0.904538	1.46895	NO	8	14	1.1527	NO
Nesprin-1 isoform X15	gi|578812596	322	1.09964	0.107076	11.293	NO	2	5	1.09964	NO
Neuropilin-1 isoform X5	gi|578818623	324	1.12109	0.0200912	62.5565	NO	2	1	1.12109	NO
Multiple inositol polyphosphate phosphatase 1 isoform X2	gi|578820032	326	1.18032	0.425119	3.2771	NO	2	1	1.18032	NO
Alpha-2-macroglobulin isoform X1	gi|578822814	327	0.943439	0.917038	0.970599	YES	8	684	0.500562	YES
L-lactate dehydrogenase B chain isoform X1	gi|578822859	328	0.586138	0.211111	1.62738	NO	2	1	0.586138	NO
N-acetylmuramoyl-L-alanine amidase isoform X1	gi|578832955	332	1.14102	0.800739	1.62591	NO	6	44	1.14102	NO
Transcriptional regulator ATRX isoform X6	gi|578838417	333	3.36266	0.0946804	119.428	NO	2	1	3.36266	NO
glutathione peroxidase 3 precursor	gi|6006001	338	0.901788	0.610251	1.3326	NO	8	8	0.901788	NO
peroxisomal sarcosine oxidase	gi|60499001	339	0.231207	0.067747	0.78906	YES	2	1	0.314775	YES
poliovirus receptor isoform delta precursor	gi|609878416	340	0.660693	0.237964	1.83438	NO	2	3	0.660693	NO
TMF-regulated nuclear protein 1	gi|61966741	341	0.981748	0.353599	2.72577	NO	2	1	0.981748	NO
insulin-like growth factor-binding protein 3 isoform a precursor	gi|62243248	342	0.949085	0.595364	1.51296	NO	8	10	0.949085	NO
insulin-like growth factor-binding protein 4 precursor	gi|62243290	343	1.23909	0.280908	5.46562	NO	4	1	1.23909	NO
complement factor H isoform a precursor	gi|62739186	344	1.23834	0.977017	1.56956	NO	8	263	1.23834	NO
C4b-binding protein beta chain isoform 2 precursor	gi|62912462	345	1.12353	0.658946	1.91567	NO	6	2	1.12353	NO
insulin-like growth factor II isoform 1 preproprotein	gi|630044872	346	1.01067	0.669377	1.52598	NO	8	6	1.01067	NO
titin isoform IC	gi|642945631	347	1.71089	0.528224	5.54147	NO	2	19	1.71089	NO
carbonic anhydrase 2 isoform 2	gi|654823808	348	1.1695	0.113935	12.0044	NO	2	1	1.1695	NO
podocalyxin isoform 1 precursor	gi|66277202	349	0.762079	0.353489	1.64295	NO	4	1	0.762079	NO
complement C1r subcomponent-like protein isoform 2 precursor	gi|663071006	350	1.14022	0.540098	2.40714	NO	4	11	1.14022	NO
complement C1r subcomponent precursor	gi|66347875	351	1.02559	0.85183	1.23479	NO	8	60	1.02559	NO
roundabout homolog 4 isoform 2	gi|666637980	352	1.23017	0.0173127	87.4108	NO	2	1	1.23017	NO
complement C4-A isoform 1 preproprotein	gi|67190748	353	0.989198	0.589269	1.66055	NO	8	454	0.989198	NO
complement factor B preproprotein	gi|67782358	354	1.29704	0.856071	1.96515	NO	8	196	1.29704	NO
E3 ubiquitin/ISG15 ligase TRIM25	gi|68160937	355	0.616595	0.222081	1.71194	NO	2	1	0.616595	NO
apolipoprotein E isoform a precursor	gi|705044002	357	1.08	0.75715	1.54052	NO	8	45	1.08	NO
inter-alpha-trypsin inhibitor heavy chain H2 precursor	gi|70778918	358	1.05924	0.829879	1.35198	NO	8	132	1.05924	NO
cell surface glycoprotein MUC18 precursor	gi|71274107	359	1.28951	0.827333	2.00988	NO	6	3	1.28951	NO
apolipoprotein A-IV precursor	gi|71773110	360	0.982759	0.666504	1.44908	NO	8	83	0.982759	NO
tubulin alpha-1C chain isoform b	gi|733606131	361	0.805378	0.290075	2.23609	NO	2	3	0.805378	NO
proteoglycan 4 isoform E preproprotein	gi|735997428	362	0.774437	0.551763	1.08697	NO	8	14	0.774437	NO
sex hormone-binding globulin isoform 1 precursor	gi|7382460	363	0.747861	0.490756	1.13966	NO	8	11	0.747861	NO
corticosteroid-binding globulin precursor	gi|73858564	364	0.600178	0.443039	0.813052	YES	8	13	0.283737	YES
heparin cofactor 2 precursor	gi|73858566	365	0.536782	0.341281	0.844275	YES	8	30	0.231207	YES
plasma protease C1 inhibitor precursor	gi|73858570	366	0.764992	0.610661	0.958327	YES	8	54	0.19258	YES
trypsin-2 isoform 1 preproprotein	gi|744066875	367	1.02587	0.653403	1.61066	NO	4	33	1.02587	NO
USP6 N-terminal-like protein isoform 1	gi|7661864	369	0.750262	0.333376	1.68847	NO	2	1	0.750262	NO
lysosome-associated membrane glycoprotein 2 isoform B precursor	gi|7669503	372	0.617532	0.231755	1.64547	NO	4	2	0.617532	NO
vinculin isoform meta-VCL	gi|7669550	373	1.74582	0.628797	4.84718	NO	2	2	1.74582	NO
Glucocorticoid modulatory element-binding protein 1 isoform X2	gi|767901960	380	0.588844	0.212085	1.63489	NO	2	1	0.588844	NO
Protein C1orf194 isoform X1	gi|767902285	382	1.99138	0.531955	7.45477	NO	2	1	1.99138	NO
Sperm-associated antigen 17 isoform X4	gi|767902976	385	0.613762	0.22106	1.70408	NO	2	2	0.613762	NO
alpha-amylase 1 isoform X1	gi|767903808	386	3.75016	0.0357645	393.229	NO	2	2	3.75016	NO
Coagulation factor XIII B chain isoform X2	gi|767908642	390	0.838042	0.397313	1.76766	NO	8	22	0.838042	NO
Low affinity immunoglobulin gamma Fc region receptor III-A isoform X1	gi|767908662	391	1.52055	0.54766	4.22172	NO	2	1	1.52055	NO
LIM homeobox transcription factor 1-alpha isoform X3	gi|767909283	392	0.866962	0.312256	2.40707	NO	2	1	0.866962	NO
Protein S100-A8 isoform X1	gi|767910129	393	0.648634	0.095714	4.39567	NO	2	2	0.648634	NO
Complement factor H-related protein 5 isoform X1	gi|767910533	395	1.31186	0.539506	3.1899	NO	4	6	1.31186	NO
Dynein heavy chain 14, axonemal isoform X15	gi|767912152	396	1.02597	0.340122	3.09479	NO	2	4	1.02597	NO
Nebulin isoform X25	gi|767918245	403	1.10056	0.298778	4.05392	NO	2	2	1.10056	NO
Calcium/calmodulin-dependent 3',5'-cyclic nucleotide phosphodiesterase 1A isoform X1	gi|767918476	404	2.13796	0.770036	5.93594	NO	2	1	2.13796	NO
Pre-mRNA 3' end processing protein WDR33 isoform X1	gi|767918748	405	0.42462	0.152936	1.17893	NO	2	1	0.42462	NO
Diacylglycerol kinase delta isoform X10	gi|767920249	407	1.03762	0.635953	1.69298	NO	2	1	1.03762	NO
Neural cell adhesion molecule L1-like protein isoform X3	gi|767922165	409	1.3714	0.652738	2.88132	NO	4	6	1.3714	NO
SLIT-ROBO Rho GTPase-activating protein 3 isoform X2	gi|767924751	414	0.571479	0.277591	1.17651	NO	4	2	0.571479	NO
Ceruloplasmin isoform X1	gi|767925751	415	1.5121	0.240334	9.51357	NO	4	207	1.5121	NO
Spindle and centriole-associated protein 1 isoform X1	gi|767925827	416	0.862979	0.310821	2.39601	NO	2	2	0.862979	NO
Fetuin-B isoform X1	gi|767926380	419	1.12695	0.825988	1.53758	NO	8	11	1.12695	NO
PREDICTED: interleukin-1 receptor accessory protein isoform X2	gi|767926656	420	0.700082	0.300245	1.63238	NO	8	4	0.700082	NO
Mannan-binding lectin serine protease 1 isoform X1	gi|767927170	422	0.882027	0.444244	1.75123	NO	8	12	0.882027	NO
Mannan-binding lectin serine protease 1 isoform X2	gi|767927172	423	1.83074	0.684354	4.89749	NO	6	12	1.83074	NO
ADP-ribosyl cyclase/cyclic ADP-ribose hydrolase 2 isoform X7	gi|767929884	429	0.737496	0.32461	1.67555	NO	4	3	0.737496	NO
Complement component C6 isoform X4	gi|767934633	431	1.31593	0.901419	1.92104	NO	8	58	1.31593	NO
PREDICTED: arylsulfatase B isoform X5	gi|767935897	432	0.613762	0.219345	1.7174	NO	2	1	0.613762	NO
Peptidase inhibitor 16 isoform X1	gi|767939447	438	0.793812	0.438427	1.43727	NO	8	5	0.793812	NO
Collagen alpha-1(XXI) chain isoform X1	gi|767940801	439	1.01474	0.249535	4.12643	NO	2	1	1.01474	NO
Neutrophil defensin 3 isoform X1	gi|767950128	443	1.00889	0.443367	2.29575	NO	8	2	1.00889	NO
Collectin-10 isoform X1	gi|767952391	447	1.06921	0.0402898	28.3748	NO	2	1	1.06921	NO
Serine/threonine-protein kinase 3 isoform X5	gi|767953495	448	1.0666	0.384159	2.96135	NO	2	1	1.0666	NO
Maestro heat-like repeat-containing protein family member 1 isoform X2	gi|767953544	449	1.36144	0.490355	3.77998	NO	2	2	1.36144	NO
Mediator of RNA polymerase II transcription subunit 30 isoform X1	gi|767953771	450	0.283737	0.108093	0.744793	YES	6	4	0.0825152	YES
Tenascin isoform X8	gi|767957299	452	0.805378	0.290075	2.23609	NO	2	1	0.805378	NO
DENN domain-containing protein 1A isoform X7	gi|767957952	453	0.946887	0.275377	3.25588	NO	2	1	0.946887	NO
Poly(ADP-ribose) glycohydrolase isoform X2	gi|767964154	462	0.660693	0.237964	1.83438	NO	2	1	0.660693	NO
Zinc transporter ZIP13 isoform X7	gi|767966826	463	1.09144	0.393107	3.03032	NO	2	1	1.09144	NO
CD44 antigen isoform X11	gi|767966860	464	0.88843	0.396511	1.99063	NO	2	3	0.88843	NO
CD44 antigen isoform X16	gi|767966862	465	1.00048	0.560849	1.78473	NO	4	3	1.00048	NO
CD44 antigen isoform X23	gi|767966866	466	0.774468	0.385937	1.55414	NO	2	3	0.774468	NO
aminopeptidase NAALADL1 isoform X1 [Homo sapiens	gi|767967353	467	0.682339	0.209165	2.22592	NO	2	2	0.682339	NO
Short transient receptor potential channel 6 isoform X2	gi|767970522	471	1.43219	0.282106	7.27088	NO	2	2	1.43219	NO
Probable ATP-dependent RNA helicase DDX11 isoform X23	gi|767971763	473	0.954993	0.343962	2.65149	NO	2	1	0.954993	NO
Centrosomal protein of 290 kDa isoform X6	gi|767975372	479	2.80543	0.916071	8.59154	NO	2	3	2.80543	NO
Ankyrin repeat domain-containing protein 13A isoform X4	gi|767975810	480	0.855067	0.564525	1.29514	NO	2	2	0.855067	NO
Mitochondrial intermediate peptidase isoform X2	gi|767977721	482	1.25314	0.451347	3.47928	NO	2	1	1.25314	NO
RING finger protein 17 isoform X10	gi|767977910	484	1.23558	0.0510097	29.9287	NO	2	2	1.23558	NO
sodium leak channel NALCN isoform X2 [Homo sapiens	gi|767978827	486	0.660694	0.0016488	264.748	NO	2	2	0.660694	NO
Coagulation factor VII isoform X1	gi|767979193	487	0.77983	0.280874	2.16516	NO	2	4	0.77983	NO
melanoma inhibitory activity protein 2 isoform 10 [Homo sapiens	gi|767980597	490	1.39959	0.504093	3.88588	NO	2	1	1.39959	NO
Thrombospondin-1 isoform X2	gi|767985152	494	0.303814	0.178213	0.517934	YES	2	29	0.303814	YES
Cadherin-5 isoform X1	gi|767989245	497	1.17831	0.785869	1.76671	NO	8	5	1.17831	NO
Dipeptidase 2 isoform X2	gi|767990372	501	1.16413	0.419286	3.23213	NO	2	1	1.16413	NO
NEDD4-binding protein 1 isoform X1	gi|767990934	502	0.666807	0.240166	1.85135	NO	2	2	0.666807	NO
Alpha-2-antiplasmin isoform X4	gi|767992357	505	0.619441	0.28997	1.32327	NO	2	47	0.619441	NO
UPF0692 protein C19orf54 isoform X9	gi|768008224	513	1.83654	0.348926	9.66645	NO	2	2	1.83654	NO
Ryanodine receptor 1 isoform X4	gi|768010467	514	0.77268	0.0305257	19.5584	NO	2	1	0.77268	NO
Endothelial protein C receptor isoform X1	gi|768015615	517	0.778357	0.321389	1.88507	NO	6	3	0.778357	NO
Cerebral cavernous malformations 2 protein-like isoform X5	gi|768016002	518	1.06116	0.4875	2.30988	NO	2	2	1.06116	NO
Activity-dependent neuroprotector homeobox protein isoform X2	gi|768016784	519	0.510505	0.1417	1.8392	NO	2	1	0.510505	NO
Chromodomain-helicase-DNA-binding protein 6 isoform X1	gi|768018477	522	1.26608	0.308894	5.18936	NO	2	1	1.26608	NO
ICOS ligand isoform X3	gi|768019566	523	2.22476	0.0250317	197.732	NO	2	1	2.22476	NO
HLA class I histocompatibility antigen, A-1 alpha chain isoform X1	gi|768052562	530	0.757042	0.427583	1.34035	NO	4	2	0.757042	NO
complement C1q subcomponent subunit A precursor	gi|7705753	536	0.814718	0.610933	1.08648	NO	8	13	0.814718	NO
plasma kallikrein preproprotein	gi|78191798	537	0.974463	0.637731	1.489	NO	8	59	0.974463	NO
fibronectin isoform 8 preproprotein	gi|807066342	538	1.58757	0.294227	8.56615	NO	2	173	1.58757	NO
fibronectin isoform 11 preproprotein	gi|807066348	539	0.659063	0.314925	1.37926	NO	2	173	0.659063	NO
FLYWCH-type zinc finger-containing protein 1 isoform c	gi|809279611	540	1.75915	0.425939	7.26539	NO	2	1	1.75915	NO
coiled-coil domain-containing protein 178 isoform 3	gi|809279649	541	0.889111	0.0215188	36.7362	NO	2	1	0.889111	NO
tetranectin isoform 2	gi|817473757	542	0.716253	0.370088	1.38621	NO	2	18	0.716253	NO
SPARC isoform 3 precursor	gi|827342587	543	1.04753	0.766622	1.43136	NO	4	4	1.04753	NO
EGF-containing fibulin-like extracellular matrix protein 1 precursor	gi|86788015	544	1.05196	0.133025	8.31889	NO	2	6	1.05196	NO
zinc finger protein GLI2	gi|86991432	545	1.25893	0.453431	3.49534	NO	2	1	1.25893	NO
complement C1q subcomponent subunit B precursor	gi|87298828	546	1.05019	0.874474	1.26122	NO	8	26	1.05019	NO
vasorin precursor	gi|88702793	547	0.799202	0.53851	1.18609	NO	8	7	0.799202	NO
proline-rich protein 11	gi|88703045	548	0.344595	0.038448	3.08847	NO	2	1	0.344595	NO
vitronectin precursor	gi|88853069	549	0.943064	0.613612	1.4494	NO	8	84	0.943064	NO
von Willebrand factor preproprotein	gi|89191868	550	0.903576	0.617552	1.32207	NO	8	17	0.903576	NO
protein LAP2 isoform 2	gi|8923909	551	0.78343	0.144868	4.23669	NO	2	1	0.78343	NO
small G protein signaling modulator 1 isoform 1	gi|90577167	552	1.70608	0.440566	6.60677	NO	2	2	1.70608	NO
prothrombin isoform 2	gi|910749465	553	1.16497	0.84981	1.597	NO	8	152	1.16497	NO
coagulation factor IX isoform 2 precursor	gi|927028867	554	0.713987	0.364606	1.39816	NO	4	10	0.713987	NO
vitamin K-dependent protein S isoform 1 precursor	gi|936697130	556	1.04422	0.837489	1.30199	NO	8	20	1.04422	NO
neural cell adhesion molecule 1 isoform 1 precursor	gi|94420689	557	1.10671	0.587609	2.0844	NO	8	2	1.10671	NO
sialic acid-binding Ig-like lectin 8 precursor	gi|94538343	558	0.691831	0.249179	1.92083	NO	2	1	0.691831	NO
cadherin-1 isoform 2 precursor	gi|953768348	559	0.866962	0.312256	2.40707	NO	2	2	0.866962	NO
complement factor D isoform 2 precursor	gi|955654851	560	1.35915	0.968779	1.90681	NO	8	10	1.35915	NO
complement factor I isoform 1 preproprotein	gi|968121912	562	1.11646	0.870314	1.43221	NO	8	39	1.11646	NO
fibrous sheath-interacting protein 2	gi|970414523	563	0.977237	0.351974	2.71325	NO	2	1	0.977237	NO

## Sheet: MAL-BEN
Protein	Accession	Row	Summary Ratio	Lower CI	Upper CI	Significant	Runs #	Peptides (95%)	Summary Ratio	Significant
apolipoprotein B-100 precursor	gi|105990532	16	1.00809	0.957322	1.06155	NO	8	456	1.00809	NO
coagulation factor V preproprotein	gi|105990535	17	1.11574	0.740895	1.68022	NO	8	20	1.11574	NO
peptidyl-prolyl cis-trans isomerase A isoform 1	gi|10863927	18	1.49609	0.555336	4.0305	NO	4	2	1.49609	NO
insulin-like growth factor I isoform 4 preproprotein	gi|11024682	19	1.14501	0.262382	4.9967	NO	2	3	1.14501	NO
coagulation factor XIII B chain precursor	gi|110611237	21	0.799571	0.332143	1.92481	NO	2	22	0.799571	NO
hemopexin precursor	gi|11321561	23	0.990193	0.92824	1.05628	NO	8	347	0.990193	NO
insulin-like growth factor-binding protein 6 precursor	gi|11321593	24	0.766384	0.463461	1.2673	NO	4	2	0.766384	NO
complement C3 preproprotein	gi|115298678	25	0.958517	0.890628	1.03158	NO	8	809	0.958517	NO
SRC kinase signaling inhibitor 1	gi|115334682	26	0.946237	0.303451	2.9506	NO	2	1	0.946237	NO
apolipoprotein(a) precursor	gi|116292750	27	0.706646	0.256313	1.9482	NO	8	30	0.706646	NO
dopamine beta-hydroxylase precursor	gi|116534900	28	1.04516	0.288121	3.79132	NO	8	7	1.04516	NO
phosphatidylethanolamine-binding protein 4 precursor	gi|116812622	29	0.891251	0.321004	2.47451	NO	2	1	0.891251	NO
complement factor H-related protein 1 precursor	gi|118442839	30	0.895104	0.527516	1.51884	NO	8	41	0.895104	NO
extracellular superoxide dismutase [Cu-Zn] preproprotein	gi|118582275	31	1.0265	0.546293	1.92881	NO	6	2	1.0265	NO
zinc finger protein ZIC 5	gi|118766337	32	1.03039	0.432527	2.45466	NO	2	1	1.03039	NO
keratin, type II cytoskeletal 1	gi|119395750	33	1.19875	0.735904	1.95269	NO	8	19	1.19875	NO
keratin, type II cytoskeletal 6B	gi|119703753	34	0.83861	0.0046656	150.734	NO	2	3	0.83861	NO
small subunit processome component 20 homolog	gi|120587023	35	1.39959	0.504093	3.88588	NO	2	2	1.39959	NO
proteasome-associated protein ECM29 homolog	gi|122937211	36	1.47466	0.196841	11.0476	NO	2	2	1.47466	NO
calpain-1 catalytic subunit	gi|12408656	38	0.658311	0.00927389	46.7305	NO	2	1	0.658311	NO
prolow-density lipoprotein receptor-related protein 1 preproprotein	gi|126012562	39	0.882815	0.365728	2.13099	NO	4	4	0.882815	NO
paired mesoderm homeobox protein 2B	gi|12707580	40	1.47445	0.590181	3.68364	NO	4	1	1.47445	NO
sulfhydryl oxidase 1 isoform a precursor	gi|13325075	41	0.818002	0.480289	1.39318	NO	6	6	0.818002	NO
complement factor H-related protein 5 precursor	gi|13540563	43	0.971145	0.531223	1.77538	NO	4	6	0.971145	NO
retinol-binding protein 5	gi|13899352	44	1.02666	0.627553	1.67958	NO	4	1	1.02666	NO
N-acetylglucosamine-1-phosphotransferase subunit gamma precursor	gi|14249738	45	1.38038	0.663857	2.87029	NO	4	1	1.38038	NO
complement C2 isoform 1 preproprotein	gi|14550407	46	0.859651	0.54483	1.35638	NO	8	33	0.859651	NO
myosin light chain kinase 3 isoform 1	gi|146219832	47	1.05901	0.634428	1.76775	NO	4	1	1.05901	NO
selenoprotein P isoform 2	gi|148277022	48	0.721747	0.483672	1.07701	NO	8	8	0.721747	NO
receptor-type tyrosine-protein phosphatase eta isoform 1 precursor	gi|148728162	50	1.01339	0.436194	2.35436	NO	6	5	1.01339	NO
intercellular adhesion molecule 2 precursor	gi|153082696	52	1.25881	0.662521	2.39178	NO	6	4	1.25881	NO
beta-2-glycoprotein 1 precursor	gi|153266841	54	1.09037	0.906718	1.31123	NO	8	124	1.09037	NO
keratin, type I cytoskeletal 14	gi|15431310	55	1.61895	0.324982	8.06506	NO	2	6	1.61895	NO
inter-alpha-trypsin inhibitor heavy chain H1 isoform a preproprotein	gi|156119625	56	0.782473	0.522954	1.17078	NO	8	104	0.782473	NO
kininogen-1 isoform 1 precursor	gi|156231037	57	0.921627	0.367398	2.31192	NO	4	103	0.921627	NO
alpha-2-HS-glycoprotein preproprotein	gi|156523970	58	0.863594	0.613548	1.21554	NO	8	149	0.863594	NO
N-acetylmuramoyl-L-alanine amidase precursor	gi|156616294	59	1.07326	0.864869	1.33185	NO	2	44	1.07326	NO
tetranectin isoform 1precursor	gi|156627579	60	0.795397	0.576336	1.09772	NO	6	18	0.795397	NO
aminopeptidase N precursor	gi|157266300	61	1.36521	0.0966501	19.284	NO	2	2	1.36521	NO
procollagen C-endopeptidase enhancer 1 precursor	gi|157653329	64	0.905031	0.442223	1.85219	NO	6	2	0.905031	NO
G patch domain and KOW motifs-containing protein	gi|15811782	65	0.172187	0.062017	0.478067	YES	2	2	4.40555	YES
leucine-rich alpha-2-glycoprotein precursor	gi|16418467	66	1.1695	0.897177	1.52448	NO	8	26	1.1695	NO
78 kDa glucose-regulated protein precursor	gi|16507237	67	1.04598	0.444526	2.46122	NO	6	6	1.04598	NO
complement component C8 gamma chain precursor	gi|166197660	68	1.1157	0.861782	1.44443	NO	8	18	1.1157	NO
complement C1q subcomponent subunit C precursor	gi|166235903	69	0.710212	0.494188	1.02067	NO	8	10	0.710212	NO
prenylcysteine oxidase 1 precursor	gi|166795301	70	0.269885	0.00267729	27.2058	NO	2	3	0.269885	NO
intercellular adhesion molecule 1 precursor	gi|167466198	71	0.339779	0.091813	1.25745	NO	8	1	0.339779	NO
plastin-2	gi|167614506	72	1.13936	0.577321	2.24855	NO	6	4	1.13936	NO
alpha-1-acid glycoprotein 1 precursor	gi|167857790	73	1.31167	0.950029	1.81098	NO	8	88	1.31167	NO
complement C4-B preproprotein	gi|178557739	75	0.953889	0.555949	1.63667	NO	6	462	0.953889	NO
serum amyloid A-2 protein isoform a precursor	gi|188497671	78	2.52348	0.908889	7.00631	NO	2	9	2.52348	NO
tenascin-X isoform 1 precursor	gi|188528648	79	0.850342	0.531701	1.35994	NO	6	7	0.850342	NO
acid ceramidase isoform b	gi|189011546	81	0.810766	0.158781	4.13993	NO	2	1	0.810766	NO
alpha-1-antitrypsin precursor	gi|189163530	82	0.769526	0.0838211	7.06469	NO	2	1	0.769526	NO
protocadherin-20 precursor	gi|190194360	83	4.40555	1.58676	12.2318	YES	2	1	2.85759	YES
plasma serine protease inhibitor preproprotein	gi|194018472	84	1.09811	0.659352	1.82884	NO	8	11	1.09811	NO
integrin beta-1 isoform 1D precursor	gi|19743819	85	0.636841	0.0384473	10.5486	NO	2	2	0.636841	NO
serum paraoxonase/arylesterase 1 precursor	gi|19923106	86	0.905818	0.647716	1.26677	NO	8	48	0.905818	NO
multiple inositol polyphosphate phosphatase 1 isoform 1 precursor	gi|19923761	87	1.04232	0.26197	4.14714	NO	2	1	1.04232	NO
hepatocyte growth factor-like protein precursor	gi|205277383	89	1.02722	0.767316	1.37517	NO	8	6	1.02722	NO
thyroxine-binding globulin precursor	gi|205277441	90	0.804181	0.49907	1.29583	NO	8	20	0.804181	NO
poliovirus receptor isoform gamma precursor	gi|209413730	91	1.01094	0.608664	1.6791	NO	6	3	1.01094	NO
alpha-1B-glycoprotein precursor	gi|21071030	92	0.929518	0.770195	1.1218	NO	8	183	0.929518	NO
beta-Ala-His dipeptidase precursor	gi|21071039	93	0.901251	0.72249	1.12424	NO	8	21	0.901251	NO
mannan-binding lectin serine protease 2 isoform 1 preproprotein	gi|21264363	94	3.50628	0.351008	35.0249	NO	2	2	3.50628	NO
attractin isoform 2 preproprotein	gi|21450863	95	0.851138	0.312527	2.31799	NO	2	12	0.851138	NO
protein S100-A8	gi|21614544	96	0.826453	0.455988	1.4979	NO	6	2	0.826453	NO
apolipoprotein L1 isoform b precursor	gi|21735616	97	0.511718	0.120689	2.16967	NO	2	7	0.511718	NO
apolipoprotein L3 isoform 1	gi|22035646	98	1.46536	0.159454	13.4665	NO	2	1	1.46536	NO
apolipoprotein M isoform 1	gi|22091452	99	1.04819	0.697745	1.57466	NO	4	10	1.04819	NO
talin-1	gi|223029410	100	0.81283	0.292759	2.25678	NO	2	2	0.81283	NO
pantetheinase precursor	gi|223633991	102	0.895365	0.322486	2.48593	NO	2	2	0.895365	NO
properdin precursor	gi|223671861	103	0.903116	0.688397	1.18481	NO	8	11	0.903116	NO
oncoprotein-induced transcript 3 protein precursor	gi|22749297	104	1.19382	0.439529	3.24258	NO	4	1	1.19382	NO
protein FAM71C	gi|23503301	105	0.787046	0.283472	2.18519	NO	2	1	0.787046	NO
adipocyte plasma membrane-associated protein	gi|24308201	106	0.903076	0.524857	1.55384	NO	6	4	0.903076	NO
keratin, type I cytoskeletal 16	gi|24430192	107	0.786579	0.297633	2.07875	NO	4	5	0.786579	NO
L-selectin precursor	gi|262206315	109	0.76124	0.447545	1.29481	NO	8	5	0.76124	NO
macrophage colony-stimulating factor 1 receptor precursor	gi|27262659	110	0.981748	0.142277	6.7743	NO	2	2	0.981748	NO
ficolin-3 isoform 1 precursor	gi|27754776	111	1.12341	0.747031	1.68941	NO	8	26	1.12341	NO
transmembrane emp24 domain-containing protein 5 isoform 1 precursor	gi|282165814	112	0.354813	0.00453602	27.754	NO	2	1	0.354813	NO
zygote arrest protein 1	gi|28269687	113	1.1695	0.421222	3.24705	NO	2	1	1.1695	NO
complement C1r subcomponent-like protein isoform 1 precursor	gi|289547636	114	1.284	0.803793	2.05109	NO	4	12	1.284	NO
ALK tyrosine kinase receptor precursor	gi|29029632	115	0.398107	0.116651	1.35866	NO	2	1	0.398107	NO
platelet glycoprotein Ib alpha chain precursor	gi|291190772	116	0.948446	0.61504	1.46259	NO	8	6	0.948446	NO
phosphatidylinositol-glycan-specific phospholipase D precursor	gi|29171717	117	0.827908	0.6151	1.11434	NO	6	18	0.827908	NO
immunoglobulin lambda-like polypeptide 5 isoform 1	gi|295986608	118	0.636199	0.205592	1.9687	NO	2	3	0.636199	NO
epidermal growth factor receptor isoform a precursor	gi|29725609	119	0.672977	0.236205	1.9174	NO	2	1	0.672977	NO
serum paraoxonase/lactonase 3	gi|29788996	120	0.91509	0.378935	2.20985	NO	4	6	0.91509	NO
cysteine-rich secretory protein 3 isoform 2 precursor	gi|300244562	121	1.13501	0.482355	2.67073	NO	4	7	1.13501	NO
out at first protein homolog precursor	gi|30425438	122	0.887156	0.319529	2.46314	NO	2	1	0.887156	NO
E3 ubiquitin-protein ligase ZFP91 isoform 2	gi|308081964	123	0.572796	0.129185	2.53973	NO	2	1	0.572796	NO
proprotein convertase subtilisin/kexin type 9 preproprotein	gi|31317307	124	0.927012	0.0784994	10.9472	NO	2	2	0.927012	NO
SAA2-SAA2 protein precursor	gi|315075331	126	1.05227	0.784904	1.41071	NO	8	28	1.05227	NO
inter-alpha-trypsin inhibitor heavy chain H4 isoform 1 precursor	gi|31542984	127	0.835282	0.519528	1.34294	NO	8	163	0.835282	NO
lipopolysaccharide-binding protein precursor	gi|31652249	128	0.871664	0.551037	1.37885	NO	8	6	0.871664	NO
arginyl aminopeptidase-like 1	gi|318065089	129	1.0321	0.763065	1.39598	NO	4	1	1.0321	NO
apolipoprotein C-II precursor	gi|32130518	130	1.05639	0.781205	1.4285	NO	8	23	1.05639	NO
prostaglandin-H2 D-isomerase precursor	gi|32171249	132	1.20612	0.561038	2.59292	NO	6	4	1.20612	NO
peroxiredoxin-2	gi|32189392	133	1.11234	0.501481	2.46731	NO	6	9	1.11234	NO
extracellular matrix protein 1 isoform 3 precursor	gi|322302700	134	0.995538	0.739197	1.34077	NO	8	18	0.995538	NO
vitamin D-binding protein isoform 3 precursor	gi|324021745	135	1.01443	0.933574	1.10229	NO	8	184	1.01443	NO
aldehyde dehydrogenase, mitochondrial isoform 2 precursor	gi|325910904	136	1.78737	0.108298	29.499	NO	2	1	1.78737	NO
cytoplasmic dynein 1 heavy chain 1	gi|33350932	137	1.64437	0.348155	7.76654	NO	2	2	1.64437	NO
complement C4-B-like preproprotein	gi|338858017	138	1.44141	0.73179	2.83914	NO	6	462	1.44141	NO
phospholipid transfer protein isoform c precursor	gi|339275807	139	1.19124	0.429053	3.30742	NO	2	4	1.19124	NO
AMP deaminase 2 isoform 2	gi|34147621	140	1.12157	0.590069	2.13183	NO	2	1	1.12157	NO
ryanodine receptor 3 isoform 2	gi|345842488	141	0.812831	0.292759	2.25678	NO	2	3	0.812831	NO
fibulin-1 isoform C precursor	gi|34734062	142	0.822946	0.456005	1.48516	NO	8	11	0.822946	NO
fibulin-1 isoform D precursor	gi|34734066	143	1.42874	0.715317	2.85371	NO	6	10	1.42874	NO
cathelicidin antimicrobial peptide preproprotein	gi|348041314	144	1.02565	0.498202	2.11152	NO	4	3	1.02565	NO
apolipoprotein M isoform 2	gi|371873523	147	1.0001	0.481697	2.07641	NO	4	10	1.0001	NO
immunoglobulin lambda-like polypeptide 5 isoform 2	gi|372466586	148	0.89131	0.427385	1.85882	NO	4	3	0.89131	NO
complement C5 isoform 1 preproprotein	gi|38016947	149	1.08434	0.717031	1.63981	NO	6	73	1.08434	NO
neutrophil gelatinase-associated lipocalin precursor	gi|38455402	150	1.26474	0.455524	3.51147	NO	2	1	1.26474	NO
interleukin enhancer-binding factor 2 isoform 2	gi|392513662	152	0.476431	0.169421	1.33978	NO	2	2	0.476431	NO
pigment epithelium-derived factor precursor	gi|39725934	153	0.971743	0.687027	1.37445	NO	8	50	0.971743	NO
cartilage oligomeric matrix protein precursor	gi|40217843	154	1.04041	0.597541	1.81152	NO	8	4	1.04041	NO
serum amyloid A-1 protein preproprotein	gi|40316910	156	0.880457	0.167869	4.6179	NO	8	18	0.880457	NO
thrombospondin-1 precursor	gi|40317626	157	1.30388	0.837726	2.02943	NO	6	30	1.30388	NO
collectin-11 isoform b	gi|40548420	158	1.72982	0.559769	5.34554	NO	2	2	1.72982	NO
charged multivesicular body protein 4a	gi|40548422	159	1.64437	0.592258	4.56551	NO	2	1	1.64437	NO
lymphatic vessel endothelial hyaluronic acid receptor 1 precursor	gi|40549451	160	0.897442	0.500012	1.61077	NO	8	4	0.897442	NO
complement C1s subcomponent precursor	gi|41393602	161	0.842945	0.668599	1.06275	NO	8	51	0.842945	NO
trem-like transcript 1 protein isoform b precursor	gi|424036738	162	1.33109	0.183735	9.64319	NO	2	1	1.33109	NO
metallo-beta-lactamase domain-containing protein 2	gi|42822880	163	1.03747	0.677839	1.58789	NO	4	1	1.03747	NO
actin, cytoplasmic 1	gi|4501885	164	0.881809	0.491501	1.58207	NO	8	9	0.881809	NO
afamin precursor	gi|4501987	165	0.672744	0.446731	1.0131	NO	8	67	0.672744	NO
serum albumin preproprotein	gi|4502027	166	0.980931	0.91292	1.05401	NO	8	62	0.980931	NO
protein AMBP preproprotein	gi|4502067	167	1.03237	0.801447	1.32983	NO	8	54	1.03237	NO
serum amyloid P-component precursor	gi|4502133	168	1.09588	0.754165	1.59243	NO	8	20	1.09588	NO
apolipoprotein A-II preproprotein	gi|4502149	169	0.502464	0.361636	0.698134	YES	8	119	2.03735	YES
apolipoprotein C-IV precursor	gi|4502161	170	1.01203	0.662301	1.54642	NO	8	3	1.01203	NO
apolipoprotein D precursor	gi|4502163	171	0.8511	0.633007	1.14433	NO	8	18	0.8511	NO
apolipoprotein F precursor	gi|4502165	172	0.925176	0.448389	1.90895	NO	6	1	0.925176	NO
antithrombin-III precursor	gi|4502261	173	0.655517	0.395262	1.08713	NO	8	80	0.655517	NO
zinc-alpha-2-glycoprotein precursor	gi|4502337	174	1.2221	0.867001	1.72264	NO	8	67	1.2221	NO
flavin reductase (NADPH)	gi|4502419	175	3.31131	0.462866	23.6889	NO	2	1	3.31131	NO
dystonin isoform 1e precursor	gi|4502443	176	0.524807	0.156578	1.75902	NO	2	2	0.524807	NO
complement component C9 precursor	gi|4502511	177	1.06329	0.685766	1.64864	NO	8	45	1.06329	NO
carbonic anhydrase 1 isoform a	gi|4502517	178	1.50137	0.596609	3.77822	NO	8	5	1.50137	NO
carboxypeptidase N catalytic chain precursor	gi|4503011	179	0.922826	0.713108	1.19422	NO	4	14	0.922826	NO
cystatin-C precursor	gi|4503107	180	1.048	0.766834	1.43226	NO	8	4	1.048	NO
cathepsin D preproprotein	gi|4503143	181	2.03236	0.732	5.64273	NO	2	1	2.03236	NO
coagulation factor X isoform 1 preproprotein	gi|4503625	182	1.10361	0.877568	1.38787	NO	8	12	1.10361	NO
coagulation factor VII isoform a preproprotein	gi|4503645	183	1.1858	0.018511	75.9612	NO	2	4	1.1858	NO
coagulation factor IX isoform 1 preproprotein	gi|4503649	184	0.722655	0.265356	1.96804	NO	4	11	0.722655	NO
fibrinogen alpha chain isoform alpha-E preproprotein	gi|4503689	185	1.3416	0.985621	1.82614	NO	8	23	1.3416	NO
gamma-glutamyl hydrolase precursor	gi|4503987	186	0.964647	0.508306	1.83068	NO	8	5	0.964647	NO
gelsolin isoform a precursor	gi|4504165	187	1.11187	0.698601	1.76963	NO	8	75	1.11187	NO
hemoglobin subunit alpha	gi|4504347	188	1.75056	0.919722	3.33192	NO	8	3	1.75056	NO
hemoglobin subunit beta	gi|32189392	189	2.03735	1.02294	4.05772	YES	6	5	1.72772	YES
hemoglobin subunit delta	gi|4504351	190	1.28825	0.463992	3.57676	NO	2	1	1.28825	NO
hepatocyte growth factor activator isoform 2 preproprotein	gi|4504383	191	1.06762	0.789287	1.4441	NO	6	10	1.06762	NO
histidine-rich glycoprotein precursor	gi|4504489	192	1.16709	0.716859	1.9001	NO	6	60	1.16709	NO
kininogen-1 isoform 2 precursor	gi|4504893	193	0.698887	0.489675	0.997486	YES	8	102	0.936699	YES
lumican precursor	gi|4505047	194	0.786503	0.557565	1.10944	NO	8	25	0.786503	NO
alpha-1-acid glycoprotein 2 precursor	gi|4505529	195	1.31032	0.977022	1.75731	NO	8	49	1.31032	NO
plasminogen isoform 1 precursor	gi|4505881	198	0.883496	0.724591	1.07725	NO	8	103	0.883496	NO
platelet basic protein preproprotein	gi|4505981	199	1.07415	0.79591	1.44965	NO	8	14	1.07415	NO
retinoic acid receptor responder protein 2 precursor	gi|4506427	200	1.70713	0.650437	4.48049	NO	4	1	1.70713	NO
replication protein A 70 kDa DNA-binding subunit	gi|4506583	201	0.6223	0.20878	1.85486	NO	2	1	0.6223	NO
protein S100-A9	gi|4506773	202	1.36019	0.429742	4.30518	NO	6	1	1.36019	NO
transforming growth factor-beta-induced protein ig-h3 precursor	gi|4507467	203	0.872908	0.493326	1.54455	NO	8	9	0.872908	NO
metalloproteinase inhibitor 1 precursor	gi|4507509	204	1.02802	0.370263	2.85423	NO	2	1	1.02802	NO
transthyretin precursor	gi|4507725	206	0.965607	0.56461	1.6514	NO	8	134	0.965607	NO
vascular cell adhesion protein 1 isoform a precursor	gi|4507875	207	0.915793	0.649567	1.29113	NO	8	5	0.915793	NO
14-3-3 protein beta/alpha	gi|4507949	208	0.701455	0.252645	1.94755	NO	2	1	0.701455	NO
catalase	gi|4557014	210	1.68267	0.148436	19.0748	NO	2	2	1.68267	NO
fructose-bisphosphate aldolase A isoform 1	gi|4557305	212	0.76913	0.0956085	6.18733	NO	2	2	0.76913	NO
angiogenin precursor	gi|4557313	213	1.49279	0.537664	4.14466	NO	2	2	1.49279	NO
apolipoprotein A-I isoform 1 preproprotein	gi|4557321	214	0.936699	0.904926	0.969588	YES	8	198	0.786194	YES
apolipoprotein C-III precursor	gi|4557323	215	1.17631	0.636612	2.17355	NO	8	53	1.17631	NO
complement component C8 alpha chain preproprotein	gi|4557389	216	0.908066	0.686668	1.20085	NO	8	33	0.908066	NO
carbonic anhydrase 2 isoform 1	gi|4557395	217	1.19702	0.387748	3.69531	NO	4	2	1.19702	NO
monocyte differentiation antigen CD14 precursor	gi|4557417	218	1.19648	0.704538	2.03193	NO	8	17	1.19648	NO
ceruloplasmin precursor	gi|4557485	219	0.777577	0.453134	1.33432	NO	8	241	0.777577	NO
endoglin isoform 2 precursor	gi|4557555	220	1.44544	0.260144	8.03131	NO	2	1	1.44544	NO
mannose-binding protein C precursor	gi|4557739	221	0.836288	0.485306	1.44111	NO	8	5	0.836288	NO
serotransferrin precursor	gi|4557871	222	0.771973	0.6176	0.964932	YES	2	38	0.771973	YES
phosphatidylcholine-sterol acyltransferase precursor	gi|4557892	223	0.913201	0.511853	1.62925	NO	8	6	0.913201	NO
lysozyme C precursor	gi|4557894	224	1.04755	0.570593	1.9232	NO	8	7	1.04755	NO
complement component C7 precursor	gi|45580688	225	0.67752	0.488021	0.940603	YES	8	61	0.698887	YES
serglycin precursor	gi|45935371	227	0.78796	0.415414	1.49461	NO	6	2	0.78796	NO
dynein heavy chain 11, axonemal	gi|459642365	228	0.229087	0.00630767	8.32015	NO	2	1	0.229087	NO
integrin beta-3 precursor	gi|47078292	230	1.57761	0.568213	4.38015	NO	2	1	1.57761	NO
fibronectin isoform 4 preproprotein	gi|47132555	231	0.992436	0.561227	1.75495	NO	4	173	0.992436	NO
keratin, type II cytoskeletal 2 epidermal	gi|47132620	232	0.935521	0.506731	1.72715	NO	6	10	0.935521	NO
beta-2-microglobulin precursor	gi|4757826	233	0.79285	0.16451	3.82111	NO	2	2	0.79285	NO
di-N-acetylchitobiase precursor	gi|4758092	234	0.416869	0.136122	1.27665	NO	2	1	0.416869	NO
platelet glycoprotein V precursor	gi|4758460	235	0.928933	0.615939	1.40098	NO	6	6	0.928933	NO
hyaluronan-binding protein 2 isoform 1 preproprotein	gi|4758502	236	0.944755	0.738936	1.2079	NO	8	12	0.944755	NO
haptoglobin isoform 1 preproprotein	gi|4826762	239	1.34718	0.782608	2.31904	NO	8	22	1.34718	NO
profilin-1	gi|4826898	240	0.567545	0.204414	1.57576	NO	2	1	0.567545	NO
spectrin beta chain, non-erythrocytic 5	gi|485837026	241	0.472972	0.190025	1.17723	NO	4	2	0.472972	NO
structural maintenance of chromosomes protein 3	gi|4885399	242	0.448746	0.161626	1.24592	NO	2	1	0.448746	NO
complement factor H-related protein 2 isoform 1 precursor	gi|5031695	243	0.874452	0.500981	1.52634	NO	8	27	0.874452	NO
inhibin beta C chain preproprotein	gi|5031795	244	0.452898	0.106859	1.9195	NO	2	1	0.452898	NO
galectin-3-binding protein precursor	gi|5031863	245	1.12217	0.841917	1.49572	NO	8	10	1.12217	NO
alpha-1-antichymotrypsin precursor	gi|50659080	246	1.15065	0.624727	2.11931	NO	8	89	1.15065	NO
carboxypeptidase B2 isoform 1 preproprotein	gi|513126885	249	0.91777	0.775181	1.08659	NO	8	17	0.91777	NO
complement component C8 beta chain isoform 1 preproprotein	gi|514239916	250	0.998053	0.743731	1.33934	NO	6	26	0.998053	NO
complement component C8 beta chain isoform 3	gi|514239920	251	0.754397	0.532876	1.06801	NO	2	26	0.754397	NO
CD5 antigen-like precursor	gi|5174411	252	1.41906	0.383853	5.24608	NO	2	4	1.41906	NO
sulfhydryl oxidase 1 isoform b precursor	gi|51873067	253	1.77828	0.640488	4.9373	NO	2	5	1.77828	NO
vacuolar protein sorting-associated protein 45 isoform 2	gi|525342514	254	1.86051	0.580122	5.96686	NO	2	1	1.86051	NO
Tektin-2 isoform X1	gi|530362387	256	1.54882	0.557841	4.30021	NO	2	1	1.54882	NO
Cingulin isoform X1	gi|530365130	257	1.03753	0.373689	2.88064	NO	2	1	1.03753	NO
CD5 antigen-like isoform X1	gi|530365618	258	1.72772	1.07985	2.76428	YES	6	4	0.67752	YES
C4b-binding protein alpha chain isoform X1	gi|530366456	259	1.28736	0.881923	1.87919	NO	8	16	1.28736	NO
rho-associated protein kinase 2 isoform X1	gi|530366978	260	0.719429	0.243248	2.12778	NO	2	2	0.719429	NO
EGF-containing fibulin-like extracellular matrix protein 1 isoform X1	gi|530367362	261	1.0885	0.598667	1.9791	NO	6	7	1.0885	NO
Vitamin K-dependent protein C isoform X3	gi|530369298	263	1.00094	0.569363	1.75967	NO	6	6	1.00094	NO
Secreted phosphoprotein 24 isoform X1	gi|530371441	265	0.84463	0.468401	1.52305	NO	6	1	0.84463	NO
histidine-rich glycoprotein isoform X1	gi|530374534	266	1.35531	0.516488	3.55644	NO	2	49	1.35531	NO
Carboxypeptidase N subunit 2 isoform X1	gi|530375762	269	0.825304	0.525057	1.29724	NO	8	18	0.825304	NO
Mast/stem cell growth factor receptor Kit isoform X3	gi|530376787	270	0.843335	0.303746	2.34147	NO	2	3	0.843335	NO
Platelet factor 4 isoform X1	gi|530376993	271	1.1127	0.846748	1.46217	NO	8	5	1.1127	NO
Mannosyl-oligosaccharide 1,2-alpha-mannosidase IA isoform X1	gi|530383710	274	0.496529	0.239307	1.03023	NO	6	3	0.496529	NO
Adenylate cyclase type 1 isoform X1	gi|530384416	275	0.959401	0.34555	2.66372	NO	2	1	0.959401	NO
Acid ceramidase isoform X1	gi|530387776	276	1.19218	0.52956	2.6839	NO	2	1	1.19218	NO
Multiple PDZ domain protein isoform X4	gi|530390233	278	1.24391	0.0959587	16.1248	NO	2	4	1.24391	NO
Multiple PDZ domain protein isoform X6	gi|530390235	279	1.00449	0.325981	3.09528	NO	2	4	1.00449	NO
Serine/threonine-protein kinase MRCK beta isoform X3	gi|530404961	283	0.24847	0.0078806	7.83412	NO	2	2	0.24847	NO
Serine protease 27 isoform X1	gi|530409235	284	1.86209	0.560595	6.18516	NO	2	1	1.86209	NO
Keratin, type I cytoskeletal 10 isoform X1	gi|530412176	286	1.20931	0.631797	2.31473	NO	8	15	1.20931	NO
DNA endonuclease RBBP8 isoform X2	gi|530413909	287	0.80103	0.0125885	50.971	NO	2	1	0.80103	NO
Apolipoprotein C-I isoform X1	gi|530416417	288	0.360995	0.175124	0.744143	YES	8	3	0.591144	YES
Apolipoprotein L1 isoform X1	gi|530420490	289	1.0248	0.684071	1.53525	NO	6	7	1.0248	NO
Attractin isoform X1	gi|530426019	293	0.767624	0.56887	1.03582	NO	6	12	0.767624	NO
probable guanine nucleotide exchange factor MCF2L2	gi|540344580	295	0.91622	0.329998	2.54384	NO	2	1	0.91622	NO
phospholipid transfer protein isoform a precursor	gi|5453914	296	0.829899	0.321581	2.1417	NO	6	4	0.829899	NO
lactotransferrin isoform 1 precursor	gi|54607120	297	0.885126	0.471182	1.66273	NO	6	6	0.885126	NO
podoplanin isoform b	gi|54792058	298	1.07152	0.385932	2.97502	NO	2	1	1.07152	NO
complement factor H-related protein 3 isoform 1 precursor	gi|54792787	299	1.18577	0.575978	2.44115	NO	4	9	1.18577	NO
cholesteryl ester transfer protein isoform 2 precursor	gi|554506550	300	0.683912	0.332205	1.40797	NO	4	2	0.683912	NO
integrin alpha-X isoform 1 precursor	gi|556503454	301	1.72187	0.121211	24.4601	NO	2	2	1.72187	NO
retinol-binding protein 4 precursor	gi|55743122	303	1.0254	0.682383	1.54085	NO	8	54	1.0254	NO
C-reactive protein precursor	gi|55770842	304	1.11063	0.467983	2.63578	NO	8	2	1.11063	NO
insulin-like growth factor-binding protein 2 isoform a precursor	gi|55925576	305	1.09396	0.527275	2.26967	NO	4	3	1.09396	NO
keratin, type I cytoskeletal 9	gi|55956899	306	1.19942	0.642818	2.23796	NO	8	11	1.19942	NO
transforming growth factor beta receptor type 3 isoform a precursor	gi|56682966	307	0.557186	0.0214243	14.4909	NO	2	3	0.557186	NO
kallistatin isoform 2 precursor	gi|573459745	310	0.905216	0.65652	1.24812	NO	8	20	0.905216	NO
Coagulation factor XI isoform X2	gi|578808899	320	1.04823	0.83335	1.31851	NO	8	14	1.04823	NO
Nesprin-1 isoform X15	gi|578812596	322	1.57418	0.0591434	41.8991	NO	2	5	1.57418	NO
Neuropilin-1 isoform X5	gi|578818623	324	0.665755	0.103264	4.29221	NO	2	1	0.665755	NO
Multiple inositol polyphosphate phosphatase 1 isoform X2	gi|578820032	326	0.963829	0.347145	2.67602	NO	2	1	0.963829	NO
Alpha-2-macroglobulin isoform X1	gi|578822814	327	0.971628	0.941294	1.00294	NO	8	684	0.971628	NO
L-lactate dehydrogenase B chain isoform X1	gi|578822859	328	0.977237	0.351974	2.71325	NO	2	1	0.977237	NO
N-acetylmuramoyl-L-alanine amidase isoform X1	gi|578832955	332	1.07205	0.76182	1.5086	NO	6	44	1.07205	NO
Transcriptional regulator ATRX isoform X6	gi|578838417	333	0.84085	0.037089	19.063	NO	2	1	0.84085	NO
glutathione peroxidase 3 precursor	gi|6006001	338	1.14359	0.785717	1.66447	NO	8	8	1.14359	NO
peroxisomal sarcosine oxidase	gi|60499001	339	0.663743	0.239062	1.84285	NO	2	1	0.663743	NO
poliovirus receptor isoform delta precursor	gi|609878416	340	0.559758	0.201609	1.55414	NO	2	3	0.559758	NO
TMF-regulated nuclear protein 1	gi|61966741	341	0.57544	0.207258	1.59768	NO	2	1	0.57544	NO
insulin-like growth factor-binding protein 3 isoform a precursor	gi|62243248	342	1.05742	0.745764	1.49932	NO	8	10	1.05742	NO
insulin-like growth factor-binding protein 4 precursor	gi|62243290	343	1.92749	0.711006	5.22529	NO	4	1	1.92749	NO
complement factor H isoform a precursor	gi|62739186	344	1.0157	0.737501	1.39884	NO	8	263	1.0157	NO
C4b-binding protein beta chain isoform 2 precursor	gi|62912462	345	1.19312	0.569969	2.49756	NO	6	2	1.19312	NO
insulin-like growth factor II isoform 1 preproprotein	gi|630044872	346	1.09433	0.728356	1.64418	NO	8	6	1.09433	NO
titin isoform IC	gi|642945631	347	1.5317	0.509178	4.60764	NO	2	19	1.5317	NO
carbonic anhydrase 2 isoform 2	gi|654823808	348	1.07647	0.387713	2.98875	NO	2	1	1.07647	NO
podocalyxin isoform 1 precursor	gi|66277202	349	0.948419	0.279108	3.22276	NO	4	1	0.948419	NO
complement C1r subcomponent-like protein isoform 2 precursor	gi|663071006	350	1.42697	0.670417	3.03727	NO	4	11	1.42697	NO
complement C1r subcomponent precursor	gi|66347875	351	0.901298	0.71247	1.14017	NO	8	60	0.901298	NO
roundabout homolog 4 isoform 2	gi|666637980	352	0.984692	0.0210136	46.1425	NO	2	1	0.984692	NO
complement C4-A isoform 1 preproprotein	gi|67190748	353	1.22121	0.72251	2.06414	NO	8	454	1.22121	NO
complement factor B preproprotein	gi|67782358	354	0.922759	0.611523	1.3924	NO	8	196	0.922759	NO
E3 ubiquitin/ISG15 ligase TRIM25	gi|68160937	355	0.809096	0.291414	2.24641	NO	2	1	0.809096	NO
apolipoprotein E isoform a precursor	gi|705044002	357	0.936259	0.677737	1.29339	NO	8	45	0.936259	NO
inter-alpha-trypsin inhibitor heavy chain H2 precursor	gi|70778918	358	0.849252	0.674843	1.06874	NO	8	132	0.849252	NO
cell surface glycoprotein MUC18 precursor	gi|71274107	359	1.14681	0.630144	2.08708	NO	6	3	1.14681	NO
apolipoprotein A-IV precursor	gi|71773110	360	0.750527	0.497993	1.13112	NO	8	83	0.750527	NO
tubulin alpha-1C chain isoform b	gi|733606131	361	1.24738	0.449273	3.46329	NO	2	3	1.24738	NO
proteoglycan 4 isoform E preproprotein	gi|735997428	362	0.924687	0.641902	1.33205	NO	8	14	0.924687	NO
sex hormone-binding globulin isoform 1 precursor	gi|7382460	363	0.841076	0.506684	1.39615	NO	8	11	0.841076	NO
corticosteroid-binding globulin precursor	gi|73858564	364	0.826419	0.60673	1.12565	NO	8	13	0.826419	NO
heparin cofactor 2 precursor	gi|73858566	365	0.778441	0.507873	1.19315	NO	8	30	0.778441	NO
plasma protease C1 inhibitor precursor	gi|73858570	366	0.891493	0.661946	1.20064	NO	8	54	0.891493	NO
trypsin-2 isoform 1 preproprotein	gi|744066875	367	1.49142	0.678394	3.27881	NO	4	33	1.49142	NO
USP6 N-terminal-like protein isoform 1	gi|7661864	369	0.961872	0.381678	2.42403	NO	2	1	0.961872	NO
lysosome-associated membrane glycoprotein 2 isoform B precursor	gi|7669503	372	0.938107	0.418555	2.10258	NO	4	2	0.938107	NO
vinculin isoform meta-VCL	gi|7669550	373	2.85759	1.02923	7.93395	YES	2	2	0.57544	YES
Glucocorticoid modulatory element-binding protein 1 isoform X2	gi|767901960	380	0.891251	0.321004	2.47451	NO	2	1	0.891251	NO
Protein C1orf194 isoform X1	gi|767902285	382	1.41211	0.0383852	51.9485	NO	2	1	1.41211	NO
Sperm-associated antigen 17 isoform X4	gi|767902976	385	0.613762	0.22106	1.70408	NO	2	2	0.613762	NO
alpha-amylase 1 isoform X1	gi|767903808	386	0.971271	0.0568874	16.5831	NO	2	2	0.971271	NO
Coagulation factor XIII B chain isoform X2	gi|767908642	390	1.05507	0.452652	2.45921	NO	8	22	1.05507	NO
Low affinity immunoglobulin gamma Fc region receptor III-A isoform X1	gi|767908662	391	2.4322	0.876013	6.75288	NO	2	1	2.4322	NO
LIM homeobox transcription factor 1-alpha isoform X3	gi|767909283	392	1.44544	0.23344	8.95005	NO	2	1	1.44544	NO
Protein S100-A8 isoform X1	gi|767910129	393	0.762079	0.27448	2.11587	NO	2	2	0.762079	NO
Complement factor H-related protein 5 isoform X1	gi|767910533	395	0.888721	0.474793	1.66351	NO	4	6	0.888721	NO
Dynein heavy chain 14, axonemal isoform X15	gi|767912152	396	1.24663	0.257413	6.0373	NO	2	4	1.24663	NO
Nebulin isoform X25	gi|767918245	403	1.45482	0.361953	5.84743	NO	2	2	1.45482	NO
Calcium/calmodulin-dependent 3',5'-cyclic nucleotide phosphodiesterase 1A isoform X1	gi|767918476	404	1.27644	0.215662	7.55485	NO	2	1	1.27644	NO
Pre-mRNA 3' end processing protein WDR33 isoform X1	gi|767918748	405	1.01391	0.365183	2.81507	NO	2	1	1.01391	NO
Diacylglycerol kinase delta isoform X10	gi|767920249	407	0.859267	0.453739	1.62723	NO	2	1	0.859267	NO
Neural cell adhesion molecule L1-like protein isoform X3	gi|767922165	409	1.25704	0.576878	2.73913	NO	4	6	1.25704	NO
SLIT-ROBO Rho GTPase-activating protein 3 isoform X2	gi|767924751	414	0.572796	0.278231	1.17922	NO	4	2	0.572796	NO
Ceruloplasmin isoform X1	gi|767925751	415	0.998895	0.639936	1.5592	NO	4	207	0.998895	NO
Spindle and centriole-associated protein 1 isoform X1	gi|767925827	416	0.94189	0.132854	6.67766	NO	2	2	0.94189	NO
Fetuin-B isoform X1	gi|767926380	419	1.02963	0.625728	1.69426	NO	8	11	1.02963	NO
PREDICTED: interleukin-1 receptor accessory protein isoform X2	gi|767926656	420	0.737764	0.335614	1.62179	NO	8	4	0.737764	NO
Mannan-binding lectin serine protease 1 isoform X1	gi|767927170	422	0.549337	0.292054	1.03327	NO	8	12	0.549337	NO
Mannan-binding lectin serine protease 1 isoform X2	gi|767927172	423	1.05279	0.496039	2.23443	NO	6	12	1.05279	NO
ADP-ribosyl cyclase/cyclic ADP-ribose hydrolase 2 isoform X7	gi|767929884	429	0.988553	0.480182	2.03514	NO	4	3	0.988553	NO
Complement component C6 isoform X4	gi|767934633	431	0.786194	0.640522	0.964996	YES	8	58	0.502464	YES
PREDICTED: arylsulfatase B isoform X5	gi|767935897	432	0.701455	0.200046	2.45963	NO	2	1	0.701455	NO
Peptidase inhibitor 16 isoform X1	gi|767939447	438	0.775784	0.39811	1.51175	NO	8	5	0.775784	NO
Collagen alpha-1(XXI) chain isoform X1	gi|767940801	439	0.733332	0.095417	5.63606	NO	2	1	0.733332	NO
Neutrophil defensin 3 isoform X1	gi|767950128	443	1.03109	0.458403	2.31926	NO	8	2	1.03109	NO
Collectin-10 isoform X1	gi|767952391	447	0.685166	0.115504	4.06439	NO	2	1	0.685166	NO
Serine/threonine-protein kinase 3 isoform X5	gi|767953495	448	1.87932	0.676879	5.21782	NO	2	1	1.87932	NO
Maestro heat-like repeat-containing protein family member 1 isoform X2	gi|767953544	449	1.35519	0.488102	3.76261	NO	2	2	1.35519	NO
Mediator of RNA polymerase II transcription subunit 30 isoform X1	gi|767953771	450	0.815185	0.264426	2.51309	NO	6	4	0.815185	NO
Tenascin isoform X8	gi|767957299	452	1.20226	0.433023	3.33802	NO	2	1	1.20226	NO
DENN domain-containing protein 1A isoform X7	gi|767957952	453	0.972747	0.350357	2.70078	NO	2	1	0.972747	NO
Poly(ADP-ribose) glycohydrolase isoform X2	gi|767964154	462	0.932925	0.242771	3.58505	NO	2	1	0.932925	NO
Zinc transporter ZIP13 isoform X7	gi|767966826	463	1.93197	0.695842	5.36401	NO	2	1	1.93197	NO
CD44 antigen isoform X11	gi|767966860	464	0.804637	0.449947	1.43893	NO	2	3	0.804637	NO
CD44 antigen isoform X16	gi|767966862	465	0.964414	0.639598	1.45419	NO	4	3	0.964414	NO
CD44 antigen isoform X23	gi|767966866	466	0.792437	0.378035	1.66111	NO	2	3	0.792437	NO
aminopeptidase NAALADL1 isoform X1 [Homo sapiens	gi|767967353	467	1.30617	0.470447	3.62651	NO	2	2	1.30617	NO
Short transient receptor potential channel 6 isoform X2	gi|767970522	471	0.866962	0.195529	3.84404	NO	2	2	0.866962	NO
Probable ATP-dependent RNA helicase DDX11 isoform X23	gi|767971763	473	1.00462	0.361835	2.78926	NO	2	1	1.00462	NO
Centrosomal protein of 290 kDa isoform X6	gi|767975372	479	0.981748	0.353599	2.72577	NO	2	3	0.981748	NO
Ankyrin repeat domain-containing protein 13A isoform X4	gi|767975810	480	0.865166	0.605231	1.23674	NO	2	2	0.865166	NO
Mitochondrial intermediate peptidase isoform X2	gi|767977721	482	0.862979	0.310821	2.39601	NO	2	1	0.862979	NO
RING finger protein 17 isoform X10	gi|767977910	484	0.718514	0.0105099	49.1214	NO	2	2	0.718514	NO
sodium leak channel NALCN isoform X2 [Homo sapiens	gi|767978827	486	0.216085	0.00246185	18.9666	NO	2	2	0.216085	NO
Coagulation factor VII isoform X1	gi|767979193	487	1	0.360173	2.77645	NO	2	4	1	NO
melanoma inhibitory activity protein 2 isoform 10 [Homo sapiens	gi|767980597	490	0.816582	0.127202	5.2421	NO	2	1	0.816582	NO
Thrombospondin-1 isoform X2	gi|767985152	494	0.57544	0.402512	0.822662	YES	2	29	0.360995	YES
Cadherin-5 isoform X1	gi|767989245	497	0.8029	0.556365	1.15868	NO	8	5	0.8029	NO
Dipeptidase 2 isoform X2	gi|767990372	501	1.53462	0.552727	4.26078	NO	2	1	1.53462	NO
NEDD4-binding protein 1 isoform X1	gi|767990934	502	0.645654	0.232547	1.79262	NO	2	2	0.645654	NO
Alpha-2-antiplasmin isoform X4	gi|767992357	505	1.26347	0.778672	2.05009	NO	2	47	1.26347	NO
UPF0692 protein C19orf54 isoform X9	gi|768008224	513	1.62181	0.584132	4.50287	NO	2	2	1.62181	NO
Ryanodine receptor 1 isoform X4	gi|768010467	514	0.60256	0.217026	1.67297	NO	2	1	0.60256	NO
Endothelial protein C receptor isoform X1	gi|768015615	517	0.700638	0.215864	2.27408	NO	6	3	0.700638	NO
Cerebral cavernous malformations 2 protein-like isoform X5	gi|768016002	518	1.02163	0.5417	1.92678	NO	2	2	1.02163	NO
Activity-dependent neuroprotector homeobox protein isoform X2	gi|768016784	519	0.544503	0.196115	1.51178	NO	2	1	0.544503	NO
Chromodomain-helicase-DNA-binding protein 6 isoform X1	gi|768018477	522	2.35196	0.584554	9.46313	NO	2	1	2.35196	NO
ICOS ligand isoform X3	gi|768019566	523	1.49174	0.146273	15.2131	NO	2	1	1.49174	NO
HLA class I histocompatibility antigen, A-1 alpha chain isoform X1	gi|768052562	530	1.33302	0.533278	3.33213	NO	4	2	1.33302	NO
complement C1q subcomponent subunit A precursor	gi|7705753	536	0.922545	0.702868	1.21088	NO	8	13	0.922545	NO
plasma kallikrein preproprotein	gi|78191798	537	1.01293	0.783004	1.31037	NO	8	59	1.01293	NO
fibronectin isoform 8 preproprotein	gi|807066342	538	0.514864	0.201511	1.31549	NO	2	173	0.514864	NO
fibronectin isoform 11 preproprotein	gi|807066348	539	1.02329	0.139218	7.5215	NO	2	173	1.02329	NO
FLYWCH-type zinc finger-containing protein 1 isoform c	gi|809279611	540	1.94678	0.477004	7.94534	NO	2	1	1.94678	NO
coiled-coil domain-containing protein 178 isoform 3	gi|809279649	541	0.958797	0.333049	2.76023	NO	2	1	0.958797	NO
tetranectin isoform 2	gi|817473757	542	0.717687	0.503753	1.02248	NO	2	18	0.717687	NO
SPARC isoform 3 precursor	gi|827342587	543	0.990442	0.642658	1.52644	NO	4	4	0.990442	NO
EGF-containing fibulin-like extracellular matrix protein 1 precursor	gi|86788015	544	0.944952	0.145325	6.14441	NO	2	6	0.944952	NO
zinc finger protein GLI2	gi|86991432	545	0.787046	0.283472	2.18519	NO	2	1	0.787046	NO
complement C1q subcomponent subunit B precursor	gi|87298828	546	1.07456	0.886022	1.30322	NO	8	26	1.07456	NO
vasorin precursor	gi|88702793	547	1.30888	0.736214	2.327	NO	8	7	1.30888	NO
proline-rich protein 11	gi|88703045	548	0.534346	0.170091	1.67867	NO	2	1	0.534346	NO
vitronectin precursor	gi|88853069	549	0.747867	0.556949	1.00423	NO	8	84	0.747867	NO
von Willebrand factor preproprotein	gi|89191868	550	0.591144	0.409881	0.852566	YES	8	17	0.343558	YES
protein LAP2 isoform 2	gi|8923909	551	0.343558	0.12374	0.95387	YES	2	1	0.172187	YES
small G protein signaling modulator 1 isoform 1	gi|90577167	552	1.33045	0.349825	5.05999	NO	2	2	1.33045	NO
prothrombin isoform 2	gi|910749465	553	0.991032	0.798601	1.22983	NO	8	152	0.991032	NO
coagulation factor IX isoform 2 precursor	gi|927028867	554	0.725503	0.368161	1.42968	NO	4	10	0.725503	NO
vitamin K-dependent protein S isoform 1 precursor	gi|936697130	556	1.2781	0.988228	1.653	NO	8	20	1.2781	NO
neural cell adhesion molecule 1 isoform 1 precursor	gi|94420689	557	1.19533	0.666171	2.1448	NO	8	2	1.19533	NO
sialic acid-binding Ig-like lectin 8 precursor	gi|94538343	558	1.00462	0.361835	2.78926	NO	2	1	1.00462	NO
cadherin-1 isoform 2 precursor	gi|953768348	559	0.895365	0.322486	2.48593	NO	2	2	0.895365	NO
complement factor D isoform 2 precursor	gi|955654851	560	1.36503	0.943579	1.97471	NO	8	10	1.36503	NO
complement factor I isoform 1 preproprotein	gi|968121912	562	0.948614	0.708358	1.27036	NO	8	39	0.948614	NO
fibrous sheath-interacting protein 2	gi|970414523	563	0.416869	0.150145	1.15742	NO	2	1	0.416869	NO
