# Supplementary material for: Potential Early Markers for Breast Cancer: A Proteomic Approach Comparing Saliva and Serum Samples in a Pilot Study
Source: Int J Mol Sci. 2023 Feb 19;24(4):4164. doi: 10.3390/ijms24044164 (PMC9966955; doi:10.3390/ijms24044164)
Supplement: Supplementary file 1 [file ijms-24-04164-s001.zip › Table S3.xlsx]

## Sheet: Ben-Norm_pathway
		Table S3: Enrichment analysis for salivary proteins in all the groups.
p-value	q-value	Pathway	Source	External_id	Members_input_overlap	Members_input_overlap_geneids	Size	Effective_size
3.56769e-09	4.20987e-07	Neutrophil degranulation	Reactome	R-HSA-6798695	GSTP1; HSPA8; QSOX1; CTSD; KRT1; RAP1B; HSPA1A; FABP5; S100A8; PSMA5; SERPINB1; PRTN3	1509; 1992; 2171; 5768; 5657; 3312; 6279; 3303; 3848; 5686; 5908; 2950	487	486
4.872e-08	2.87448e-06	Innate Immune System	Reactome	R-HSA-168249	GSTP1; HTN1; KRT1; HSPA8; CTSD; RAP1B; ITLN1; HSPA1A; FABP5; QSOX1; S100A8; PSMA5; SERPINB1; PRTN3; CDC42	1509; 1992; 3346; 998; 3312; 2171; 5768; 5657; 55600; 6279; 3303; 5686; 5908; 3848; 2950	1065	1064
4.65353e-05	0.00183039	Immune System	Reactome	R-HSA-168256	QSOX1; HSPA1A; KRT1; HTN1; CTSD; RAP1B; HSPA8; SERPINB1; GSTP1; ITLN1; S100A8; PSMA5; FABP5; PRTN3; CDC42	1509; 3346; 6279; 5908; 55600; 5686; 2950; 2171; 5768; 5657; 998; 3303; 3848; 3312; 1992	1828	1827
0.00011934	0.00345041	Salivary secretion - Homo sapiens (human)	KEGG	path:hsa04970	PRH1; HTN1; CST4; AMY1B	3346; 277; 5554; 1472	93	93
0.000146204	0.00345041	Antimicrobial peptides	Reactome	R-HSA-6803157	HTN1; S100A8; PRTN3; ITLN1	3346; 6279; 5657; 55600	98	98
0.000204529	0.00402241	AUF1 (hnRNP D0) binds and destabilizes mRNA	Reactome	R-HSA-450408	HSPA1A; HSPA8	3303; 3312	8	8
0.00026251	0.00442516	CHL1 interactions	Reactome	R-HSA-447041	ITGA1; HSPA8	3672; 3312	9	9
0.000722798	0.00894109	Platelet activation, signaling and aggregation	Reactome	R-HSA-76002	LGALS3BP; QSOX1; RAP1B; FN1; CDC42	3959; 998; 5768; 5908; 2335	263	263
0.00075772	0.00894109	p130Cas linkage to MAPK signaling for integrins	Reactome	R-HSA-372708	RAP1B; FN1	5908; 2335	15	15
0.00075772	0.00894109	GRB2:SOS provides linkage to MAPK signaling for Integrins	Reactome	R-HSA-354194	RAP1B; FN1	5908; 2335	15	15
0.00135927	0.0145813	HSP90 chaperone cycle for steroid hormone receptors (SHR)	Reactome	R-HSA-3371497	HSPA1A; HSPA8	3303; 3312	20	20
0.00218273	0.0187464	Focal adhesion - Homo sapiens (human)	KEGG	path:hsa04510	ITGA1; RAP1B; FN1; CDC42	3672; 5908; 2335; 998	201	201
0.0021929	0.0187464	Hemostasis	Reactome	R-HSA-109582	FN1; ITGA1; QSOX1; RAP1B; LGALS3BP; PRTN3; CDC42	3959; 3672; 2335; 5768; 5657; 998; 5908	677	677
0.00248081	0.0187464	Integrin signaling	Reactome	R-HSA-354192	RAP1B; FN1	5908; 2335	27	27
0.00266226	0.0187464	Amoebiasis - Homo sapiens (human)	KEGG	path:hsa05146	SERPINB13; PRDX1; FN1	5275; 2335; 5052	102	101
0.00266701	0.0187464	Signaling by high-kinase activity BRAF mutants	Reactome	R-HSA-6802948	RAP1B; FN1	5908; 2335	28	28
0.00278562	0.0187464	Lipid and atherosclerosis - Homo sapiens (human)	KEGG	path:hsa05417	HSPA1A; HSPA8; RAP1B; CDC42	3303; 3312; 5908; 998	215	215
0.00285962	0.0187464	Attenuation phase	Reactome	R-HSA-3371568	HSPA1A; HSPA8	3303; 3312	29	29
0.00313514	0.0194709	Post-translational protein phosphorylation	Reactome	R-HSA-8957275	QSOX1; SPARCL1; FN1	8404; 2335; 5768	107	107
0.00414753	0.0199574	Detoxification of Reactive Oxygen Species	Reactome	R-HSA-3299685	GSTP1; PRDX1	2950; 5052	35	35
0.00462642	0.0199574	HSF1-dependent transactivation	Reactome	R-HSA-3371571	HSPA1A; HSPA8	3303; 3312	37	37
0.00462642	0.0199574	Platelet Aggregation (Plug Formation)	Reactome	R-HSA-76009	RAP1B; FN1	5908; 2335	37	37
0.00474403	0.0199574	Regulation of Insulin-like Growth Factor (IGF) transport and uptake by Insulin-like Growth Factor Binding Proteins (IGFBPs)	Reactome	R-HSA-381426	QSOX1; SPARCL1; FN1	8404; 2335; 5768	124	124
0.00487501	0.0199574	MAP2K and MAPK activation	Reactome	R-HSA-5674135	RAP1B; FN1	5908; 2335	38	38
0.00512965	0.0199574	Smooth Muscle Contraction	Reactome	R-HSA-445355	ANXA1; ITGA1	301; 3672	39	39
0.00512965	0.0199574	Regulation of mRNA stability by proteins that bind AU-rich elements	Reactome	R-HSA-450531	HSPA1A; HSPA8	3303; 3312	39	39
0.00529632	0.0199574	Keratinization	Reactome	R-HSA-6805567	KRT1; CSTA; KRT6B	1475; 3848; 3854	129	129
0.00552764	0.0199574	Platelet degranulation	Reactome	R-HSA-114608	LGALS3BP; QSOX1; FN1	3959; 5768; 2335	131	131
0.00592955	0.0199574	Signaling downstream of RAS mutants	Reactome	R-HSA-9649948	RAP1B; FN1	5908; 2335	42	42
0.00592955	0.0199574	Signaling by RAS mutants	Reactome	R-HSA-6802949	RAP1B; FN1	5908; 2335	42	42
0.00592955	0.0199574	Paradoxical activation of RAF signaling by kinase inactive BRAF	Reactome	R-HSA-6802955	RAP1B; FN1	5908; 2335	42	42
0.00592955	0.0199574	Signaling by moderate kinase activity BRAF mutants	Reactome	R-HSA-6802946	RAP1B; FN1	5908; 2335	42	42
0.00592955	0.0199574	Signaling by RAF1 mutants	Reactome	R-HSA-9656223	RAP1B; FN1	5908; 2335	42	42
0.00613232	0.0199574	Response to elevated platelet cytosolic Ca2+	Reactome	R-HSA-76005	LGALS3BP; QSOX1; FN1	3959; 2335; 5768	136	136
0.00620806	0.0199574	Fatty acid degradation - Homo sapiens (human)	KEGG	path:hsa00071	ACSL3; ALDH9A1	2181; 223	43	43
0.00625769	0.0199574	MAPK family signaling cascades	Reactome	R-HSA-5683057	DAB2IP; RAP1B; FN1; CDC42	998; 2335; 5908; 153090	270	270
0.00625783	0.0199574	Estrogen signaling pathway - Homo sapiens (human)	KEGG	path:hsa04915	HSPA1A; HSPA8; CTSD	3303; 3312; 1509	138	137
0.00650387	0.0201962	Prion disease - Homo sapiens (human)	KEGG	path:hsa05020	HSPA8; HSPA1A; PSMA1; PSMA5	5682; 5686; 3312; 3303	273	273
0.00707879	0.0214179	Proteasome - Homo sapiens (human)	KEGG	path:hsa03050	PSMA1; PSMA5	5682; 5686	46	46
0.00840992	0.0248093	MAPK signaling pathway - Homo sapiens (human)	KEGG	path:hsa04010	HSPA1A; HSPA8; RAP1B; CDC42	3312; 5908; 3303; 998	294	294
0.0097215	0.0279789	Developmental Biology	Reactome	R-HSA-1266738	CSTA; ITGA1; HSPA8; KRT1; KRT6B; CDC42	1475; 3672; 3312; 998; 3854; 3848	676	676
0.0107106	0.0293918	Glutathione metabolism - Homo sapiens (human)	KEGG	path:hsa00480	GSTP1; PGD	2950; 5226	57	57
0.0107106	0.0293918	Legionellosis - Homo sapiens (human)	KEGG	path:hsa05134	HSPA1A; HSPA8	3303; 3312	57	57
0.0121966	0.0327091	Signaling by BRAF and RAF fusions	Reactome	R-HSA-6802952	RAP1B; FN1	5908; 2335	61	61
0.0125815	0.0329914	Longevity regulating pathway - multiple species - Homo sapiens (human)	KEGG	path:hsa04213	HSPA1A; HSPA8	3312; 3303	62	62
0.0141735	0.0363582	Integrin cell surface interactions	Reactome	R-HSA-216083	ITGA1; FN1	3672; 2335	66	66
0.0154219	0.0379122	Renal cell carcinoma - Homo sapiens (human)	KEGG	path:hsa05211	RAP1B; CDC42	5908; 998	69	69
0.0154219	0.0379122	Oncogenic MAPK signaling	Reactome	R-HSA-6802957	RAP1B; FN1	5908; 2335	69	69
0.0176036	0.0423924	PPAR signaling pathway - Homo sapiens (human)	KEGG	path:hsa03320	ACSL3; FABP5	2181; 2171	76	74
0.018511	0.043686	TP53 Regulates Metabolic Genes	Reactome	R-HSA-5628897	SFN; PRDX1	5052; 2810	76	76
0.018972	0.0438961	Bacterial invasion of epithelial cells - Homo sapiens (human)	KEGG	path:hsa05100	FN1; CDC42	2335; 998	77	77
0.0194379	0.0441091	Antigen processing and presentation - Homo sapiens (human)	KEGG	path:hsa04612	HSPA1A; HSPA8	3303; 3312	78	78
0.0208643	0.0464525	Regulation of HSF1-mediated heat shock response	Reactome	R-HSA-3371453	HSPA1A; HSPA8	3303; 3312	81	81
0.0213492	0.046652	Peroxisome - Homo sapiens (human)	KEGG	path:hsa04146	ACSL3; PRDX1	2181; 5052	82	82
0.0218384	0.0468532	Regulation of actin cytoskeleton - Homo sapiens (human)	KEGG	path:hsa04810	ITGA1; FN1; CDC42	3672; 2335; 998	218	218
0.0243566	0.0513228	ECM-receptor interaction - Homo sapiens (human)	KEGG	path:hsa04512	ITGA1; FN1	3672; 2335	88	88
0.0265277	0.0545632	RAF/MAP kinase cascade	Reactome	R-HSA-5673001	DAB2IP; RAP1B; FN1	2335; 5908; 153090	235	235
0.0268192	0.0545632	MAPK1/MAPK3 signaling	Reactome	R-HSA-5684996	DAB2IP; RAP1B; FN1	2335; 5908; 153090	236	236
0.0291719	0.0580895	Cellular response to heat stress	Reactome	R-HSA-3371556	HSPA1A; HSPA8	3303; 3312	97	97
0.0302898	0.0580895	Cellular response to chemical stress	Reactome	R-HSA-9711123	GSTP1; PRDX1	5052; 2950	99	99
0.0308552	0.0580895	AGE-RAGE signaling pathway in diabetic complications - Homo sapiens (human)	KEGG	path:hsa04933	FN1; CDC42	2335; 998	100	100
0.031718	0.0580895	Endocytosis - Homo sapiens (human)	KEGG	path:hsa04144	HSPA1A; HSPA8; CDC42	3312; 3303; 998	252	252
0.0319985	0.0580895	Pancreatic secretion - Homo sapiens (human)	KEGG	path:hsa04972	RAP1B; AMY1B	5908; 277	102	102
0.0319985	0.0580895	L1CAM interactions	Reactome	R-HSA-373760	ITGA1; HSPA8	3672; 3312	102	102
0.0319985	0.0580895	UCH proteinases	Reactome	R-HSA-5689603	PSMA1; PSMA5	5686; 5682	102	102
0.0379604	0.0678686	Toxoplasmosis - Homo sapiens (human)	KEGG	path:hsa05145	HSPA1A; HSPA8	3303; 3312	112	112
0.0392004	0.0690396	Leukocyte transendothelial migration - Homo sapiens (human)	KEGG	path:hsa04670	RAP1B; CDC42	5908; 998	114	114
0.0423676	0.0735202	Neurotrophin signaling pathway - Homo sapiens (human)	KEGG	path:hsa04722	RAP1B; CDC42	5908; 998	119	119
0.0439647	0.075186	Extracellular matrix organization	Reactome	R-HSA-1474244	ITGA1; PPIB; FN1	5479; 3672; 2335	287	287

## Sheet: Ben-Norm_GO
p-value	q-value	term_goid	term_category	term_level	term_name	members_input_overlap	members_input_overlap_geneids		size	effective_size
1.61172e-10	2.88497e-08	GO:0006887	b	3	exocytosis	301; 1509; 1992; 2171; 2335; 2950; 3303; 3312; 3848; 3959; 5657; 5686; 5768; 5908; 6279	ANXA1; QSOX1; FN1; KRT1; HSPA8; CTSD; HSPA1A; RAP1B; LGALS3BP; GSTP1; FABP5; S100A8; PSMA5; SERPINB1; PRTN3		901	898
2.13338e-10	3.19219e-08	GO:0043312	b	4	neutrophil degranulation	1509; 1992; 2171; 2950; 3303; 3312; 3848; 5657; 5686; 5768; 5908; 6279	QSOX1; KRT1; HSPA8; CTSD; HSPA1A; RAP1B; GSTP1; FABP5; S100A8; PSMA5; SERPINB1; PRTN3		490	488
2.9487e-10	6.13329e-08	GO:0002446	b	5	neutrophil mediated immunity	1509; 1992; 2171; 2950; 3303; 3312; 3848; 5657; 5686; 5768; 5908; 6279	QSOX1; KRT1; HSPA8; CTSD; HSPA1A; RAP1B; GSTP1; FABP5; S100A8; PSMA5; SERPINB1; PRTN3		504	502
3.20607e-10	3.19219e-08	GO:0045055	b	4	regulated exocytosis	1509; 1992; 2171; 2335; 2950; 3303; 3312; 3848; 3959; 5657; 5686; 5768; 5908; 6279	QSOX1; FN1; KRT1; HSPA8; CTSD; HSPA1A; RAP1B; LGALS3BP; GSTP1; FABP5; S100A8; PSMA5; SERPINB1; PRTN3		786	783
3.30227e-10	3.19219e-08	GO:0036230	b	4	granulocyte activation	1509; 1992; 2171; 2950; 3303; 3312; 3848; 5657; 5686; 5768; 5908; 6279	QSOX1; KRT1; HSPA8; CTSD; HSPA1A; RAP1B; GSTP1; FABP5; S100A8; PSMA5; SERPINB1; PRTN3		509	507
6.6331e-10	5.93663e-08	GO:0043299	b	3	leukocyte degranulation	1509; 1992; 2171; 2950; 3303; 3312; 3848; 5657; 5686; 5768; 5908; 6279	QSOX1; KRT1; HSPA8; CTSD; HSPA1A; RAP1B; GSTP1; FABP5; S100A8; PSMA5; SERPINB1; PRTN3		541	539
8.69508e-10	5.25438e-08	GO:0002275	b	4	myeloid cell activation involved in immune response	1509; 1992; 2171; 2950; 3303; 3312; 3848; 5657; 5686; 5768; 5908; 6279	QSOX1; KRT1; HSPA8; CTSD; HSPA1A; RAP1B; GSTP1; FABP5; S100A8; PSMA5; SERPINB1; PRTN3		554	552
9.05927e-10	5.25438e-08	GO:0002444	b	4	myeloid leukocyte mediated immunity	1509; 1992; 2171; 2950; 3303; 3312; 3848; 5657; 5686; 5768; 5908; 6279	QSOX1; KRT1; HSPA8; CTSD; HSPA1A; RAP1B; GSTP1; FABP5; S100A8; PSMA5; SERPINB1; PRTN3		556	554
1.45158e-09	7.01596e-08	GO:0002366	b	4	leukocyte activation involved in immune response	301; 1509; 1992; 2171; 2950; 3303; 3312; 3848; 5657; 5686; 5768; 5908; 6279	ANXA1; QSOX1; KRT1; HSPA8; CTSD; HSPA1A; RAP1B; GSTP1; FABP5; S100A8; PSMA5; SERPINB1; PRTN3		723	721
1.55222e-09	9.26157e-08	GO:0002263	b	3	cell activation involved in immune response	301; 1509; 1992; 2171; 2950; 3303; 3312; 3848; 5657; 5686; 5768; 5908; 6279	ANXA1; QSOX1; KRT1; HSPA8; CTSD; HSPA1A; RAP1B; GSTP1; FABP5; S100A8; PSMA5; SERPINB1; PRTN3		727	725
2.9487e-10	7.77737e-08	GO:0046903	b	4	secretion	131177; 301; 1509; 1992; 2171; 2181; 2335; 2950; 3303; 3312; 3848; 3959; 5657; 5686; 5768; 5908; 6279	ANXA1; PSMA5; QSOX1; FN1; FAM3D; KRT1; HSPA8; CTSD; HSPA1A; RAP1B; LGALS3BP; GSTP1; FABP5; S100A8; ACSL3; SERPINB1; PRTN3		1469	1466
4.0393e-09	2.9083e-07	GO:0032940	b	2	secretion by cell	131177; 301; 1509; 1992; 2171; 2335; 2950; 3303; 3312; 3848; 3959; 5657; 5686; 5768; 5908; 6279	ANXA1; QSOX1; FN1; FAM3D; KRT1; HSPA8; CTSD; HSPA1A; RAP1B; LGALS3BP; GSTP1; FABP5; S100A8; PSMA5; SERPINB1; PRTN3		1334	1331
6.07724e-09	2.203e-07	GO:0002274	b	4	myeloid leukocyte activation	1509; 1992; 2171; 2950; 3303; 3312; 3848; 5657; 5686; 5768; 5908; 6279	QSOX1; KRT1; HSPA8; CTSD; HSPA1A; RAP1B; GSTP1; FABP5; S100A8; PSMA5; SERPINB1; PRTN3		658	656
1.75238e-08	6.30857e-07	GO:0001775	b	2	cell activation	301; 998; 1509; 1992; 2171; 2335; 2950; 3303; 3312; 3848; 5052; 5657; 5686; 5768; 5908; 6279	ANXA1; QSOX1; FN1; KRT1; HSPA8; CTSD; HSPA1A; PRDX1; RAP1B; GSTP1; FABP5; S100A8; PSMA5; SERPINB1; PRTN3; CDC42		1477	1475
3.07832e-08	7.38797e-07	GO:0045321	b	2	leukocyte activation	301; 998; 1509; 1992; 2171; 2950; 3303; 3312; 3848; 5052; 5657; 5686; 5768; 5908; 6279	ANXA1; QSOX1; KRT1; HSPA8; CTSD; HSPA1A; PRDX1; RAP1B; GSTP1; FABP5; S100A8; PSMA5; SERPINB1; PRTN3; CDC42		1321	1319
5.5132e-08	2.46715e-06	GO:1901564	b	3	organonitrogen compound metabolic process	223; 301; 998; 1472; 1475; 1509; 1992; 2171; 2181; 2335; 2810; 2950; 3303; 3312; 3672; 3848; 5226; 5275; 5479; 5549; 5657; 5682; 5686; 5768; 5908; 6279; 8404; 9520; 153090; 23623; 57484; 55600	ITGA1; HSPA8; RAP1B; KRT1; FABP5; PGD; PSMA1; S100A8; ITLN1; PSMA5; PRELP; NPEPPS; PRTN3; ANXA1; QSOX1; DAB2IP; SERPINB13; CSTA; CTSD; SPARCL1; ALDH9A1; SERPINB1; RNF150; FN1; ACSL3; HSPA1A; SFN; GSTP1; RUSC1; CST4; PPIB; CDC42		7085	7076
2.03884e-07	7.29904e-06	GO:0002443	b	3	leukocyte mediated immunity	1509; 1992; 2171; 2950; 3303; 3312; 3848; 5657; 5686; 5768; 5908; 6279	QSOX1; KRT1; HSPA8; CTSD; HSPA1A; RAP1B; GSTP1; FABP5; S100A8; PSMA5; SERPINB1; PRTN3		905	903
2.48331e-07	4.46995e-06	GO:0002252	b	2	immune effector process	301; 998; 1509; 1992; 2171; 2950; 3303; 3312; 3848; 5657; 5686; 5768; 5908; 6279	ANXA1; QSOX1; KRT1; HSPA8; CTSD; HSPA1A; RAP1B; GSTP1; FABP5; S100A8; PSMA5; SERPINB1; PRTN3; CDC42		1324	1322
4.89842e-07	7.05372e-06	GO:0006955	b	2	immune response	301; 998; 1509; 1992; 2171; 2950; 3303; 3312; 3346; 3848; 5657; 5682; 5686; 5768; 5908; 6279; 153090; 55600	ANXA1; HTN1; DAB2IP; PSMA1; KRT1; HSPA8; CTSD; HSPA1A; RAP1B; GSTP1; FABP5; QSOX1; S100A8; ITLN1; PSMA5; SERPINB1; PRTN3; CDC42		2409	2406
5.96773e-07	1.92294e-05	GO:0016192	b	4	vesicle-mediated transport	301; 998; 1509; 1992; 2171; 2181; 2335; 2950; 3303; 3312; 3848; 3959; 5657; 5686; 5768; 5908; 6279	ANXA1; QSOX1; FN1; ACSL3; KRT1; HSPA8; CTSD; HSPA1A; RAP1B; LGALS3BP; GSTP1; FABP5; S100A8; PSMA5; SERPINB1; PRTN3; CDC42		2167	2163
1.35378e-06	3.92596e-05	GO:0051336	b	4	regulation of hydrolase activity	301; 1472; 1475; 1509; 1992; 2335; 2810; 3303; 3672; 5275; 5657; 6279; 153090	ANXA1; FN1; DAB2IP; ITGA1; SERPINB13; CSTA; CTSD; SFN; HSPA1A; PRTN3; SERPINB1; CST4; S100A8		1295	1292
1.40033e-06	0.000145634	GO:0071345	b	5	cellular response to cytokine stimulus	301; 998; 2335; 2950; 3303; 3312; 5657; 5682; 5686; 5908; 49860; 153090	ANXA1; FN1; HSPA8; DAB2IP; HSPA1A; RAP1B; GSTP1; PSMA1; CRNN; PSMA5; PRTN3; CDC42		1082	1082
3.03127e-06	7.99152e-05	GO:0034097	b	4	response to cytokine	301; 998; 2335; 2950; 3303; 3312; 5657; 5682; 5686; 5908; 49860; 153090	ANXA1; FN1; HSPA8; DAB2IP; HSPA1A; RAP1B; GSTP1; PSMA1; CRNN; PSMA5; PRTN3; CDC42		1165	1165
3.44418e-06	0.000102751	GO:0019538	b	3	protein metabolic process	301; 998; 1472; 1475; 1509; 1992; 2335; 2810; 2950; 3303; 3312; 3672; 3848; 5275; 5479; 5657; 5682; 5686; 5768; 5908; 6279; 8404; 9520; 153090; 23623; 57484; 55600	ITGA1; HSPA8; RAP1B; KRT1; PSMA1; S100A8; ITLN1; PSMA5; RNF150; NPEPPS; PRTN3; ANXA1; QSOX1; DAB2IP; SERPINB13; CSTA; CTSD; SPARCL1; SERPINB1; FN1; HSPA1A; SFN; GSTP1; RUSC1; CST4; PPIB; CDC42		5979	5974
3.54456e-06	8.56602e-05	GO:0006508	b	4	proteolysis	1472; 1475; 1509; 1992; 2335; 2810; 3303; 5275; 5657; 5682; 5686; 6279; 9520; 153090; 57484	FN1; DAB2IP; SERPINB13; CSTA; CTSD; SFN; HSPA1A; PSMA1; PRTN3; PSMA5; SERPINB1; RNF150; NPEPPS; CST4; S100A8		1907	1904
3.99403e-06	8.90977e-05	GO:0019221	b	4	cytokine-mediated signaling pathway	301; 998; 2335; 2950; 3303; 3312; 5657; 5682; 5686; 5908	ANXA1; FN1; HSPA8; HSPA1A; RAP1B; GSTP1; PSMA1; PSMA5; PRTN3; CDC42		790	790
5.24911e-06	0.000108732	GO:0044267	b	4	cellular protein metabolic process	301; 998; 1472; 1475; 1509; 1992; 2335; 2810; 2950; 3303; 3672; 3848; 5275; 5479; 5682; 5686; 5768; 5908; 6279; 8404; 9520; 153090; 23623; 57484; 55600	ITGA1; QSOX1; SPARCL1; KRT1; PSMA1; S100A8; ITLN1; PSMA5; RNF150; NPEPPS; CST4; ANXA1; CTSD; SERPINB13; CSTA; DAB2IP; RAP1B; SERPINB1; FN1; HSPA1A; SFN; GSTP1; RUSC1; PPIB; CDC42		5282	5277
1.20293e-05	0.000307605	GO:0032879	b	3	regulation of localization	131177; 301; 998; 1509; 2171; 2181; 2335; 2810; 2950; 3303; 3312; 5657; 5908; 6279; 9520; 153090; 55600	ANXA1; FN1; DAB2IP; FAM3D; HSPA8; CTSD; HSPA1A; RAP1B; SFN; GSTP1; FABP5; S100A8; ITLN1; ACSL3; NPEPPS; PRTN3; CDC42		2686	2684
1.45556e-05	0.000281408	GO:0097530	b	4	granulocyte migration	301; 3672; 5479; 5657; 6279	ANXA1; ITGA1; PPIB; PRTN3; S100A8		149	149
1.48846e-05	0.000953481	GO:0090087	b	5	regulation of peptide transport	131177; 301; 998; 2181; 2810; 3312; 6279; 9520	ANXA1; ACSL3; HSPA8; FAM3D; SFN; S100A8; NPEPPS; CDC42		546	545
1.54545e-05	0.000185455	GO:0065008	b	2	regulation of biological quality	131177; 223; 301; 998; 1472; 2171; 2335; 2810; 2950; 3303; 3312; 3672; 3848; 5052; 5479; 5657; 5682; 5686; 5908; 6279; 153090	ANXA1; PSMA1; PRTN3; S100A8; FN1; DAB2IP; ITGA1; KRT1; HSPA8; FAM3D; HSPA1A; PRDX1; RAP1B; SFN; GSTP1; FABP5; ALDH9A1; PSMA5; PPIB; CST4; CDC42		4060	4060
1.83362e-05	0.000953481	GO:0070201	b	5	regulation of establishment of protein localization	131177; 301; 998; 1509; 2181; 2810; 3312; 9520	ANXA1; FAM3D; HSPA8; CTSD; SFN; ACSL3; NPEPPS; CDC42		562	561
2.71509e-05	0.00049211	GO:0036211	b	4	protein modification process	301; 998; 1475; 2335; 2810; 2950; 3303; 3672; 3848; 5479; 5682; 5686; 5768; 5908; 6279; 8404; 9520; 153090; 23623; 57484; 55600	ANXA1; QSOX1; RUSC1; FN1; ITGA1; KRT1; CSTA; DAB2IP; HSPA1A; RAP1B; SFN; GSTP1; PSMA1; S100A8; ITLN1; PSMA5; SPARCL1; RNF150; NPEPPS; PPIB; CDC42		4208	4205
2.71509e-05	0.00112948	GO:0006464	b	5	cellular protein modification process	301; 998; 1475; 2335; 2810; 2950; 3303; 3672; 3848; 5479; 5682; 5686; 5768; 5908; 6279; 8404; 9520; 153090; 23623; 57484; 55600	ANXA1; QSOX1; RUSC1; FN1; ITGA1; KRT1; CSTA; DAB2IP; HSPA1A; RAP1B; SFN; GSTP1; PSMA1; S100A8; ITLN1; PSMA5; SPARCL1; RNF150; NPEPPS; PPIB; CDC42		4208	4205
2.9602e-05	0.000504975	GO:0051049	b	4	regulation of transport	131177; 301; 998; 2171; 2181; 2810; 3303; 3312; 5657; 5908; 6279; 9520; 55600	ANXA1; ACSL3; HSPA8; FAM3D; RAP1B; ITLN1; SFN; HSPA1A; FABP5; S100A8; NPEPPS; PRTN3; CDC42		1715	1713
3.01892e-05	0.000675482	GO:0009888	b	3	tissue development	301; 998; 1475; 2171; 2335; 2810; 3346; 3848; 3854; 5275; 5682; 5686; 5908; 153090	ANXA1; HTN1; FN1; PSMA1; SERPINB13; CSTA; DAB2IP; RAP1B; SFN; KRT1; FABP5; KRT6B; PSMA5; CDC42		1989	1986
3.51269e-05	0.00121555	GO:0051346	b	5	negative regulation of hydrolase activity	301; 1472; 1475; 1992; 2810; 5275; 153090	ANXA1; SERPINB13; CSTA; DAB2IP; SFN; SERPINB1; CST4		447	445
4.09079e-05	0.00121555	GO:0032268	b	5	regulation of cellular protein metabolic process	998; 1472; 1475; 1509; 1992; 2335; 2810; 2950; 3303; 3672; 5275; 5479; 5908; 6279; 153090; 55600	FN1; DAB2IP; ITGA1; SERPINB13; CSTA; CTSD; HSPA1A; RAP1B; SFN; GSTP1; ITLN1; S100A8; SERPINB1; PPIB; CST4; CDC42		2633	2629
4.40666e-05	0.000876436	GO:0006810	b	3	transport	131177; 301; 765; 998; 1509; 1992; 2171; 2181; 2335; 2810; 2950; 3303; 3312; 3848; 3959; 5657; 5682; 5686; 5768; 5908; 6279; 9520; 55600	QSOX1; FAM3D; RAP1B; KRT1; FABP5; HSPA1A; PSMA1; S100A8; PSMA5; NPEPPS; PRTN3; ANXA1; HSPA8; CTSD; LGALS3BP; SERPINB1; FN1; ACSL3; CA6; SFN; GSTP1; ITLN1; CDC42		5099	5094
4.58029e-05	0.000737935	GO:0008544	b	4	epidermis development	301; 1475; 2171; 2810; 3848; 3854; 5275	ANXA1; SERPINB13; CSTA; SFN; KRT1; FABP5; KRT6B		466	464
5.92391e-05	0.000904175	GO:0043412	b	4	macromolecule modification	301; 998; 1475; 2335; 2810; 2950; 3303; 3672; 3848; 5479; 5682; 5686; 5768; 5908; 6279; 8404; 9520; 153090; 23623; 57484; 55600	ANXA1; QSOX1; RUSC1; FN1; ITGA1; KRT1; CSTA; DAB2IP; HSPA1A; RAP1B; SFN; GSTP1; PSMA1; S100A8; ITLN1; PSMA5; SPARCL1; RNF150; NPEPPS; PPIB; CDC42		4421	4418
7.24576e-05	0.000745278	GO:0051234	b	2	establishment of localization	131177; 301; 765; 998; 1509; 1992; 2171; 2181; 2335; 2810; 2950; 3303; 3312; 3848; 3959; 5657; 5682; 5686; 5768; 5908; 6279; 9520; 55600	QSOX1; FAM3D; RAP1B; KRT1; FABP5; HSPA1A; PSMA1; S100A8; PSMA5; NPEPPS; PRTN3; ANXA1; HSPA8; CTSD; LGALS3BP; SERPINB1; FN1; ACSL3; CA6; SFN; GSTP1; ITLN1; CDC42		5250	5245
8.68526e-05	0.0015234	GO:0050790	b	3	regulation of catalytic activity	301; 998; 1472; 1475; 1509; 1992; 2335; 2810; 2950; 3303; 3672; 5275; 5657; 6279; 153090	ANXA1; S100A8; FN1; DAB2IP; ITGA1; SERPINB13; CSTA; CTSD; HSPA1A; SFN; GSTP1; PRTN3; SERPINB1; CST4; CDC42		2487	2483
9.04243e-05	0.000813819	GO:0050900	b	2	leukocyte migration	301; 998; 2335; 3672; 5479; 5657; 6279	ANXA1; FN1; ITGA1; S100A8; PPIB; PRTN3; CDC42		517	517
9.36166e-05	0.0015234	GO:0097529	b	3	myeloid leukocyte migration	301; 3672; 5479; 5657; 6279	ANXA1; ITGA1; PPIB; PRTN3; S100A8		220	220
9.99525e-05	0.00247746	GO:0009913	b	5	epidermal cell differentiation	301; 1475; 2810; 3848; 3854; 5275	ANXA1; SERPINB13; CSTA; SFN; KRT1; KRT6B		363	361
0.000113774	0.00247746	GO:0051246	b	5	regulation of protein metabolic process	998; 1472; 1475; 1509; 1992; 2335; 2810; 2950; 3303; 3672; 5275; 5479; 5908; 6279; 153090; 55600	FN1; DAB2IP; ITGA1; SERPINB13; CSTA; CTSD; HSPA1A; RAP1B; SFN; GSTP1; ITLN1; S100A8; SERPINB1; PPIB; CST4; CDC42		2861	2857
0.000115037	0.00171597	GO:0070887	b	3	cellular response to chemical stimulus	301; 998; 2335; 2950; 3303; 3312; 3672; 5052; 5479; 5657; 5682; 5686; 5908; 6279; 9520; 49860; 153090	ANXA1; FN1; ITGA1; HSPA8; DAB2IP; HSPA1A; PRDX1; RAP1B; GSTP1; PSMA1; S100A8; CRNN; PSMA5; NPEPPS; PPIB; PRTN3; CDC42		3189	3187
0.000130826	0.00247746	GO:0006692	b	5	prostanoid metabolic process	301; 2171; 2950	ANXA1; GSTP1; FABP5		47	47
0.00013102	0.00189978	GO:0071621	b	4	granulocyte chemotaxis	301; 3672; 5479; 6279	ANXA1; ITGA1; PPIB; S100A8		124	124
0.00013102	0.00247746	GO:1990266	b	5	neutrophil migration	3672; 5479; 5657; 6279	ITGA1; PPIB; PRTN3; S100A8		124	124
0.000136989	0.00109591	GO:0048856	b	2	anatomical structure development	301; 998; 1475; 2171; 2181; 2335; 2810; 2950; 3303; 3346; 3672; 3848; 3854; 5052; 5275; 5479; 5549; 5657; 5682; 5686; 5908; 6279; 8404; 153090	ITGA1; HTN1; RAP1B; PRDX1; KRT1; FABP5; PSMA1; KRT6B; S100A8; PSMA5; PRELP; PRTN3; ANXA1; SERPINB13; CSTA; DAB2IP; SPARCL1; FN1; ACSL3; HSPA1A; SFN; GSTP1; PPIB; CDC42		5866	5857
0.00014993	0.00259878	GO:0010564	b	5	regulation of cell cycle process	301; 998; 2810; 3303; 5682; 5686; 49860; 153090	ANXA1; CRNN; DAB2IP; SFN; HSPA1A; PSMA1; PSMA5; CDC42		756	756
0.000152099	0.00210042	GO:0045927	b	4	positive regulation of growth	998; 2335; 2810; 5479; 6279	SFN; S100A8; PPIB; FN1; CDC42		244	244
0.000167058	0.00220213	GO:0030855	b	4	epithelial cell differentiation	301; 998; 1475; 2810; 3848; 3854; 5275; 5908	ANXA1; SERPINB13; CSTA; RAP1B; SFN; KRT1; KRT6B; CDC42		770	768
0.000192462	0.00260927	GO:0012501	b	3	programmed cell death	301; 998; 1475; 1509; 2810; 2950; 3303; 3672; 3848; 3854; 5275; 6279; 153090	ANXA1; DAB2IP; ITGA1; KRT1; CSTA; CTSD; HSPA1A; SFN; GSTP1; KRT6B; S100A8; SERPINB13; CDC42		2054	2053
0.000200923	0.00253338	GO:0043086	b	4	negative regulation of catalytic activity	301; 1472; 1475; 1992; 2810; 2950; 5275; 153090	ANXA1; SERPINB13; CSTA; DAB2IP; SFN; GSTP1; SERPINB1; CST4		791	789
0.000204077	0.00260927	GO:0048731	b	3	system development	301; 998; 1475; 2181; 2335; 2810; 2950; 3303; 3346; 3672; 3848; 3854; 5052; 5275; 5479; 5549; 5657; 5682; 5686; 6279; 153090	ANXA1; PSMA5; HTN1; FN1; ACSL3; KRT1; CSTA; DAB2IP; HSPA1A; PRDX1; PPIB; SFN; GSTP1; PSMA1; KRT6B; S100A8; ITGA1; PRELP; SERPINB13; PRTN3; CDC42		4796	4789
0.000211117	0.00150089	GO:0044237	b	2	cellular metabolic process	223; 301; 765; 998; 1472; 1475; 1509; 1992; 2171; 2181; 2335; 2810; 2950; 3303; 3312; 3672; 3848; 5052; 5226; 5275; 5479; 5549; 5682; 5686; 5768; 5908; 6279; 8404; 9520; 49860; 153090; 23623; 57484; 55600	ITGA1; HSPA8; RAP1B; PRDX1; CA6; HSPA1A; FABP5; PGD; PSMA1; S100A8; ITLN1; PSMA5; PRELP; NPEPPS; CST4; ANXA1; QSOX1; DAB2IP; SERPINB13; CSTA; CTSD; SPARCL1; ALDH9A1; CRNN; SERPINB1; RNF150; FN1; ACSL3; KRT1; SFN; GSTP1; RUSC1; PPIB; CDC42		10863	10848
0.000216184	0.00253893	GO:0043588	b	4	skin development	301; 1475; 2810; 3848; 3854; 5275	ANXA1; SERPINB13; CSTA; SFN; KRT1; KRT6B		418	416
0.000225135	0.00253893	GO:0060429	b	4	epithelium development	301; 998; 1475; 2810; 3848; 3854; 5275; 5682; 5686; 5908	ANXA1; SERPINB13; CSTA; RAP1B; SFN; KRT1; PSMA1; KRT6B; PSMA5; CDC42		1269	1267
0.000227628	0.00253893	GO:0051051	b	4	negative regulation of transport	131177; 301; 2171; 3303; 5657; 5908	ANXA1; FAM3D; RAP1B; HSPA1A; FABP5; PRTN3		420	420
0.00023951	0.00150089	GO:0009056	b	2	catabolic process	1509; 2171; 3303; 3312; 5052; 5226; 5549; 5657; 5682; 5686; 5768; 6279; 9520; 153090; 57484	PGD; QSOX1; DAB2IP; PSMA1; HSPA8; CTSD; PRDX1; HSPA1A; FABP5; S100A8; PSMA5; PRELP; NPEPPS; RNF150; PRTN3		2717	2714
0.000245371	0.00263546	GO:0019730	b	4	antimicrobial humoral response	3346; 5657; 6279; 55600	HTN1; S100A8; PRTN3; ITLN1		147	146
0.000250148	0.00150089	GO:0006807	b	2	nitrogen compound metabolic process	223; 301; 998; 1472; 1475; 1509; 1992; 2171; 2181; 2335; 2810; 2950; 3303; 3312; 3672; 3848; 5226; 5275; 5479; 5549; 5657; 5682; 5686; 5768; 5908; 6279; 8404; 9520; 49860; 153090; 23623; 57484; 55600	ITGA1; HSPA8; RAP1B; KRT1; FABP5; PGD; PSMA1; S100A8; ITLN1; PSMA5; PRELP; NPEPPS; PRTN3; ANXA1; QSOX1; DAB2IP; SERPINB13; CSTA; CTSD; SPARCL1; ALDH9A1; CRNN; SERPINB1; RNF150; FN1; ACSL3; HSPA1A; SFN; GSTP1; RUSC1; CST4; PPIB; CDC42		10378	10363
0.000314228	0.00347039	GO:0040008	b	3	regulation of growth	998; 2335; 2810; 3303; 5479; 6279; 153090	FN1; DAB2IP; SFN; HSPA1A; S100A8; PPIB; CDC42		633	633
0.000327929	0.00347039	GO:0061077	b	3	chaperone-mediated protein folding	3303; 3312; 5479	HSPA1A; HSPA8; PPIB		64	64
0.00032959	0.00347039	GO:0006952	b	3	defense response	301; 998; 2335; 2950; 3303; 3346; 3848; 3959; 5682; 5686; 6279; 153090	ANXA1; FN1; KRT1; HTN1; DAB2IP; HSPA1A; LGALS3BP; GSTP1; PSMA1; S100A8; PSMA5; CDC42		1876	1873
0.000331537	0.00522435	GO:0030307	b	5	positive regulation of cell growth	998; 2335; 2810; 6279	SFN; S100A8; FN1; CDC42		158	158
0.000347456	0.00189163	GO:0065009	b	2	regulation of molecular function	301; 998; 1472; 1475; 1509; 1992; 2335; 2810; 2950; 3303; 3672; 5275; 5657; 6279; 49860; 153090	ANXA1; S100A8; FN1; DAB2IP; ITGA1; SERPINB13; CSTA; CTSD; HSPA1A; SFN; GSTP1; PRTN3; CRNN; SERPINB1; CST4; CDC42		3142	3138
0.000351688	0.00364249	GO:0032880	b	4	regulation of protein localization	131177; 301; 998; 1509; 2181; 2810; 3312; 9520	ANXA1; FAM3D; HSPA8; CTSD; SFN; ACSL3; NPEPPS; CDC42		858	857
0.000364543	0.00522435	GO:0006633	b	5	fatty acid biosynthetic process	301; 2171; 2181; 2950	ANXA1; ACSL3; GSTP1; FABP5		163	162
0.000365926	0.00363894	GO:0048513	b	3	animal organ development	301; 998; 1475; 2181; 2335; 2810; 2950; 3303; 3346; 3848; 3854; 5275; 5479; 5657; 5682; 5686; 153090	ANXA1; HTN1; FN1; ACSL3; KRT1; CSTA; DAB2IP; HSPA1A; PPIB; SFN; GSTP1; PSMA1; KRT6B; PSMA5; SERPINB13; PRTN3; CDC42		3503	3496
0.000367817	0.00189163	GO:0008219	b	2	cell death	301; 998; 1475; 1509; 2810; 2950; 3303; 3672; 3848; 3854; 5275; 6279; 153090	ANXA1; DAB2IP; ITGA1; KRT1; CSTA; CTSD; HSPA1A; SFN; GSTP1; KRT6B; S100A8; SERPINB13; CDC42		2192	2191
0.000376756	0.00522435	GO:0009967	b	5	positive regulation of signal transduction	998; 2171; 2335; 2810; 3303; 3672; 5682; 5686; 5908; 6279; 153090	PSMA1; FN1; ITGA1; DAB2IP; RAP1B; SFN; HSPA1A; FABP5; S100A8; PSMA5; CDC42		1619	1618
0.000426135	0.00426135	GO:0060326	b	4	cell chemotaxis	301; 2950; 3672; 5479; 6279	ANXA1; ITGA1; GSTP1; PPIB; S100A8		305	305
0.000447323	0.00553503	GO:0033209	b	5	tumor necrosis factor-mediated signaling pathway	2950; 3303; 5682; 5686	GSTP1; PSMA1; HSPA1A; PSMA5		171	171
0.000457503	0.00429326	GO:0031323	b	4	regulation of cellular metabolic process	301; 998; 1472; 1475; 1509; 1992; 2171; 2181; 2335; 2810; 2950; 3303; 3312; 3672; 5275; 5479; 5682; 5686; 5768; 5908; 6279; 49860; 153090; 55600	ITGA1; HSPA8; RAP1B; HSPA1A; FABP5; PSMA1; S100A8; PSMA5; CST4; ANXA1; QSOX1; DAB2IP; SERPINB13; CSTA; CTSD; CRNN; SERPINB1; FN1; ACSL3; SFN; GSTP1; ITLN1; PPIB; CDC42		6297	6289
0.000458935	0.00429326	GO:0002758	b	4	innate immune response-activating signal transduction	3303; 5682; 5686; 6279; 153090	HSPA1A; PSMA1; DAB2IP; S100A8; PSMA5		310	310
0.000472575	0.00553503	GO:0034612	b	5	response to tumor necrosis factor	2950; 3303; 5682; 5686; 153090	GSTP1; PSMA1; DAB2IP; HSPA1A; PSMA5		312	312
0.000480628	0.00553503	GO:0031347	b	5	regulation of defense response	301; 2950; 3303; 3848; 5682; 5686; 6279; 153090	ANXA1; KRT1; DAB2IP; HSPA1A; GSTP1; PSMA1; S100A8; PSMA5		898	898
0.000486924	0.00224587	GO:0042221	b	2	response to chemical	301; 765; 998; 1472; 2181; 2335; 2950; 3303; 3312; 3672; 5052; 5479; 5657; 5682; 5686; 5908; 6279; 9520; 49860; 153090	ANXA1; PSMA5; HSPA1A; S100A8; FN1; ACSL3; HSPA8; DAB2IP; CA6; PRDX1; RAP1B; GSTP1; PSMA1; PRTN3; CRNN; ITGA1; NPEPPS; PPIB; CST4; CDC42		4693	4688
0.000499083	0.00224587	GO:0071704	b	2	organic substance metabolic process	223; 277; 301; 998; 1472; 1475; 1509; 1992; 2171; 2181; 2335; 2810; 2950; 3303; 3312; 3672; 3848; 5226; 5275; 5479; 5549; 5657; 5682; 5686; 5768; 5908; 6279; 8404; 9520; 49860; 153090; 23623; 57484; 55600	ITGA1; HSPA8; RAP1B; KRT1; FABP5; PGD; PSMA1; S100A8; ITLN1; PSMA5; PRELP; NPEPPS; PRTN3; ANXA1; QSOX1; DAB2IP; SERPINB13; CSTA; CTSD; SPARCL1; ALDH9A1; CRNN; SERPINB1; RNF150; FN1; ACSL3; HSPA1A; SFN; GSTP1; RUSC1; CST4; CDC42; PPIB; AMY1B		11233	11218
0.000509464	0.00553503	GO:0010565	b	5	regulation of cellular ketone metabolic process	301; 2171; 5682; 5686	ANXA1; PSMA1; FABP5; PSMA5		177	177
0.000520388	0.00480169	GO:1901568	b	3	fatty acid derivative metabolic process	301; 2171; 2181; 2950	ANXA1; ACSL3; GSTP1; FABP5		178	178
0.000532214	0.00553503	GO:0010942	b	5	positive regulation of cell death	301; 998; 1509; 2810; 3672; 6279; 153090	ANXA1; DAB2IP; ITGA1; CTSD; SFN; S100A8; CDC42		691	691
0.000536501	0.00480169	GO:0023014	b	3	signal transduction by protein phosphorylation	998; 2335; 2950; 3672; 5682; 5686; 5908; 153090	FN1; ITGA1; DAB2IP; RAP1B; GSTP1; PSMA1; PSMA5; CDC42		913	913
0.000536501	0.00486204	GO:0000165	b	4	MAPK cascade	998; 2335; 2950; 3672; 5682; 5686; 5908; 153090	FN1; ITGA1; DAB2IP; RAP1B; GSTP1; PSMA1; PSMA5; CDC42		913	913
0.000580186	0.00243588	GO:0048869	b	2	cellular developmental process	301; 998; 1475; 2181; 2335; 2810; 2950; 3303; 3672; 3848; 3854; 5275; 5549; 5657; 5682; 5686; 5908; 6279; 153090	ANXA1; PSMA5; FN1; ACSL3; KRT1; CSTA; DAB2IP; HSPA1A; RAP1B; SFN; GSTP1; PSMA1; KRT6B; S100A8; ITGA1; PRELP; SERPINB13; PRTN3; CDC42		4370	4365
0.000586699	0.00581111	GO:0048145	b	5	regulation of fibroblast proliferation	2335; 2950; 153090	GSTP1; DAB2IP; FN1		78	78
0.000608971	0.00243588	GO:0048144	b	2	fibroblast proliferation	2335; 2950; 153090	GSTP1; DAB2IP; FN1		79	79
0.000614769	0.00581236	GO:0050778	b	5	positive regulation of immune response	301; 998; 3303; 3848; 5682; 5686; 6279; 153090	ANXA1; DAB2IP; KRT1; HSPA1A; PSMA1; S100A8; PSMA5; CDC42		932	932
0.000627712	0.00551626	GO:0051726	b	4	regulation of cell cycle	301; 998; 2810; 3303; 3312; 5682; 5686; 49860; 153090	ANXA1; HSPA8; DAB2IP; SFN; HSPA1A; PSMA1; CRNN; PSMA5; CDC42		1180	1179
0.000651833	0.00555975	GO:0043488	b	4	regulation of mRNA stability	3303; 3312; 5682; 5686	PSMA1; HSPA1A; HSPA8; PSMA5		189	189
0.000661269	0.00563653	GO:0002218	b	3	activation of innate immune response	3303; 5682; 5686; 6279; 153090	HSPA1A; PSMA1; DAB2IP; S100A8; PSMA5		336	336
0.000790387	0.00643087	GO:0043487	b	3	regulation of RNA stability	3303; 3312; 5682; 5686	PSMA1; HSPA1A; HSPA8; PSMA5		199	199
0.00082041	0.00730595	GO:0070555	b	5	response to interleukin-1	301; 5682; 5686; 153090	ANXA1; PSMA1; DAB2IP; PSMA5		201	201
0.000842994	0.00730595	GO:0010647	b	5	positive regulation of cell communication	998; 2171; 2335; 2810; 3303; 3672; 5682; 5686; 5908; 6279; 153090	PSMA1; FN1; ITGA1; DAB2IP; RAP1B; SFN; HSPA1A; FABP5; S100A8; PSMA5; CDC42		1780	1779
0.000871106	0.00721774	GO:0023056	b	4	positive regulation of signaling	998; 2171; 2335; 2810; 3303; 3672; 5682; 5686; 5908; 6279; 153090	PSMA1; FN1; ITGA1; DAB2IP; RAP1B; SFN; HSPA1A; FABP5; S100A8; PSMA5; CDC42		1787	1786
0.000919344	0.00715489	GO:0051702	b	3	interaction with symbiont	2335; 3312; 5479	HSPA8; PPIB; FN1		91	91
0.000926785	0.00351203	GO:0002253	b	2	activation of immune response	998; 3303; 3848; 5682; 5686; 6279; 153090	DAB2IP; KRT1; HSPA1A; PSMA1; S100A8; PSMA5; CDC42		759	759
0.000958761	0.00797689	GO:0043067	b	5	regulation of programmed cell death	301; 998; 1509; 2810; 2950; 3303; 3672; 5275; 6279; 153090	ANXA1; DAB2IP; ITGA1; SERPINB13; CTSD; HSPA1A; SFN; GSTP1; S100A8; CDC42		1521	1521
0.00101921	0.00744497	GO:0044248	b	3	cellular catabolic process	2171; 3303; 3312; 5052; 5226; 5549; 5682; 5686; 5768; 6279; 9520; 153090; 57484	PGD; QSOX1; PSMA1; HSPA8; DAB2IP; PRDX1; HSPA1A; FABP5; S100A8; PSMA5; PRELP; NPEPPS; RNF150		2438	2435
0.0010398	0.00744497	GO:0030154	b	3	cell differentiation	301; 998; 1475; 2181; 2335; 2810; 2950; 3303; 3672; 3848; 3854; 5275; 5657; 5682; 5686; 5908; 6279; 153090	ANXA1; PSMA5; FN1; ACSL3; KRT1; CSTA; DAB2IP; HSPA1A; RAP1B; SFN; GSTP1; PSMA1; KRT6B; S100A8; ITGA1; SERPINB13; PRTN3; CDC42		4189	4184
0.00104427	0.00359664	GO:0007275	b	2	multicellular organism development	301; 998; 1475; 2181; 2335; 2810; 2950; 3303; 3346; 3672; 3848; 3854; 5052; 5275; 5479; 5549; 5657; 5682; 5686; 6279; 153090	ANXA1; PSMA5; HTN1; FN1; ACSL3; KRT1; CSTA; DAB2IP; HSPA1A; PRDX1; PPIB; SFN; GSTP1; PSMA1; KRT6B; S100A8; ITGA1; PRELP; SERPINB13; PRTN3; CDC42		5363	5356
0.00104902	0.00359664	GO:0006950	b	2	response to stress	301; 998; 2335; 2810; 2950; 3303; 3312; 3346; 3848; 3959; 5052; 5657; 5682; 5686; 6279; 9520; 49860; 153090	ANXA1; LGALS3BP; HTN1; FN1; KRT1; HSPA8; DAB2IP; HSPA1A; PRDX1; SFN; GSTP1; PSMA1; S100A8; CRNN; PSMA5; NPEPPS; PRTN3; CDC42		4192	4187
0.00106273	0.00814355	GO:0051345	b	5	positive regulation of hydrolase activity	1509; 2335; 3303; 3672; 5657; 6279; 153090	FN1; DAB2IP; ITGA1; CTSD; HSPA1A; S100A8; PRTN3		778	777
0.00107342	0.00814355	GO:1901184	b	5	regulation of ERBB signaling pathway	998; 3672; 153090	ITGA1; DAB2IP; CDC42		96	96
0.00113419	0.00906914	GO:0080090	b	4	regulation of primary metabolic process	301; 998; 1472; 1475; 1509; 1992; 2171; 2181; 2335; 2810; 2950; 3303; 3312; 3672; 5275; 5479; 5682; 5686; 5908; 6279; 49860; 153090; 55600	ITGA1; HSPA8; RAP1B; HSPA1A; FABP5; PSMA1; S100A8; PSMA5; CST4; ANXA1; CTSD; SERPINB13; CSTA; DAB2IP; CRNN; SERPINB1; FN1; ACSL3; SFN; GSTP1; ITLN1; PPIB; CDC42		6227	6219
0.00114748	0.00814355	GO:0045787	b	5	positive regulation of cell cycle	301; 998; 2810; 49860; 153090	ANXA1; SFN; CRNN; DAB2IP; CDC42		380	380
0.00115394	0.00814355	GO:0061436	b	5	establishment of skin barrier	2810; 3848	SFN; KRT1		24	24
0.0011571	0.00906914	GO:0048584	b	4	positive regulation of response to stimulus	301; 998; 2171; 2335; 2810; 3303; 3672; 3848; 5682; 5686; 5908; 6279; 153090	ANXA1; PSMA1; FN1; ITGA1; DAB2IP; KRT1; RAP1B; SFN; HSPA1A; FABP5; S100A8; PSMA5; CDC42		2470	2468
0.00117455	0.00814355	GO:2001233	b	5	regulation of apoptotic signaling pathway	2810; 2950; 3303; 6279; 153090	SFN; GSTP1; DAB2IP; HSPA1A; S100A8		382	382
0.00120164	0.00917043	GO:0042060	b	4	wound healing	301; 998; 2335; 3848; 5657; 6279	ANXA1; FN1; KRT1; S100A8; PRTN3; CDC42		576	576
0.00124293	0.00924233	GO:1901570	b	4	fatty acid derivative biosynthetic process	301; 2171; 2181	ANXA1; ACSL3; FABP5		101	101
0.00125262	0.00850198	GO:0042026	b	3	protein refolding	3303; 3312	HSPA1A; HSPA8		25	25
0.00125262	0.00828968	GO:0033622	b	5	integrin activation	2335; 5908	RAP1B; FN1		25	25
0.00126687	0.0040307	GO:0031424	b	2	keratinization	1475; 2810; 3848; 3854	SFN; KRT1; CSTA; KRT6B		228	226
0.00127874	0.00828968	GO:0032652	b	5	regulation of interleukin-1 production	301; 1992; 2950	ANXA1; SERPINB1; GSTP1		102	102
0.00128758	0.0040307	GO:0050673	b	2	epithelial cell proliferation	998; 1992; 2810; 49860; 153090	SERPINB1; SFN; CRNN; DAB2IP; CDC42		390	390
0.0012926	0.00850198	GO:0048519	b	3	negative regulation of biological process	131177; 301; 998; 1472; 1475; 1992; 2171; 2335; 2810; 2950; 3303; 3312; 3672; 3848; 5275; 5657; 5682; 5686; 5768; 5908; 153090	ANXA1; PSMA1; HSPA8; FN1; DAB2IP; ITGA1; KRT1; CSTA; FAM3D; HSPA1A; RAP1B; SFN; GSTP1; FABP5; QSOX1; PRTN3; PSMA5; SERPINB1; SERPINB13; CST4; CDC42		5444	5438
0.00131519	0.00828968	GO:0030593	b	5	neutrophil chemotaxis	3672; 5479; 6279	ITGA1; PPIB; S100A8		103	103
0.00132992	0.00850198	GO:0030595	b	3	leukocyte chemotaxis	301; 3672; 5479; 6279	ANXA1; ITGA1; PPIB; S100A8		229	229
0.0013552	0.00982522	GO:0033561	b	4	regulation of water loss via skin	2810; 3848	SFN; KRT1		26	26
0.00139953	0.00989915	GO:0042127	b	4	regulation of cell proliferation	301; 998; 2335; 2810; 2950; 3303; 3672; 5657; 49860; 153090	ANXA1; FN1; ITGA1; DAB2IP; HSPA1A; SFN; GSTP1; CRNN; PRTN3; CDC42		1598	1598
0.00145594	0.00898667	GO:0006959	b	3	humoral immune response	3346; 3848; 5657; 6279; 55600	KRT1; HTN1; S100A8; PRTN3; ITLN1		402	401
0.00150456	0.0103681	GO:0001558	b	4	regulation of cell growth	998; 2335; 2810; 3303; 6279	SFN; HSPA1A; S100A8; FN1; CDC42		404	404
0.00153223	0.0045967	GO:0006457	b	2	protein folding	3303; 3312; 5479; 5768	HSPA1A; HSPA8; QSOX1; PPIB		238	238
0.00154767	0.00923443	GO:0032612	b	3	interleukin-1 production	301; 1992; 2950	ANXA1; SERPINB1; GSTP1		109	109
0.00154767	0.0103681	GO:0007229	b	4	integrin-mediated signaling pathway	998; 2335; 3672	ITGA1; FN1; CDC42		109	109
0.00158875	0.00971943	GO:0043618	b	5	regulation of transcription from RNA polymerase II promoter in response to stress	3303; 5682; 5686	HSPA1A; PSMA1; PSMA5		110	110
0.00160746	0.0103681	GO:1901565	b	4	organonitrogen compound catabolic process	1509; 3303; 3312; 5549; 5682; 5686; 9520; 153090; 57484	DAB2IP; HSPA8; CTSD; HSPA1A; PSMA1; PSMA5; PRELP; NPEPPS; RNF150		1349	1346
0.00164947	0.00978257	GO:0010648	b	5	negative regulation of cell communication	131177; 998; 2950; 3303; 3672; 5682; 5686; 5908; 153090	DAB2IP; ITGA1; FAM3D; HSPA1A; RAP1B; GSTP1; PSMA1; PSMA5; CDC42		1352	1351
0.0016751	0.0103681	GO:0023057	b	4	negative regulation of signaling	131177; 998; 2950; 3303; 3672; 5682; 5686; 5908; 153090	DAB2IP; ITGA1; FAM3D; HSPA1A; RAP1B; GSTP1; PSMA1; PSMA5; CDC42		1355	1354
0.00167848	0.00969186	GO:0042180	b	3	cellular ketone metabolic process	301; 2171; 5682; 5686	ANXA1; PSMA1; FABP5; PSMA5		244	244
0.00168745	0.00484722	GO:0009605	b	2	response to external stimulus	301; 2181; 2950; 3312; 3346; 3672; 3848; 5479; 5657; 5682; 6279; 153090; 55600	ANXA1; HTN1; ACSL3; HSPA8; DAB2IP; KRT1; ITLN1; GSTP1; PSMA1; S100A8; ITGA1; PPIB; PRTN3		2572	2570
0.00169003	0.0103681	GO:0006954	b	4	inflammatory response	301; 2335; 2950; 3848; 5682; 6279; 153090	ANXA1; FN1; DAB2IP; KRT1; GSTP1; PSMA1; S100A8		842	842
0.00169314	0.00978257	GO:0019216	b	5	regulation of lipid metabolic process	301; 998; 2171; 2181; 153090	ANXA1; ACSL3; FABP5; DAB2IP; CDC42		415	415
0.00171077	0.0103681	GO:0080134	b	4	regulation of response to stress	301; 998; 2950; 3303; 3312; 3848; 5682; 5686; 6279; 153090	ANXA1; KRT1; HSPA8; DAB2IP; HSPA1A; GSTP1; PSMA1; S100A8; PSMA5; CDC42		1642	1641
0.00171609	0.0103681	GO:0070268	b	4	cornification	1475; 3848; 3854	KRT1; CSTA; KRT6B		114	113
0.00175038	0.00484722	GO:0007267	b	2	cell-cell signaling	131177; 301; 998; 2171; 3312; 5682; 5686; 5908; 6279; 153090	ANXA1; DAB2IP; PSMA1; HSPA8; FAM3D; RAP1B; FABP5; S100A8; PSMA5; CDC42		1646	1646
0.00179891	0.0106466	GO:0010941	b	4	regulation of cell death	301; 998; 1509; 2810; 2950; 3303; 3672; 5275; 6279; 153090	ANXA1; DAB2IP; ITGA1; SERPINB13; CTSD; HSPA1A; SFN; GSTP1; S100A8; CDC42		1652	1652
0.00180711	0.0101589	GO:0007346	b	5	regulation of mitotic cell cycle	301; 998; 2810; 3303; 5682; 5686	ANXA1; SFN; HSPA1A; PSMA1; PSMA5; CDC42		624	624
0.00182628	0.0102158	GO:0045087	b	3	innate immune response	301; 998; 3303; 3848; 5682; 5686; 6279; 153090	ANXA1; DAB2IP; KRT1; HSPA1A; PSMA1; S100A8; PSMA5; CDC42		1104	1103
0.00184965	0.010728	GO:0043620	b	4	regulation of DNA-templated transcription in response to stress	3303; 5682; 5686	HSPA1A; PSMA1; PSMA5		116	116
0.0019422	0.010631	GO:0033559	b	5	unsaturated fatty acid metabolic process	301; 2171; 2950	ANXA1; GSTP1; FABP5		118	118
0.00204443	0.0106558	GO:0019222	b	3	regulation of metabolic process	301; 998; 1472; 1475; 1509; 1992; 2171; 2181; 2335; 2810; 2950; 3303; 3312; 3672; 5275; 5479; 5682; 5686; 5768; 5908; 6279; 49860; 153090; 55600	ITGA1; HSPA8; RAP1B; HSPA1A; FABP5; PSMA1; S100A8; PSMA5; CST4; ANXA1; QSOX1; DAB2IP; SERPINB13; CSTA; CTSD; CRNN; SERPINB1; FN1; ACSL3; SFN; GSTP1; ITLN1; PPIB; CDC42		6911	6903
0.00204975	0.0106558	GO:0098609	b	3	cell-cell adhesion	301; 998; 1475; 2335; 6279; 8404; 49860	ANXA1; FN1; CSTA; SPARCL1; S100A8; CRNN; CDC42		871	871
0.00212692	0.0106558	GO:0044092	b	3	negative regulation of molecular function	301; 1472; 1475; 1992; 2810; 2950; 5275; 153090	ANXA1; SERPINB13; CSTA; DAB2IP; SFN; GSTP1; SERPINB1; CST4		1132	1130
0.00214307	0.0106558	GO:0006979	b	3	response to oxidative stress	301; 2950; 3303; 3848; 5052	ANXA1; GSTP1; HSPA1A; KRT1; PRDX1		438	438
0.0021588	0.0120137	GO:0051050	b	4	positive regulation of transport	301; 998; 2181; 2810; 6279; 9520; 55600	ANXA1; ACSL3; SFN; ITLN1; S100A8; NPEPPS; CDC42		880	879
0.00218609	0.0120137	GO:0006690	b	4	icosanoid metabolic process	301; 2171; 2950	ANXA1; GSTP1; FABP5		123	123
0.00220758	0.0120137	GO:0006796	b	4	phosphate-containing compound metabolic process	998; 2171; 2181; 2335; 2810; 2950; 3303; 3312; 3672; 5226; 5682; 5686; 5908; 153090; 55600	PSMA1; PGD; FN1; ACSL3; HSPA8; DAB2IP; HSPA1A; RAP1B; SFN; GSTP1; FABP5; ITLN1; ITGA1; PSMA5; CDC42		3342	3338
0.00223704	0.0108224	GO:0007164	b	3	establishment of tissue polarity	998; 5682; 5686	PSMA5; PSMA1; CDC42		124	124
0.00223704	0.0120137	GO:0001736	b	4	establishment of planar polarity	998; 5682; 5686	PSMA5; PSMA1; CDC42		124	124
0.00228868	0.00610315	GO:0044238	b	2	primary metabolic process	277; 301; 998; 1472; 1475; 1509; 1992; 2171; 2181; 2335; 2810; 2950; 3303; 3312; 3672; 3848; 5226; 5275; 5479; 5657; 5682; 5686; 5768; 5908; 6279; 8404; 9520; 49860; 153090; 23623; 57484; 55600	ITGA1; HSPA8; RAP1B; KRT1; FABP5; PGD; PSMA1; S100A8; ITLN1; PSMA5; RNF150; NPEPPS; PRTN3; ANXA1; QSOX1; DAB2IP; SERPINB13; CSTA; CTSD; SPARCL1; CRNN; SERPINB1; FN1; ACSL3; HSPA1A; SFN; GSTP1; RUSC1; CST4; CDC42; PPIB; AMY1B		10846	10831
0.00231456	0.012204	GO:0051085	b	4	chaperone cofactor-dependent protein refolding	3303; 3312	HSPA1A; HSPA8		34	34
0.00239431	0.0127697	GO:0019079	b	5	viral genome replication	998; 3312; 5479	HSPA8; PPIB; CDC42		127	127
0.00240354	0.0113219	GO:0006793	b	3	phosphorus metabolic process	998; 2171; 2181; 2335; 2810; 2950; 3303; 3312; 3672; 5226; 5682; 5686; 5908; 153090; 55600	PSMA1; PGD; FN1; ACSL3; HSPA8; DAB2IP; HSPA1A; RAP1B; SFN; GSTP1; FABP5; ITLN1; ITGA1; PSMA5; CDC42		3370	3366
0.00249232	0.0129067	GO:0050776	b	4	regulation of immune response	301; 998; 3303; 3848; 5682; 5686; 6279; 153090	ANXA1; DAB2IP; KRT1; HSPA1A; PSMA1; S100A8; PSMA5; CDC42		1159	1159
0.00259175	0.0134771	GO:0042063	b	5	gliogenesis	301; 2950; 6279; 153090	ANXA1; GSTP1; DAB2IP; S100A8		275	275
0.00265785	0.0134826	GO:0065003	b	4	protein-containing complex assembly	223; 998; 2181; 2335; 3303; 3312; 3848; 5908; 153090; 55600	FN1; ACSL3; HSPA8; DAB2IP; KRT1; RAP1B; HSPA1A; ITLN1; ALDH9A1; CDC42		1743	1741
0.00268062	0.0121046	GO:0002757	b	3	immune response-activating signal transduction	998; 3303; 5682; 5686; 6279; 153090	DAB2IP; HSPA1A; PSMA1; S100A8; PSMA5; CDC42		675	675
0.00270494	0.0121046	GO:0044260	b	3	cellular macromolecule metabolic process	301; 998; 1472; 1475; 1509; 1992; 2335; 2810; 2950; 3303; 3312; 3672; 3848; 5275; 5479; 5682; 5686; 5768; 5908; 6279; 8404; 9520; 49860; 153090; 23623; 57484; 55600	ITGA1; HSPA8; RAP1B; KRT1; PSMA1; S100A8; ITLN1; PSMA5; RNF150; NPEPPS; CST4; ANXA1; QSOX1; DAB2IP; SERPINB13; CSTA; CTSD; SPARCL1; CRNN; SERPINB1; FN1; HSPA1A; SFN; GSTP1; RUSC1; PPIB; CDC42		8414	8405
0.00273022	0.0134826	GO:0097193	b	4	intrinsic apoptotic signaling pathway	2810; 3303; 6279; 153090	SFN; HSPA1A; DAB2IP; S100A8		279	279
0.00274301	0.0134826	GO:0043436	b	4	oxoacid metabolic process	301; 2171; 2181; 2950; 5226; 5549; 5682; 5686	ANXA1; PGD; ACSL3; GSTP1; FABP5; PSMA5; PRELP; PSMA1		1179	1177
0.00275092	0.0139559	GO:0045088	b	5	regulation of innate immune response	3303; 5682; 5686; 6279; 153090	HSPA1A; PSMA1; DAB2IP; S100A8; PSMA5		464	464
0.0027585	0.00695761	GO:0007155	b	2	cell adhesion	301; 998; 1475; 2335; 3672; 3959; 6279; 8404; 49860	ANXA1; FN1; ITGA1; CSTA; SPARCL1; LGALS3BP; S100A8; CRNN; CDC42		1457	1456
0.00280237	0.00695761	GO:0016049	b	2	cell growth	998; 2335; 2810; 3303; 6279	SFN; HSPA1A; S100A8; FN1; CDC42		466	466
0.00281275	0.01228	GO:0033554	b	3	cellular response to stress	301; 998; 2810; 2950; 3303; 3312; 5052; 5682; 5686; 9520; 153090	ANXA1; HSPA8; DAB2IP; HSPA1A; PRDX1; SFN; GSTP1; PSMA1; PSMA5; NPEPPS; CDC42		2065	2063
0.00283735	0.0140516	GO:0001818	b	5	negative regulation of cytokine production	301; 1992; 2335; 2950	ANXA1; SERPINB1; GSTP1; FN1		282	282
0.00292591	0.01247	GO:0009611	b	3	response to wounding	301; 998; 2335; 3848; 5657; 6279	ANXA1; FN1; KRT1; S100A8; PRTN3; CDC42		687	687
0.00301518	0.0143566	GO:0050727	b	5	regulation of inflammatory response	301; 2950; 3848; 5682; 6279	ANXA1; GSTP1; PSMA1; KRT1; S100A8		474	474
0.00303698	0.0142082	GO:0051084	b	4	,de novo, posttranslational protein folding	3303; 3312	HSPA1A; HSPA8		39	39
0.00303698	0.0142082	GO:0050832	b	4	defense response to fungus	3346; 6279	HTN1; S100A8		39	39
0.00303698	0.0143566	GO:0006656	b	5	phosphatidylcholine biosynthetic process	2171; 2181	ACSL3; FABP5		39	39
0.00303761	0.0142082	GO:0010646	b	4	regulation of cell communication	131177; 301; 998; 2171; 2335; 2810; 2950; 3303; 3672; 5682; 5686; 5908; 6279; 49860; 153090	ANXA1; PSMA1; FN1; DAB2IP; ITGA1; CRNN; FAM3D; HSPA1A; RAP1B; SFN; GSTP1; FABP5; S100A8; PSMA5; CDC42		3447	3445
0.00304448	0.0126735	GO:0006082	b	3	organic acid metabolic process	301; 2171; 2181; 2950; 5226; 5549; 5682; 5686	ANXA1; PGD; ACSL3; GSTP1; FABP5; PSMA5; PRELP; PSMA1		1199	1197
0.0032153	0.0148006	GO:0034599	b	4	cellular response to oxidative stress	301; 2950; 3303; 5052	ANXA1; GSTP1; HSPA1A; PRDX1		292	292
0.00323282	0.0131517	GO:0048518	b	3	positive regulation of biological process	301; 998; 1509; 2171; 2181; 2335; 2810; 2950; 3303; 3312; 3672; 3848; 5479; 5657; 5682; 5686; 5908; 6279; 9520; 49860; 153090; 55600	ITGA1; HSPA8; RAP1B; KRT1; FABP5; PSMA1; S100A8; PSMA5; NPEPPS; PRTN3; ANXA1; CTSD; DAB2IP; CRNN; FN1; ACSL3; HSPA1A; SFN; GSTP1; ITLN1; PPIB; CDC42		6243	6239
0.00328725	0.0078894	GO:0009628	b	2	response to abiotic stimulus	301; 3303; 3312; 5275; 5682; 5686; 9520; 49860	ANXA1; SERPINB13; HSPA8; HSPA1A; PSMA1; CRNN; PSMA5; NPEPPS		1213	1212
0.00344548	0.0152789	GO:0043254	b	4	regulation of protein complex assembly	998; 3303; 3312; 5908; 153090	HSPA1A; HSPA8; DAB2IP; RAP1B; CDC42		489	489
0.00345803	0.0134906	GO:0023051	b	3	regulation of signaling	131177; 301; 998; 2171; 2335; 2810; 2950; 3303; 3672; 5682; 5686; 5908; 6279; 49860; 153090	ANXA1; PSMA1; FN1; DAB2IP; ITGA1; CRNN; FAM3D; HSPA1A; RAP1B; SFN; GSTP1; FABP5; S100A8; PSMA5; CDC42		3492	3490
0.00346687	0.0134906	GO:0002764	b	3	immune response-regulating signaling pathway	998; 3303; 5682; 5686; 6279; 153090	DAB2IP; HSPA1A; PSMA1; S100A8; PSMA5; CDC42		711	711
0.0034757	0.0152789	GO:0030163	b	4	protein catabolic process	1509; 3303; 3312; 5682; 5686; 153090; 57484	CTSD; HSPA8; DAB2IP; HSPA1A; PSMA1; PSMA5; RNF150		958	957
0.00350604	0.00814305	GO:0048871	b	2	multicellular organismal homeostasis	1472; 2171; 2810; 3848; 5052	SFN; KRT1; FABP5; PRDX1; CST4		491	491
0.00351478	0.0152789	GO:0071364	b	4	cellular response to epidermal growth factor stimulus	2950; 153090	GSTP1; DAB2IP		42	42
0.00352996	0.0152789	GO:0048522	b	4	positive regulation of cellular process	301; 998; 1509; 2171; 2181; 2335; 2810; 2950; 3303; 3312; 3672; 5657; 5682; 5686; 5908; 6279; 9520; 49860; 153090; 55600	ANXA1; PSMA1; FN1; DAB2IP; ACSL3; HSPA8; CTSD; HSPA1A; RAP1B; SFN; GSTP1; FABP5; S100A8; CRNN; ITGA1; PSMA5; ITLN1; NPEPPS; PRTN3; CDC42		5443	5439
0.0035499	0.0163624	GO:0045834	b	5	positive regulation of lipid metabolic process	301; 998; 2181	ANXA1; ACSL3; CDC42		146	146
0.00361861	0.0163624	GO:0001738	b	5	morphogenesis of a polarized epithelium	998; 5682; 5686	PSMA5; PSMA1; CDC42		147	147
0.00366918	0.015648	GO:0016477	b	4	cell migration	301; 998; 2335; 2950; 3672; 5479; 5657; 6279; 153090	ANXA1; FN1; ITGA1; DAB2IP; GSTP1; S100A8; PPIB; PRTN3; CDC42		1521	1519
0.00368135	0.0137352	GO:0006458	b	3	,de novo, protein folding	3303; 3312	HSPA1A; HSPA8		43	43
0.00371926	0.0137352	GO:0051239	b	3	regulation of multicellular organismal process	301; 998; 1992; 2171; 2335; 2810; 2950; 3303; 3848; 5275; 5479; 5682; 5686; 153090	ANXA1; FN1; PSMA1; KRT1; DAB2IP; HSPA1A; PPIB; SFN; GSTP1; FABP5; PSMA5; SERPINB1; SERPINB13; CDC42		3158	3155
0.00374386	0.0157351	GO:0002684	b	4	positive regulation of immune system process	301; 998; 3303; 3848; 5682; 5686; 6279; 153090	ANXA1; DAB2IP; KRT1; HSPA1A; PSMA1; S100A8; PSMA5; CDC42		1238	1238
0.00382962	0.0169481	GO:0034620	b	5	cellular response to unfolded protein	3303; 3312; 153090	HSPA1A; HSPA8; DAB2IP		150	150
0.00385293	0.0137352	GO:0001525	b	3	angiogenesis	301; 998; 2335; 3848; 153090	ANXA1; KRT1; DAB2IP; FN1; CDC42		502	502
0.00392904	0.00884033	GO:0044281	b	2	small molecule metabolic process	301; 765; 2171; 2181; 2950; 3303; 3312; 5226; 5549; 5682; 5686	ANXA1; PGD; ACSL3; HSPA8; CA6; GSTP1; FABP5; PSMA5; PRELP; HSPA1A; PSMA1		2157	2153
0.00399257	0.0137352	GO:0010033	b	3	response to organic substance	301; 998; 2181; 2335; 2950; 3303; 3312; 5657; 5682; 5686; 5908; 6279; 49860; 153090	ANXA1; FN1; ACSL3; HSPA8; DAB2IP; HSPA1A; RAP1B; GSTP1; PSMA1; S100A8; CRNN; PSMA5; PRTN3; CDC42		3181	3179
0.00401852	0.0137352	GO:0050878	b	3	regulation of body fluid levels	998; 2335; 2810; 3848; 5657	SFN; KRT1; PRTN3; FN1; CDC42		507	507
0.00411842	0.0176031	GO:0070371	b	5	ERK1 and ERK2 cascade	2335; 2950; 5908; 153090	GSTP1; DAB2IP; RAP1B; FN1		313	313
0.00420274	0.0137352	GO:0043616	b	3	keratinocyte proliferation	2810; 49860	SFN; CRNN		46	46
0.00420274	0.0137352	GO:0070849	b	3	response to epidermal growth factor	2950; 153090	GSTP1; DAB2IP		46	46
0.00421251	0.0137352	GO:0034330	b	3	cell junction organization	998; 2335; 5657; 5908	RAP1B; PRTN3; FN1; CDC42		315	315
0.00422031	0.0137352	GO:0043170	b	3	macromolecule metabolic process	301; 998; 1472; 1475; 1509; 1992; 2335; 2810; 2950; 3303; 3312; 3672; 3848; 5275; 5479; 5549; 5657; 5682; 5686; 5768; 5908; 6279; 8404; 9520; 49860; 153090; 23623; 57484; 55600	ITGA1; HSPA8; RAP1B; KRT1; PSMA1; S100A8; ITLN1; PSMA5; PRELP; NPEPPS; PRTN3; ANXA1; QSOX1; DAB2IP; SERPINB13; CSTA; CTSD; SPARCL1; CRNN; SERPINB1; RNF150; FN1; HSPA1A; SFN; GSTP1; RUSC1; CST4; PPIB; CDC42		9610	9599
0.00437242	0.0176031	GO:0051130	b	5	positive regulation of cellular component organization	301; 998; 2335; 2810; 3303; 5908; 9520; 153090	ANXA1; FN1; DAB2IP; RAP1B; SFN; HSPA1A; NPEPPS; CDC42		1270	1270
0.00438371	0.0140122	GO:0030574	b	3	collagen catabolic process	1509; 5657	CTSD; PRTN3		47	47
0.00438371	0.0176031	GO:0050912	b	5	detection of chemical stimulus involved in sensory perception of taste	765; 1472	CA6; CST4		47	47
0.00438371	0.0176031	GO:0035722	b	5	interleukin-12-mediated signaling pathway	998; 5908	RAP1B; CDC42		47	47
0.00438601	0.00956949	GO:0001816	b	2	cytokine production	301; 1992; 2335; 2950; 3303; 6279	ANXA1; FN1; HSPA1A; GSTP1; S100A8; SERPINB1		746	746
0.00440077	0.0176031	GO:0031349	b	5	positive regulation of defense response	3303; 5682; 5686; 6279; 153090	HSPA1A; PSMA1; DAB2IP; S100A8; PSMA5		518	518
0.00466704	0.014654	GO:0035821	b	3	modification of morphology or physiology of other organism	3312; 3346; 5479	HTN1; HSPA8; PPIB		161	161
0.00466704	0.0183159	GO:0051092	b	5	positive regulation of NF-kappaB transcription factor activity	3303; 6279; 49860	HSPA1A; S100A8; CRNN		161	161
0.00474822	0.014654	GO:0009408	b	3	response to heat	3303; 3312; 49860	HSPA1A; HSPA8; CRNN		162	162
0.00480845	0.0199207	GO:0060627	b	4	regulation of vesicle-mediated transport	301; 998; 2181; 5657; 5908	ANXA1; ACSL3; RAP1B; PRTN3; CDC42		530	529
0.00494795	0.0190588	GO:0070671	b	5	response to interleukin-12	998; 5908	RAP1B; CDC42		50	50
0.00496507	0.0202799	GO:1904951	b	4	positive regulation of establishment of protein localization	998; 2181; 2810; 9520	SFN; ACSL3; NPEPPS; CDC42		331	330
0.00514139	0.0206688	GO:0051171	b	4	regulation of nitrogen compound metabolic process	998; 1472; 1475; 1509; 1992; 2181; 2335; 2810; 2950; 3303; 3312; 3672; 5275; 5479; 5682; 5686; 5908; 6279; 49860; 153090; 55600	ITLN1; PSMA5; HSPA8; FN1; DAB2IP; ACSL3; SERPINB13; CSTA; CTSD; HSPA1A; RAP1B; SFN; GSTP1; PSMA1; S100A8; CRNN; ITGA1; SERPINB1; PPIB; CST4; CDC42		6033	6025
0.00518007	0.0195901	GO:0050678	b	5	regulation of epithelial cell proliferation	998; 2810; 49860; 153090	SFN; CRNN; DAB2IP; CDC42		334	334
0.00529115	0.0206688	GO:0006915	b	4	apoptotic process	301; 998; 1509; 2810; 2950; 3303; 3672; 5275; 6279; 153090	ANXA1; DAB2IP; ITGA1; SERPINB13; CTSD; HSPA1A; SFN; GSTP1; S100A8; CDC42		1915	1915
0.00534051	0.0206688	GO:0035967	b	4	cellular response to topologically incorrect protein	3303; 3312; 153090	HSPA1A; HSPA8; DAB2IP		169	169
0.00534538	0.0206688	GO:1903829	b	4	positive regulation of cellular protein localization	998; 2181; 2810; 9520	SFN; ACSL3; NPEPPS; CDC42		338	337
0.00536305	0.016271	GO:1901575	b	3	organic substance catabolic process	1509; 2171; 3303; 3312; 5226; 5549; 5682; 5686; 9520; 153090; 57484	PGD; DAB2IP; PSMA1; HSPA8; CTSD; HSPA1A; FABP5; PSMA5; PRELP; NPEPPS; RNF150		2245	2242
0.00554387	0.0165392	GO:0009620	b	3	response to fungus	3346; 6279	HTN1; S100A8		53	53
0.00564688	0.0213956	GO:0048523	b	4	negative regulation of cellular process	131177; 301; 998; 1472; 1475; 1992; 2810; 2950; 3303; 3312; 3672; 5275; 5657; 5682; 5686; 5768; 5908; 153090	ANXA1; HSPA8; DAB2IP; ITGA1; SERPINB13; CSTA; FAM3D; HSPA1A; RAP1B; SFN; GSTP1; PSMA1; QSOX1; PRTN3; PSMA5; SERPINB1; CST4; CDC42		4836	4830
0.0056809	0.0213956	GO:0048585	b	4	negative regulation of response to stimulus	301; 998; 2950; 3303; 3672; 3848; 5682; 5686; 153090	ANXA1; ITGA1; KRT1; DAB2IP; HSPA1A; GSTP1; PSMA1; PSMA5; CDC42		1624	1623
0.00574483	0.0168578	GO:0007596	b	3	blood coagulation	998; 2335; 3848; 5657	KRT1; PRTN3; FN1; CDC42		344	344
0.0057889	0.0215229	GO:0071310	b	4	cellular response to organic substance	301; 998; 2335; 2950; 3303; 3312; 5657; 5682; 5686; 5908; 49860; 153090	ANXA1; FN1; HSPA8; DAB2IP; HSPA1A; RAP1B; GSTP1; PSMA1; CRNN; PSMA5; PRTN3; CDC42		2602	2602
0.00586253	0.0217751	GO:0019058	b	5	viral life cycle	998; 3303; 3312; 5479	HSPA1A; HSPA8; PPIB; CDC42		346	346
0.00598183	0.0126674	GO:0050817	b	2	coagulation	998; 2335; 3848; 5657	KRT1; PRTN3; FN1; CDC42		348	348
0.00598183	0.0218512	GO:0007599	b	4	hemostasis	998; 2335; 3848; 5657	KRT1; PRTN3; FN1; CDC42		348	348
0.00606972	0.0218512	GO:0002478	b	4	antigen processing and presentation of exogenous peptide antigen	1509; 5682; 5686	PSMA1; CTSD; PSMA5		177	177
0.00610327	0.0218512	GO:0022603	b	4	regulation of anatomical structure morphogenesis	301; 998; 2335; 3848; 5682; 5686; 153090	ANXA1; FN1; DAB2IP; KRT1; PSMA1; PSMA5; CDC42		1061	1061
0.00638699	0.0231512	GO:0046456	b	5	icosanoid biosynthetic process	301; 2171	ANXA1; FABP5		57	57
0.00645561	0.0231512	GO:1905330	b	5	regulation of morphogenesis of an epithelium	998; 5682; 5686	PSMA5; PSMA1; CDC42		181	181
0.00685587	0.019486	GO:0019884	b	3	antigen processing and presentation of exogenous antigen	1509; 5682; 5686	PSMA1; CTSD; PSMA5		185	185
0.00685587	0.0242464	GO:0006986	b	4	response to unfolded protein	3303; 3312; 153090	HSPA1A; HSPA8; DAB2IP		186	185
0.0068582	0.019486	GO:0097190	b	3	apoptotic signaling pathway	2810; 2950; 3303; 6279; 153090	SFN; GSTP1; DAB2IP; HSPA1A; S100A8		576	576
0.00691377	0.024374	GO:0019752	b	5	carboxylic acid metabolic process	301; 2171; 2181; 2950; 5226; 5682; 5686	ANXA1; PGD; ACSL3; GSTP1; FABP5; PSMA5; PSMA1		1088	1086
0.00706144	0.0244797	GO:0048015	b	5	phosphatidylinositol-mediated signaling	2335; 49860; 153090	DAB2IP; FN1; CRNN		187	187
0.00728477	0.0248399	GO:0006521	b	5	regulation of cellular amino acid metabolic process	5682; 5686	PSMA1; PSMA5		61	61
0.00746707	0.0258359	GO:0048514	b	4	blood vessel morphogenesis	301; 998; 2335; 3848; 153090	ANXA1; KRT1; DAB2IP; FN1; CDC42		588	588
0.00748351	0.0258359	GO:0048017	b	4	inositol lipid-mediated signaling	2335; 49860; 153090	DAB2IP; FN1; CRNN		191	191
0.00751765	0.0252205	GO:0070059	b	5	intrinsic apoptotic signaling pathway in response to endoplasmic reticulum stress	3303; 153090	HSPA1A; DAB2IP		62	62
0.00759132	0.0258998	GO:0044272	b	4	sulfur compound biosynthetic process	2181; 2950; 5549	ACSL3; GSTP1; PRELP		192	192
0.00760474	0.0152095	GO:0048870	b	2	cell motility	301; 998; 2335; 2950; 3672; 5479; 5657; 6279; 153090	ANXA1; FN1; ITGA1; DAB2IP; GSTP1; S100A8; PPIB; PRTN3; CDC42		1700	1698
0.00760474	0.0152095	GO:0051674	b	2	localization of cell	301; 998; 2335; 2950; 3672; 5479; 5657; 6279; 153090	ANXA1; FN1; ITGA1; DAB2IP; GSTP1; S100A8; PPIB; PRTN3; CDC42		1700	1698
0.00780971	0.0218428	GO:0048002	b	3	antigen processing and presentation of peptide antigen	1509; 5682; 5686	PSMA1; CTSD; PSMA5		194	194
0.00792029	0.0266954	GO:0071456	b	4	cellular response to hypoxia	5682; 5686; 9520	PSMA1; NPEPPS; PSMA5		195	195
0.00792029	0.0261495	GO:0046890	b	5	regulation of lipid biosynthetic process	301; 2171; 2181	ANXA1; ACSL3; FABP5		195	195
0.00794231	0.0154553	GO:0022402	b	2	cell cycle process	301; 998; 2810; 3303; 5682; 5686; 49860; 153090	ANXA1; CRNN; DAB2IP; SFN; HSPA1A; PSMA1; PSMA5; CDC42		1404	1404
0.00800861	0.0266954	GO:0043085	b	4	positive regulation of catalytic activity	998; 1509; 2335; 3303; 3672; 5657; 6279; 153090	FN1; DAB2IP; ITGA1; CTSD; HSPA1A; S100A8; PRTN3; CDC42		1408	1406
0.0083609	0.0272994	GO:0009966	b	4	regulation of signal transduction	998; 2171; 2335; 2810; 2950; 3303; 3672; 5682; 5686; 5908; 6279; 49860; 153090	PSMA1; FN1; ITGA1; CRNN; DAB2IP; HSPA1A; RAP1B; SFN; GSTP1; FABP5; S100A8; PSMA5; CDC42		3083	3081
0.00848243	0.0272994	GO:1905710	b	4	positive regulation of membrane permeability	2810; 3303	SFN; HSPA1A		66	66
0.00851022	0.0272994	GO:2000026	b	4	regulation of multicellular organismal development	301; 998; 2335; 2810; 3303; 3848; 5275; 5682; 5686; 153090	ANXA1; FN1; SERPINB13; DAB2IP; KRT1; SFN; HSPA1A; PSMA1; PSMA5; CDC42		2053	2050
0.00856637	0.0272994	GO:0006631	b	4	fatty acid metabolic process	301; 2171; 2181; 2950	ANXA1; ACSL3; GSTP1; FABP5		387	386
0.00860656	0.023385	GO:1903047	b	3	mitotic cell cycle process	301; 998; 2810; 3303; 5682; 5686	ANXA1; SFN; HSPA1A; PSMA1; PSMA5; CDC42		859	859
0.0086224	0.023385	GO:0044770	b	3	cell cycle phase transition	301; 2810; 5682; 5686; 49860	ANXA1; SFN; PSMA1; CRNN; PSMA5		609	609
0.00883841	0.0287248	GO:0036294	b	5	cellular response to decreased oxygen levels	5682; 5686; 9520	PSMA1; NPEPPS; PSMA5		203	203
0.00903376	0.028908	GO:0051046	b	5	regulation of secretion	131177; 301; 2181; 5908; 6279	ANXA1; ACSL3; FAM3D; RAP1B; S100A8		617	616
0.00917809	0.0242128	GO:0044093	b	3	positive regulation of molecular function	998; 1509; 2335; 3303; 3672; 5657; 6279; 49860; 153090	FN1; DAB2IP; ITGA1; CTSD; HSPA1A; S100A8; CRNN; PRTN3; CDC42		1751	1749
0.00919816	0.0242128	GO:0035966	b	3	response to topologically incorrect protein	3303; 3312; 153090	HSPA1A; HSPA8; DAB2IP		207	206
0.0092386	0.0291217	GO:0009057	b	4	macromolecule catabolic process	1509; 3303; 3312; 5549; 5682; 5686; 153090; 57484	DAB2IP; HSPA8; CTSD; HSPA1A; PSMA1; PSMA5; PRELP; RNF150		1442	1441
0.00931997	0.029372	GO:0002221	b	5	pattern recognition receptor signaling pathway	3303; 6279; 153090	HSPA1A; DAB2IP; S100A8		207	207
0.00949979	0.0243524	GO:0045123	b	3	cellular extravasation	3672; 5657	ITGA1; PRTN3		70	70
0.00952328	0.0243524	GO:0043933	b	3	protein-containing complex subunit organization	223; 998; 2181; 2335; 3303; 3312; 3848; 5908; 153090; 55600	FN1; ACSL3; HSPA8; DAB2IP; KRT1; RAP1B; HSPA1A; ITLN1; ALDH9A1; CDC42		2086	2084
0.00969108	0.0300857	GO:0050807	b	5	regulation of synapse organization	998; 3312; 153090	HSPA8; DAB2IP; CDC42		210	210
0.00976224	0.0304414	GO:0006801	b	4	superoxide metabolic process	2950; 5052	GSTP1; PRDX1		71	71
0.0100279	0.0252816	GO:0050891	b	3	multicellular organismal water homeostasis	2810; 3848	SFN; KRT1		72	72
0.0100279	0.0309372	GO:0046902	b	4	regulation of mitochondrial membrane permeability	2810; 3303	SFN; HSPA1A		72	72
0.0100488	0.0307375	GO:0030097	b	5	hemopoiesis	301; 998; 3303; 5657; 5682; 5686	ANXA1; HSPA1A; PSMA1; PSMA5; PRTN3; CDC42		890	888
0.0101837	0.0253179	GO:0048583	b	3	regulation of response to stimulus	301; 998; 2171; 2335; 2810; 2950; 3303; 3312; 3672; 3848; 5682; 5686; 5908; 6279; 49860; 153090	ANXA1; PSMA1; FN1; ITGA1; KRT1; HSPA8; DAB2IP; HSPA1A; RAP1B; SFN; GSTP1; FABP5; S100A8; CRNN; PSMA5; CDC42		4298	4294
0.0101992	0.0307454	GO:0031348	b	5	negative regulation of defense response	2950; 3848; 5682	GSTP1; PSMA1; KRT1		214	214
0.010459	0.0319275	GO:0097191	b	4	extrinsic apoptotic signaling pathway	2950; 3303; 153090	GSTP1; DAB2IP; HSPA1A		216	216
0.0105275	0.0258141	GO:0050808	b	3	synapse organization	998; 3312; 8404; 153090	HSPA8; DAB2IP; SPARCL1; CDC42		410	410
0.0107487	0.0260001	GO:0006935	b	3	chemotaxis	301; 2950; 3672; 5479; 6279	ANXA1; ITGA1; GSTP1; PPIB; S100A8		643	643
0.0108559	0.0327938	GO:0000302	b	4	response to reactive oxygen species	301; 2950; 5052	ANXA1; GSTP1; PRDX1		219	219
0.010884	0.0206223	GO:0042330	b	2	taxis	301; 2950; 3672; 5479; 6279	ANXA1; ITGA1; GSTP1; PPIB; S100A8		645	645
0.0109901	0.0262297	GO:0050803	b	3	regulation of synapse structure or activity	998; 3312; 153090	HSPA8; DAB2IP; CDC42		220	220
0.0109901	0.032857	GO:0071453	b	4	cellular response to oxygen levels	5682; 5686; 9520	PSMA1; NPEPPS; PSMA5		220	220
0.0110598	0.0322257	GO:0006401	b	5	RNA catabolic process	3303; 3312; 5682; 5686	PSMA1; HSPA1A; HSPA8; PSMA5		416	416
0.0111224	0.0322257	GO:0033238	b	5	regulation of cellular amine metabolic process	5682; 5686	PSMA1; PSMA5		76	76
0.0111827	0.0322257	GO:0051174	b	5	regulation of phosphorus metabolic process	998; 2181; 2335; 2810; 2950; 3672; 5908; 153090; 55600	FN1; ACSL3; DAB2IP; RAP1B; SFN; GSTP1; ITLN1; ITGA1; CDC42		1806	1805
0.0113986	0.0265105	GO:0097164	b	3	ammonium ion metabolic process	223; 2171; 2181	ACSL3; FABP5; ALDH9A1		223	223
0.011404	0.0265105	GO:0006081	b	3	cellular aldehyde metabolic process	223; 5226	PGD; ALDH9A1		77	77
0.011404	0.0322257	GO:0032677	b	5	regulation of interleukin-8 production	301; 3303	ANXA1; HSPA1A		77	77
0.0115367	0.0322257	GO:0002526	b	5	acute inflammatory response	2335; 2950; 6279	GSTP1; S100A8; FN1		224	224
0.0116886	0.0345888	GO:0014812	b	4	muscle cell migration	301; 2950	ANXA1; GSTP1		78	78
0.0117024	0.0322257	GO:0032386	b	5	regulation of intracellular transport	998; 2810; 5908; 9520	SFN; NPEPPS; RAP1B; CDC42		424	423
0.0117748	0.0322257	GO:0031329	b	5	regulation of cellular catabolic process	3303; 3312; 5682; 5686; 5768; 153090	QSOX1; HSPA8; DAB2IP; HSPA1A; PSMA1; PSMA5		920	919
0.0118063	0.0270939	GO:0035556	b	3	intracellular signal transduction	998; 2335; 2810; 2950; 3303; 3672; 5682; 5686; 5908; 6279; 49860; 153090	FN1; ITGA1; CRNN; DAB2IP; HSPA1A; RAP1B; SFN; GSTP1; PSMA1; S100A8; PSMA5; CDC42		2850	2848
0.0119764	0.0322987	GO:0030104	b	5	water homeostasis	2810; 3848	SFN; KRT1		79	79
0.0122024	0.0225275	GO:0006928	b	2	movement of cell or subcellular component	301; 998; 2335; 2950; 3312; 3672; 5479; 5657; 6279; 153090	ANXA1; FN1; ITGA1; HSPA8; DAB2IP; GSTP1; S100A8; PPIB; PRTN3; CDC42		2164	2162
0.0122417	0.0271574	GO:0009266	b	3	response to temperature stimulus	3303; 3312; 49860	HSPA1A; HSPA8; CRNN		229	229
0.0122417	0.0322987	GO:0051259	b	5	protein complex oligomerization	223; 3848; 55600	KRT1; ITLN1; ALDH9A1		229	229
0.0122673	0.0322987	GO:0042590	b	5	antigen processing and presentation of exogenous peptide antigen via MHC class I	5682; 5686	PSMA1; PSMA5		80	80
0.0122721	0.0271574	GO:0051090	b	3	regulation of DNA-binding transcription factor activity	3303; 6279; 49860; 153090	HSPA1A; DAB2IP; S100A8; CRNN		429	429
0.0123027	0.0271574	GO:0001568	b	3	blood vessel development	301; 998; 2335; 3848; 153090	ANXA1; KRT1; DAB2IP; FN1; CDC42		665	665
0.0123132	0.0360689	GO:0048534	b	4	hematopoietic or lymphoid organ development	301; 998; 3303; 5657; 5682; 5686	ANXA1; HSPA1A; PSMA1; PSMA5; PRTN3; CDC42		930	928
0.0124408	0.0271574	GO:0019637	b	3	organophosphate metabolic process	998; 2171; 2181; 3303; 3312; 5226; 153090	PGD; ACSL3; HSPA8; DAB2IP; HSPA1A; FABP5; CDC42		1218	1215
0.0125305	0.0323579	GO:0001894	b	5	tissue homeostasis	1472; 3848; 5052	KRT1; PRDX1; CST4		231	231
0.0126009	0.0323579	GO:0008285	b	5	negative regulation of cell proliferation	2810; 2950; 3303; 3672; 153090	SFN; ITGA1; GSTP1; DAB2IP; HSPA1A		669	669
0.0126376	0.0366491	GO:0045595	b	4	regulation of cell differentiation	301; 998; 2335; 2810; 3303; 5275; 5682; 5686; 153090	ANXA1; FN1; SERPINB13; DAB2IP; SFN; HSPA1A; PSMA1; PSMA5; CDC42		1844	1841
0.0129711	0.0233479	GO:0019882	b	2	antigen processing and presentation	1509; 5682; 5686	PSMA1; CTSD; PSMA5		234	234
0.0131199	0.037671	GO:0097237	b	4	cellular response to toxic substance	301; 2950; 5052	ANXA1; GSTP1; PRDX1		235	235
0.0131585	0.0283779	GO:0032637	b	3	interleukin-8 production	301; 3303	ANXA1; HSPA1A		83	83
0.0134169	0.0235614	GO:0007049	b	2	cell cycle	301; 998; 2810; 3303; 3312; 5682; 5686; 49860; 153090	ANXA1; HSPA8; DAB2IP; SFN; HSPA1A; PSMA1; CRNN; PSMA5; CDC42		1860	1859
0.0137486	0.0390892	GO:0009893	b	4	positive regulation of metabolic process	301; 998; 1509; 2171; 2181; 2335; 2950; 3303; 3312; 3672; 5908; 6279; 153090; 55600	ANXA1; FN1; DAB2IP; ACSL3; HSPA8; CTSD; HSPA1A; RAP1B; GSTP1; FABP5; S100A8; ITLN1; ITGA1; CDC42		3654	3650
0.0137678	0.0291035	GO:0090559	b	3	regulation of membrane permeability	2810; 3303	SFN; HSPA1A		85	85
0.0139107	0.0291035	GO:0042592	b	3	homeostatic process	301; 1472; 2171; 2810; 2950; 3303; 3848; 5052; 6279	ANXA1; KRT1; HSPA1A; PRDX1; SFN; GSTP1; FABP5; S100A8; CST4		1870	1870
0.0139827	0.0291035	GO:0023061	b	3	signal release	131177; 301; 3312; 5908	ANXA1; HSPA8; FAM3D; RAP1B		446	446
0.0140334	0.035597	GO:2000027	b	5	regulation of animal organ morphogenesis	998; 5682; 5686	PSMA5; PSMA1; CDC42		241	241
0.0140771	0.0395093	GO:0051851	b	4	modification by host of symbiont morphology or physiology	3312; 5479	HSPA8; PPIB		86	86
0.0142612	0.0395093	GO:0051128	b	4	regulation of cellular component organization	301; 998; 2335; 2810; 3303; 3312; 5657; 5908; 6279; 9520; 153090	ANXA1; FN1; HSPA8; DAB2IP; RAP1B; SFN; HSPA1A; S100A8; NPEPPS; PRTN3; CDC42		2562	2561
0.0142784	0.0357821	GO:1902531	b	5	regulation of intracellular signal transduction	998; 2335; 2950; 3303; 3672; 5908; 6279; 49860; 153090	FN1; ITGA1; DAB2IP; RAP1B; GSTP1; S100A8; CRNN; HSPA1A; CDC42		1880	1878
0.0143893	0.0395093	GO:0045682	b	4	regulation of epidermis development	2810; 5275	SFN; SERPINB13		87	87
0.0145776	0.0395093	GO:0001944	b	4	vasculature development	301; 998; 2335; 3848; 153090	ANXA1; KRT1; DAB2IP; FN1; CDC42		694	694
0.0145776	0.0395093	GO:0072358	b	4	cardiovascular system development	301; 998; 2335; 3848; 153090	ANXA1; KRT1; DAB2IP; FN1; CDC42		694	694
0.0146157	0.0359165	GO:0009968	b	5	negative regulation of signal transduction	998; 2950; 3303; 3672; 5682; 5686; 153090	ITGA1; DAB2IP; HSPA1A; GSTP1; PSMA1; PSMA5; CDC42		1255	1254
0.0147046	0.0359165	GO:0060218	b	5	hematopoietic stem cell differentiation	5682; 5686	PSMA1; PSMA5		88	88
0.0148378	0.0305283	GO:0043062	b	3	extracellular structure organization	2181; 2335; 3672; 5768	ACSL3; QSOX1; FN1; ITGA1		454	454
0.0149893	0.0359165	GO:0045597	b	5	positive regulation of cell differentiation	301; 998; 2335; 2810; 3303; 153090	ANXA1; FN1; DAB2IP; SFN; HSPA1A; CDC42		969	969
0.0150228	0.0359165	GO:1901532	b	5	regulation of hematopoietic progenitor cell differentiation	5682; 5686	PSMA1; PSMA5		89	89
0.0150567	0.0402676	GO:0062012	b	4	regulation of small molecule metabolic process	301; 2171; 5682; 5686	ANXA1; PSMA1; FABP5; PSMA5		457	456
0.0151669	0.0402676	GO:0006644	b	4	phospholipid metabolic process	998; 2171; 2181; 153090	ACSL3; FABP5; DAB2IP; CDC42		457	457
0.0152739	0.0402676	GO:0071702	b	4	organic substance transport	131177; 301; 765; 998; 2171; 2181; 2810; 3312; 6279; 9520; 55600	ANXA1; ACSL3; HSPA8; FAM3D; CA6; ITLN1; SFN; FABP5; S100A8; NPEPPS; CDC42		2589	2586
0.015344	0.0309712	GO:0032602	b	3	chemokine production	2950; 6279	GSTP1; S100A8		90	90
0.0153991	0.0309712	GO:0050793	b	3	regulation of developmental process	301; 998; 2335; 2810; 3303; 3848; 5275; 5479; 5682; 5686; 153090	ANXA1; FN1; SERPINB13; DAB2IP; KRT1; SFN; HSPA1A; PSMA1; PSMA5; PPIB; CDC42		2592	2589
0.0155971	0.0403577	GO:0001817	b	4	regulation of cytokine production	301; 1992; 2335; 2950; 3303	ANXA1; SERPINB1; GSTP1; HSPA1A; FN1		706	706
0.0156128	0.036903	GO:0046394	b	5	carboxylic acid biosynthetic process	301; 2171; 2181; 2950	ANXA1; ACSL3; GSTP1; FABP5		462	461
0.0156681	0.0403577	GO:0046470	b	4	phosphatidylcholine metabolic process	2171; 2181	ACSL3; FABP5		91	91
0.0157256	0.0403577	GO:0016053	b	4	organic acid biosynthetic process	301; 2171; 2181; 2950	ANXA1; ACSL3; GSTP1; FABP5		463	462
0.0163252	0.0415291	GO:0032611	b	4	interleukin-1 beta production	1992; 2950	SERPINB1; GSTP1		93	93
0.0163588	0.0280436	GO:0002520	b	2	immune system development	301; 998; 3303; 5657; 5682; 5686	ANXA1; HSPA1A; PSMA1; PSMA5; PRTN3; CDC42		990	988
0.0164802	0.0385156	GO:0031325	b	5	positive regulation of cellular metabolic process	301; 998; 1509; 2181; 2335; 2950; 3303; 3312; 3672; 5908; 6279; 153090; 55600	ANXA1; FN1; DAB2IP; ACSL3; HSPA8; CTSD; HSPA1A; RAP1B; GSTP1; ITLN1; S100A8; ITGA1; CDC42		3352	3348
0.0166438	0.0419713	GO:0034329	b	4	cell junction assembly	998; 2335; 5908	RAP1B; FN1; CDC42		257	257
0.0168762	0.042107	GO:0022008	b	4	neurogenesis	301; 998; 2181; 2335; 2950; 3672; 6279; 153090	ANXA1; FN1; ACSL3; DAB2IP; GSTP1; S100A8; ITGA1; CDC42		1603	1603
0.016988	0.042107	GO:0048863	b	4	stem cell differentiation	2335; 5682; 5686	PSMA1; FN1; PSMA5		259	259
0.0178735	0.0439263	GO:0080135	b	4	regulation of cellular response to stress	998; 2950; 3303; 3312; 153090	GSTP1; HSPA8; DAB2IP; HSPA1A; CDC42		732	731
0.0178925	0.0355862	GO:0000278	b	3	mitotic cell cycle	301; 998; 2810; 3303; 5682; 5686	ANXA1; SFN; HSPA1A; PSMA1; PSMA5; CDC42		1008	1008
0.0182243	0.0440181	GO:0044843	b	4	cell cycle G1/S phase transition	301; 2810; 49860	ANXA1; SFN; CRNN		266	266
0.0182243	0.0440181	GO:0051091	b	4	positive regulation of DNA-binding transcription factor activity	3303; 6279; 49860	HSPA1A; S100A8; CRNN		266	266
0.0183386	0.0423826	GO:0010498	b	5	proteasomal protein catabolic process	3303; 5682; 5686; 153090	HSPA1A; PSMA1; DAB2IP; PSMA5		485	484
0.0183662	0.0440181	GO:0002474	b	4	antigen processing and presentation of peptide antigen via MHC class I	5682; 5686	PSMA1; PSMA5		99	99
0.0185865	0.0441242	GO:0006839	b	4	mitochondrial transport	2810; 3303; 9520	SFN; HSPA1A; NPEPPS		268	268
0.0187147	0.0441242	GO:1903706	b	4	regulation of hemopoiesis	301; 3303; 5682; 5686	ANXA1; HSPA1A; PSMA1; PSMA5		489	487
0.0190694	0.0435003	GO:0070498	b	5	interleukin-1-mediated signaling pathway	5682; 5686	PSMA1; PSMA5		101	101
0.0192405	0.0435003	GO:0051603	b	5	proteolysis involved in cellular protein catabolic process	3303; 5682; 5686; 153090; 57484	HSPA1A; PSMA1; DAB2IP; RNF150; PSMA5		746	745
0.0194252	0.0325259	GO:0032963	b	2	collagen metabolic process	1509; 5657	CTSD; PRTN3		102	102
0.019777	0.0458984	GO:0009894	b	4	regulation of catabolic process	3303; 3312; 5682; 5686; 5768; 153090	QSOX1; HSPA8; DAB2IP; HSPA1A; PSMA1; PSMA5		1032	1031
0.0197838	0.0389154	GO:0098869	b	3	cellular oxidant detoxification	2950; 5052	GSTP1; PRDX1		103	103
0.0197838	0.0458984	GO:0031532	b	4	actin cytoskeleton reorganization	301; 998	ANXA1; CDC42		103	103
0.0198861	0.0444763	GO:0051403	b	5	stress-activated MAPK cascade	998; 2950; 153090	GSTP1; DAB2IP; CDC42		275	275
0.0205338	0.0399516	GO:0009636	b	3	response to toxic substance	301; 2950; 5052; 6279	ANXA1; GSTP1; S100A8; PRDX1		501	501
0.0208127	0.0340572	GO:0044419	b	2	interspecies interaction between organisms	998; 2335; 3303; 3312; 3346; 5479	HSPA8; FN1; HTN1; HSPA1A; PPIB; CDC42		1043	1043
0.020925	0.0480625	GO:0009892	b	4	negative regulation of metabolic process	1472; 1475; 1992; 2810; 2950; 3303; 3312; 5275; 5682; 5686; 5768; 153090	HSPA8; SERPINB13; CSTA; DAB2IP; HSPA1A; SFN; GSTP1; PSMA1; QSOX1; PSMA5; SERPINB1; CST4		3076	3074
0.0210481	0.0480625	GO:0051094	b	4	positive regulation of developmental process	301; 998; 2335; 2810; 3303; 5479; 153090	ANXA1; FN1; DAB2IP; SFN; HSPA1A; PPIB; CDC42		1349	1349
0.021073	0.0466296	GO:0015711	b	5	organic anion transport	301; 765; 2171; 2181	ANXA1; ACSL3; FABP5; CA6		505	505
0.0214928	0.0482257	GO:0060255	b	4	regulation of macromolecule metabolic process	998; 1472; 1475; 1509; 1992; 2335; 2810; 2950; 3303; 3312; 3672; 5275; 5479; 5682; 5686; 5908; 6279; 49860; 153090; 55600	ITLN1; HSPA8; FN1; DAB2IP; ITGA1; SERPINB13; CSTA; CTSD; HSPA1A; RAP1B; SFN; GSTP1; PSMA1; S100A8; CRNN; PSMA5; SERPINB1; PPIB; CST4; CDC42		6339	6332
0.0216184	0.0482257	GO:0034446	b	4	substrate adhesion-dependent cell spreading	998; 2335	FN1; CDC42		108	108
0.0216184	0.0482257	GO:0021782	b	4	glial cell development	2950; 6279	GSTP1; S100A8		108	108
0.0218981	0.0476074	GO:0016055	b	5	Wnt signaling pathway	998; 5682; 5686; 153090	PSMA5; PSMA1; DAB2IP; CDC42		511	511
0.0221776	0.0426858	GO:0198738	b	3	cell-cell signaling by wnt	998; 5682; 5686; 153090	PSMA5; PSMA1; DAB2IP; CDC42		513	513
0.0222286	0.0476074	GO:0031334	b	5	positive regulation of protein complex assembly	3303; 5908; 153090	HSPA1A; DAB2IP; RAP1B		287	287
0.0223714	0.0476074	GO:1904019	b	5	epithelial cell apoptotic process	5275; 153090	SERPINB13; DAB2IP		110	110
0.0224304	0.0476074	GO:0051348	b	5	negative regulation of transferase activity	2810; 2950; 153090	SFN; GSTP1; DAB2IP		288	288
0.022837	0.0505552	GO:0031098	b	4	stress-activated protein kinase signaling cascade	998; 2950; 153090	GSTP1; DAB2IP; CDC42		290	290
0.0231353	0.0486021	GO:0034219	b	5	carbohydrate transmembrane transport	2171; 55600	FABP5; ITLN1		112	112
0.0233262	0.044419	GO:0050794	b	3	regulation of cellular process	131177; 301; 998; 1472; 1475; 1509; 1992; 2171; 2181; 2335; 2810; 2950; 3303; 3312; 3672; 3959; 5052; 5275; 5479; 5657; 5682; 5686; 5768; 5908; 6279; 8404; 9520; 49860; 153090; 55600	ITGA1; HSPA8; FAM3D; RAP1B; PRDX1; HSPA1A; FABP5; PSMA1; S100A8; PSMA5; NPEPPS; PRTN3; ANXA1; QSOX1; DAB2IP; SERPINB13; CSTA; CTSD; SPARCL1; LGALS3BP; CRNN; SERPINB1; FN1; ACSL3; SFN; GSTP1; ITLN1; CST4; PPIB; CDC42		11109	11094
0.0235349	0.0486021	GO:0016310	b	5	phosphorylation	998; 2335; 2810; 2950; 3672; 5682; 5686; 5908; 153090; 55600	FN1; ITGA1; DAB2IP; RAP1B; ITLN1; SFN; GSTP1; PSMA1; PSMA5; CDC42		2393	2392
0.02358	0.0444297	GO:0007166	b	3	cell surface receptor signaling pathway	301; 998; 2335; 2950; 3303; 3312; 3672; 5657; 5682; 5686; 5908; 153090	ANXA1; FN1; ITGA1; HSPA8; DAB2IP; HSPA1A; RAP1B; GSTP1; PSMA1; PSMA5; PRTN3; CDC42		3127	3125
0.0239098	0.0486021	GO:0007041	b	5	lysosomal transport	3303; 3312	HSPA1A; HSPA8		114	114
0.0239098	0.0486021	GO:0048524	b	5	positive regulation of viral process	3312; 5479	HSPA8; PPIB		114	114
0.023949	0.0383184	GO:0051707	b	2	response to other organism	2950; 3346; 5657; 6279; 153090; 55600	HTN1; DAB2IP; GSTP1; ITLN1; S100A8; PRTN3		1078	1077
0.0240809	0.0486021	GO:0045765	b	5	regulation of angiogenesis	301; 3848; 153090	ANXA1; KRT1; DAB2IP		296	296
0.024143	0.0446238	GO:0043207	b	3	response to external biotic stimulus	2950; 3346; 5657; 6279; 153090; 55600	HTN1; DAB2IP; GSTP1; ITLN1; S100A8; PRTN3		1080	1079
0.0242918	0.0446238	GO:0031647	b	3	regulation of protein stability	3303; 3312; 5479	HSPA1A; HSPA8; PPIB		297	297
0.024301	0.0486021	GO:0008637	b	5	apoptotic mitochondrial changes	2810; 3303	SFN; HSPA1A		115	115
0.0246861	0.0446238	GO:0044283	b	3	small molecule biosynthetic process	301; 2171; 2181; 2950; 5226	ANXA1; ACSL3; GSTP1; FABP5; PGD		797	795
0.0246949	0.0386529	GO:1990748	b	2	cellular detoxification	2950; 5052	GSTP1; PRDX1		116	116
0.0246949	0.054254	GO:0051817	b	4	modification of morphology or physiology of other organism involved in symbiotic interaction	3312; 5479	HSPA8; PPIB		116	116
0.0246949	0.0489195	GO:2000736	b	5	regulation of stem cell differentiation	5682; 5686	PSMA1; PSMA5		116	116
0.0247423	0.0446238	GO:0002682	b	3	regulation of immune system process	301; 998; 3303; 3848; 5682; 5686; 6279; 153090	ANXA1; DAB2IP; KRT1; HSPA1A; PSMA1; S100A8; PSMA5; CDC42		1722	1720
0.0249295	0.0446238	GO:0044255	b	3	cellular lipid metabolic process	301; 998; 2171; 2181; 2950; 153090	ANXA1; ACSL3; DAB2IP; GSTP1; FABP5; CDC42		1089	1087
0.0250914	0.0547106	GO:1904950	b	4	negative regulation of establishment of protein localization	131177; 301	ANXA1; FAM3D		117	117
0.0254906	0.0500192	GO:0002220	b	5	innate immune response activating cell surface receptor signaling pathway	5682; 5686	PSMA1; PSMA5		118	118
0.0257961	0.0457178	GO:0046677	b	3	response to antibiotic	301; 2950; 6279	ANXA1; GSTP1; S100A8		304	304
0.0258839	0.0503164	GO:0044257	b	5	cellular protein catabolic process	3303; 5682; 5686; 153090; 57484	HSPA1A; PSMA1; DAB2IP; RNF150; PSMA5		806	805
0.0263221	0.0504939	GO:1903827	b	5	regulation of cellular protein localization	998; 2181; 2810; 9520	SFN; ACSL3; NPEPPS; CDC42		542	541
0.0267035	0.0577911	GO:0034605	b	4	cellular response to heat	3303; 3312	HSPA1A; HSPA8		121	121
0.0267035	0.0504939	GO:0010811	b	5	positive regulation of cell-substrate adhesion	998; 2335	FN1; CDC42		121	121
0.0267035	0.0504939	GO:0001676	b	5	long-chain fatty acid metabolic process	2181; 2950	ACSL3; GSTP1		122	121
0.0267445	0.046934	GO:0035239	b	3	tube morphogenesis	301; 998; 2335; 3848; 153090	ANXA1; KRT1; DAB2IP; FN1; CDC42		812	812
0.0277785	0.0520533	GO:0010605	b	5	negative regulation of macromolecule metabolic process	1472; 1475; 1992; 2810; 2950; 3303; 3312; 5275; 5682; 5686; 153090	HSPA8; SERPINB13; CSTA; DAB2IP; HSPA1A; SFN; GSTP1; PSMA1; PSMA5; SERPINB1; CST4		2824	2822
0.0279262	0.0427806	GO:0009607	b	2	response to biotic stimulus	2950; 3346; 5657; 6279; 153090; 55600	HTN1; DAB2IP; GSTP1; ITLN1; S100A8; PRTN3		1117	1116
0.0283566	0.0604536	GO:0002040	b	4	sprouting angiogenesis	301; 998	ANXA1; CDC42		125	125
0.0283566	0.0604536	GO:0032355	b	4	response to estradiol	301; 2950	ANXA1; GSTP1		125	125
0.0285591	0.0604536	GO:0044089	b	4	positive regulation of cellular component biogenesis	998; 3303; 5908; 153090	HSPA1A; DAB2IP; RAP1B; CDC42		555	555
0.028953	0.0608433	GO:0032496	b	4	response to lipopolysaccharide	2950; 6279; 153090	GSTP1; DAB2IP; S100A8		318	318
0.0291983	0.0609174	GO:0045471	b	4	response to ethanol	2950; 6279	GSTP1; S100A8		127	127
0.0296229	0.0613618	GO:0044106	b	4	cellular amine metabolic process	5682; 5686	PSMA1; PSMA5		128	128
0.0303948	0.062514	GO:0044772	b	4	mitotic cell cycle phase transition	301; 2810; 5682; 5686	ANXA1; SFN; PSMA1; PSMA5		566	566
0.031816	0.059015	GO:0032102	b	5	negative regulation of response to external stimulus	2950; 3848; 5682	GSTP1; PSMA1; KRT1		330	330
0.0320611	0.059015	GO:1901342	b	5	regulation of vasculature development	301; 3848; 153090	ANXA1; KRT1; DAB2IP		331	331
0.0329682	0.0494522	GO:0050789	b	2	regulation of biological process	131177; 301; 998; 1472; 1475; 1509; 1992; 2171; 2181; 2335; 2810; 2950; 3303; 3312; 3672; 3848; 3959; 5052; 5275; 5479; 5657; 5682; 5686; 5768; 5908; 6279; 8404; 9520; 49860; 153090; 55600	ITGA1; HSPA8; FAM3D; RAP1B; PRDX1; KRT1; FABP5; PSMA1; S100A8; PSMA5; NPEPPS; PRTN3; ANXA1; QSOX1; DAB2IP; SERPINB13; CSTA; CTSD; SPARCL1; LGALS3BP; CRNN; SERPINB1; FN1; ACSL3; HSPA1A; SFN; GSTP1; ITLN1; CST4; PPIB; CDC42		11854	11839
0.0330515	0.057439	GO:0001505	b	3	regulation of neurotransmitter levels	223; 3312; 5908	HSPA8; ALDH9A1; RAP1B		335	335
0.0331082	0.0675347	GO:0009308	b	4	amine metabolic process	5682; 5686	PSMA1; PSMA5		136	136
0.0333016	0.0675347	GO:0002237	b	4	response to molecule of bacterial origin	2950; 6279; 153090	GSTP1; DAB2IP; S100A8		336	336
0.0338048	0.0581832	GO:0001666	b	3	response to hypoxia	5682; 5686; 9520	PSMA1; NPEPPS; PSMA5		338	338
0.0340579	0.0621398	GO:0007265	b	5	Ras protein signal transduction	998; 5908; 153090	DAB2IP; RAP1B; CDC42		339	339
0.0343561	0.0621398	GO:0015833	b	5	peptide transport	131177; 301; 998; 2181; 2810; 3312; 6279; 9520	ANXA1; ACSL3; HSPA8; FAM3D; SFN; S100A8; NPEPPS; CDC42		1833	1831
0.0344549	0.0587373	GO:0030010	b	3	establishment of cell polarity	998; 5908	RAP1B; CDC42		139	139
0.0351241	0.0703885	GO:0051241	b	4	negative regulation of multicellular organismal process	301; 1992; 2335; 2950; 3848; 153090	ANXA1; FN1; DAB2IP; KRT1; GSTP1; SERPINB1		1181	1178
0.0351942	0.0703885	GO:0019693	b	4	ribose phosphate metabolic process	2181; 3303; 3312; 5226	ACSL3; HSPA1A; HSPA8; PGD		594	593
0.0358228	0.0711548	GO:0007006	b	4	mitochondrial membrane organization	2810; 3303	SFN; HSPA1A		142	142
0.035941	0.0644459	GO:0045786	b	5	negative regulation of cell cycle	2810; 5682; 5686; 153090	SFN; PSMA1; DAB2IP; PSMA5		597	597
0.0360093	0.0529116	GO:0007165	b	2	signal transduction	131177; 301; 998; 2171; 2335; 2810; 2950; 3303; 3312; 3672; 3959; 5657; 5682; 5686; 5908; 6279; 8404; 49860; 153090	ANXA1; LGALS3BP; FN1; PSMA1; ITGA1; HSPA8; FAM3D; HSPA1A; RAP1B; SFN; GSTP1; FABP5; S100A8; CRNN; PSMA5; SPARCL1; DAB2IP; PRTN3; CDC42		6210	6205
0.0367463	0.0529147	GO:0002262	b	2	myeloid cell homeostasis	301; 3303	ANXA1; HSPA1A		144	144
0.0369077	0.0728111	GO:0036293	b	4	response to decreased oxygen levels	5682; 5686; 9520	PSMA1; NPEPPS; PSMA5		350	350
0.0372116	0.0659937	GO:0008643	b	5	carbohydrate transport	2171; 55600	FABP5; ITLN1		145	145
0.0374388	0.0659937	GO:0015849	b	5	organic acid transport	301; 2171; 2181	ANXA1; ACSL3; FABP5		352	352
0.0379738	0.0641255	GO:0031589	b	3	cell-substrate adhesion	998; 2335; 3672	ITGA1; FN1; CDC42		354	354
0.0379738	0.0744081	GO:0007159	b	4	leukocyte cell-cell adhesion	301; 998; 6279	ANXA1; S100A8; CDC42		354	354
0.0381736	0.0666492	GO:0042886	b	5	amide transport	131177; 301; 998; 2181; 2810; 3312; 6279; 9520	ANXA1; ACSL3; HSPA8; FAM3D; SFN; S100A8; NPEPPS; CDC42		1871	1869
0.0386276	0.0646201	GO:0051186	b	3	cofactor metabolic process	2181; 2950; 5052; 5226	ACSL3; GSTP1; PGD; PRDX1		612	611
0.0387404	0.0750595	GO:0044265	b	4	cellular macromolecule catabolic process	3303; 3312; 5682; 5686; 153090; 57484	HSPA8; DAB2IP; HSPA1A; PSMA1; PSMA5; RNF150		1207	1206
0.0388239	0.0750595	GO:1905114	b	4	cell surface receptor signaling pathway involved in cell-cell signaling	998; 5682; 5686; 153090	PSMA5; PSMA1; DAB2IP; CDC42		612	612
0.0393222	0.0666492	GO:0008284	b	5	positive regulation of cell proliferation	301; 998; 2335; 5657; 49860	ANXA1; CRNN; PRTN3; FN1; CDC42		901	901
0.0395718	0.0655867	GO:0008360	b	3	regulation of cell shape	301; 2335	ANXA1; FN1		150	150
0.0395718	0.0666492	GO:0030856	b	5	regulation of epithelial cell differentiation	2810; 5275	SFN; SERPINB13		150	150
0.0398774	0.0666492	GO:0030111	b	5	regulation of Wnt signaling pathway	5682; 5686; 153090	PSMA1; DAB2IP; PSMA5		361	361
0.040121	0.0770535	GO:0060341	b	4	regulation of cellular localization	998; 2181; 2810; 5908; 9520	SFN; ACSL3; NPEPPS; RAP1B; CDC42		907	906
0.040708	0.0666492	GO:0006869	b	5	lipid transport	301; 2171; 2181	ANXA1; ACSL3; FABP5		364	364
0.040708	0.0666492	GO:1902903	b	5	regulation of supramolecular fiber organization	998; 3303; 3312	HSPA1A; HSPA8; CDC42		364	364
0.0408129	0.0666492	GO:0031324	b	5	negative regulation of cellular metabolic process	1472; 1475; 1992; 2810; 2950; 3303; 3312; 5275; 5768; 153090	HSPA8; SERPINB13; CSTA; DAB2IP; HSPA1A; SFN; GSTP1; QSOX1; SERPINB1; CST4		2619	2617
0.0410149	0.0666492	GO:0031960	b	5	response to corticosteroid	301; 2950	ANXA1; GSTP1		153	153
0.0410149	0.0666492	GO:0034614	b	5	cellular response to reactive oxygen species	301; 5052	ANXA1; PRDX1		153	153
0.0410149	0.0666492	GO:0050777	b	5	negative regulation of immune response	301; 5682	ANXA1; PSMA1		153	153
0.0422448	0.0798795	GO:0032101	b	4	regulation of response to external stimulus	301; 2950; 3848; 5682; 6279	ANXA1; GSTP1; PSMA1; KRT1; S100A8		920	919
0.0424777	0.0798795	GO:0007034	b	4	vacuolar transport	3303; 3312	HSPA1A; HSPA8		156	156
0.0424777	0.0798795	GO:0007269	b	4	neurotransmitter secretion	3312; 5908	HSPA8; RAP1B		156	156
0.042587	0.0601229	GO:0051716	b	2	cellular response to stimulus	131177; 301; 998; 2171; 2335; 2810; 2950; 3303; 3312; 3672; 3959; 5052; 5479; 5657; 5682; 5686; 5908; 6279; 8404; 9520; 49860; 153090	ITGA1; HSPA8; FAM3D; RAP1B; PRDX1; HSPA1A; FABP5; PSMA1; S100A8; PSMA5; NPEPPS; PRTN3; ANXA1; DAB2IP; SPARCL1; LGALS3BP; CRNN; FN1; SFN; GSTP1; PPIB; CDC42		7661	7653
0.0426754	0.0700817	GO:0022607	b	3	cellular component assembly	223; 998; 2181; 2335; 3303; 3312; 3848; 5768; 5908; 153090; 55600	QSOX1; FN1; ACSL3; HSPA8; DAB2IP; KRT1; RAP1B; HSPA1A; ITLN1; ALDH9A1; CDC42		3018	3015
0.0429697	0.0798795	GO:0099111	b	4	microtubule-based transport	998; 3312	HSPA8; CDC42		157	157
0.0429697	0.0798795	GO:0099643	b	4	signal release from synapse	3312; 5908	HSPA8; RAP1B		157	157
0.0429697	0.0692844	GO:0010970	b	5	transport along microtubule	998; 3312	HSPA8; CDC42		157	157
0.0436288	0.0805882	GO:0045184	b	4	establishment of protein localization	131177; 301; 998; 1509; 2181; 2810; 3312; 9520	ANXA1; FAM3D; HSPA8; CTSD; SFN; ACSL3; NPEPPS; CDC42		1921	1919
0.043829	0.0713217	GO:0070482	b	3	response to oxygen levels	5682; 5686; 9520	PSMA1; NPEPPS; PSMA5		375	375
0.0444585	0.0714411	GO:0099173	b	3	postsynapse organization	998; 3312	HSPA8; CDC42		160	160
0.0444585	0.0705905	GO:0048639	b	5	positive regulation of developmental growth	2335; 5479	PPIB; FN1		160	160
0.0444585	0.0705905	GO:0090288	b	5	negative regulation of cellular response to growth factor stimulus	3303; 153090	HSPA1A; DAB2IP		160	160
0.0447006	0.0714411	GO:0006790	b	3	sulfur compound metabolic process	2181; 2950; 5549	ACSL3; GSTP1; PRELP		379	378
0.044959	0.0825196	GO:0002244	b	4	hematopoietic progenitor cell differentiation	5682; 5686	PSMA1; PSMA5		161	161
0.0454616	0.0716365	GO:0001959	b	5	regulation of cytokine-mediated signaling pathway	2950; 3303	GSTP1; HSPA1A		162	162
0.0482575	0.0753165	GO:0006820	b	5	anion transport	301; 765; 2171; 2181	ANXA1; ACSL3; FABP5; CA6		657	657
0.0485212	0.0753165	GO:0010594	b	5	regulation of endothelial cell migration	301; 153090	ANXA1; DAB2IP		168	168
0.0491889	0.0897156	GO:0030198	b	4	extracellular matrix organization	2335; 3672; 5768	ITGA1; QSOX1; FN1		393	393
0.0497559	0.0766609	GO:0060548	b	5	negative regulation of cell death	301; 2810; 2950; 3303; 5275	ANXA1; SFN; GSTP1; HSPA1A; SERPINB13		962	962
2.18035e-23	8.06731e-22	GO:0070062	c	4	extracellular exosome	223; 277; 301; 765; 998; 1472; 1509; 1992; 2171; 2335; 2810; 2950; 3303; 3312; 3672; 3848; 3854; 3959; 5052; 5226; 5275; 5479; 5549; 5657; 5682; 5686; 5768; 5908; 6279; 9520; 49860; 55600	ITGA1; HSPA8; RAP1B; PRDX1; CA6; HSPA1A; FABP5; PGD; PSMA1; KRT6B; S100A8; PSMA5; PRELP; NPEPPS; CST4; ANXA1; QSOX1; SERPINB13; CTSD; LGALS3BP; ALDH9A1; CRNN; SERPINB1; FN1; KRT1; SFN; GSTP1; ITLN1; PRTN3; CDC42; PPIB; AMY1B		2146	2146
2.95311e-23	1.24031e-21	GO:1903561	c	3	extracellular vesicle	223; 277; 301; 765; 998; 1472; 1509; 1992; 2171; 2335; 2810; 2950; 3303; 3312; 3672; 3848; 3854; 3959; 5052; 5226; 5275; 5479; 5549; 5657; 5682; 5686; 5768; 5908; 6279; 9520; 49860; 55600	ITGA1; HSPA8; RAP1B; PRDX1; CA6; HSPA1A; FABP5; PGD; PSMA1; KRT6B; S100A8; PSMA5; PRELP; NPEPPS; CST4; ANXA1; QSOX1; SERPINB13; CTSD; LGALS3BP; ALDH9A1; CRNN; SERPINB1; FN1; KRT1; SFN; GSTP1; ITLN1; PRTN3; CDC42; PPIB; AMY1B		2167	2167
3.03919e-23	1.33724e-21	GO:0043230	c	2	extracellular organelle	223; 277; 301; 765; 998; 1472; 1509; 1992; 2171; 2335; 2810; 2950; 3303; 3312; 3672; 3848; 3854; 3959; 5052; 5226; 5275; 5479; 5549; 5657; 5682; 5686; 5768; 5908; 6279; 9520; 49860; 55600	ITGA1; HSPA8; RAP1B; PRDX1; CA6; HSPA1A; FABP5; PGD; PSMA1; KRT6B; S100A8; PSMA5; PRELP; NPEPPS; CST4; ANXA1; QSOX1; SERPINB13; CTSD; LGALS3BP; ALDH9A1; CRNN; SERPINB1; FN1; KRT1; SFN; GSTP1; ITLN1; PRTN3; CDC42; PPIB; AMY1B		2169	2169
1.40928e-22	3.10042e-21	GO:0005615	c	2	extracellular space	131177; 223; 277; 301; 765; 998; 1472; 1475; 1509; 1992; 2171; 2335; 2810; 2950; 3303; 3312; 3672; 3848; 3854; 3959; 5052; 5226; 5275; 5479; 5549; 5554; 5657; 5682; 5686; 5768; 5908; 6279; 8404; 9520; 49860; 55600	ITGA1; HSPA8; FAM3D; RAP1B; PRDX1; CA6; HSPA1A; FABP5; PGD; PSMA1; KRT6B; S100A8; PSMA5; PRELP; NPEPPS; CST4; PRH1; ANXA1; QSOX1; SERPINB13; CSTA; CTSD; SPARCL1; LGALS3BP; ALDH9A1; CRNN; SERPINB1; FN1; KRT1; SFN; GSTP1; ITLN1; PRTN3; CDC42; PPIB; AMY1B		3423	3414
1.1743e-17	2.46602e-16	GO:0031982	c	3	vesicle	223; 277; 301; 765; 998; 1472; 1509; 1992; 2171; 2335; 2810; 2950; 3303; 3312; 3672; 3848; 3854; 3959; 5052; 5226; 5275; 5479; 5549; 5657; 5682; 5686; 5768; 5908; 6279; 9520; 49860; 153090; 23623; 55600	ITGA1; HSPA8; RAP1B; PRDX1; CA6; HSPA1A; FABP5; PGD; PSMA1; KRT6B; S100A8; PSMA5; PRELP; NPEPPS; CST4; ANXA1; QSOX1; DAB2IP; SERPINB13; CTSD; ITLN1; LGALS3BP; ALDH9A1; CRNN; SERPINB1; FN1; KRT1; SFN; GSTP1; RUSC1; PRTN3; CDC42; PPIB; AMY1B		3959	3955
4.36758e-11	5.14199e-10	GO:0034774	c	5	secretory granule lumen	1509; 1992; 2171; 2335; 2950; 3312; 3959; 5657; 5686; 5768; 6279	QSOX1; FN1; HSPA8; CTSD; LGALS3BP; GSTP1; FABP5; S100A8; PSMA5; SERPINB1; PRTN3		323	323
7.3457e-11	5.14199e-10	GO:0099503	c	5	secretory vesicle	998; 1509; 1992; 2171; 2335; 2950; 3303; 3312; 3672; 3848; 3959; 5657; 5686; 5768; 5908; 6279	QSOX1; FN1; ITGA1; KRT1; HSPA8; CTSD; HSPA1A; RAP1B; LGALS3BP; GSTP1; FABP5; S100A8; PSMA5; SERPINB1; PRTN3; CDC42		1015	1012
7.55995e-11	1.39859e-09	GO:0060205	c	4	cytoplasmic vesicle lumen	1509; 1992; 2171; 2335; 2950; 3312; 3959; 5657; 5686; 5768; 6279	QSOX1; FN1; HSPA8; CTSD; LGALS3BP; GSTP1; FABP5; S100A8; PSMA5; SERPINB1; PRTN3		340	340
7.8008e-11	1.09211e-09	GO:0031983	c	3	vesicle lumen	1509; 1992; 2171; 2335; 2950; 3312; 3959; 5657; 5686; 5768; 6279	QSOX1; FN1; HSPA8; CTSD; LGALS3BP; GSTP1; FABP5; S100A8; PSMA5; SERPINB1; PRTN3		341	341
1.84233e-09	2.27221e-08	GO:0031410	c	4	cytoplasmic vesicle	301; 998; 1509; 1992; 2171; 2335; 2950; 3303; 3312; 3672; 3848; 3959; 5052; 5479; 5657; 5686; 5768; 5908; 6279; 153090; 23623	ANXA1; QSOX1; RUSC1; FN1; DAB2IP; ITGA1; KRT1; HSPA8; CTSD; HSPA1A; PRDX1; RAP1B; LGALS3BP; GSTP1; FABP5; S100A8; PSMA5; SERPINB1; PPIB; PRTN3; CDC42		2421	2417
1.91381e-09	2.0095e-08	GO:0097708	c	3	intracellular vesicle	301; 998; 1509; 1992; 2171; 2335; 2950; 3303; 3312; 3672; 3848; 3959; 5052; 5479; 5657; 5686; 5768; 5908; 6279; 153090; 23623	ANXA1; QSOX1; RUSC1; FN1; DAB2IP; ITGA1; KRT1; HSPA8; CTSD; HSPA1A; PRDX1; RAP1B; LGALS3BP; GSTP1; FABP5; S100A8; PSMA5; SERPINB1; PPIB; PRTN3; CDC42		2426	2422
1.35238e-08	1.136e-07	GO:0062023	c	3	collagen-containing extracellular matrix	301; 1509; 1992; 2335; 3848; 3959; 5549; 5657; 6279; 8404	ANXA1; FN1; CTSD; SPARCL1; LGALS3BP; KRT1; S100A8; SERPINB1; PRELP; PRTN3		426	426
1.90628e-07	2.79588e-06	GO:0031012	c	2	extracellular matrix	301; 1509; 1992; 2335; 3848; 3959; 5549; 5657; 6279; 8404	ANXA1; FN1; CTSD; SPARCL1; LGALS3BP; KRT1; S100A8; SERPINB1; PRELP; PRTN3		566	565
2.2886e-07	2.11695e-06	GO:1904813	c	4	ficolin-1-rich granule lumen	1509; 2950; 3303; 3312; 3848; 5686	KRT1; HSPA8; CTSD; HSPA1A; GSTP1; PSMA5		125	125
2.47203e-07	1.73042e-06	GO:0044433	c	3	cytoplasmic vesicle part	301; 1509; 1992; 2171; 2335; 2950; 3303; 3312; 3848; 3959; 5657; 5686; 5768; 5908; 6279	ANXA1; QSOX1; FN1; KRT1; HSPA8; CTSD; HSPA1A; RAP1B; LGALS3BP; GSTP1; FABP5; S100A8; PSMA5; SERPINB1; PRTN3		1547	1545
1.54558e-06	1.14373e-05	GO:0005775	c	4	vacuolar lumen	1509; 2171; 3312; 5275; 5549; 5657	SERPINB13; HSPA8; CTSD; FABP5; PRELP; PRTN3		173	173
1.40888e-05	0.000154977	GO:0072562	c	2	blood microparticle	2335; 3303; 3312; 3848; 3959	LGALS3BP; HSPA1A; HSPA8; KRT1; FN1		148	148
3.33499e-05	0.000293479	GO:0012505	c	2	endomembrane system	301; 998; 1509; 1992; 2171; 2181; 2335; 2950; 3303; 3312; 3672; 3848; 3959; 5479; 5549; 5657; 5686; 5768; 5908; 6279; 8404; 23623	ITGA1; QSOX1; SPARCL1; KRT1; FABP5; S100A8; PSMA5; PRELP; PRTN3; ANXA1; HSPA8; CTSD; RAP1B; LGALS3BP; SERPINB1; FN1; ACSL3; HSPA1A; GSTP1; RUSC1; PPIB; CDC42		4636	4630
3.35656e-05	0.000206988	GO:0005773	c	4	vacuole	301; 998; 1509; 2171; 3312; 5275; 5549; 5657; 5908	ANXA1; SERPINB13; HSPA8; CTSD; RAP1B; FABP5; PRELP; PRTN3; CDC42		800	800
4.84045e-05	0.000225888	GO:0043202	c	5	lysosomal lumen	1509; 3312; 5275; 5549	SERPINB13; HSPA8; CTSD; PRELP		96	96
7.12964e-05	0.000249537	GO:0048770	c	5	pigment granule	1509; 3312; 5052; 5479	HSPA8; CTSD; PPIB; PRDX1		106	106
9.2467e-05	0.000258907	GO:0000323	c	5	lytic vacuole	301; 1509; 2171; 3312; 5275; 5549; 5657; 5908	ANXA1; SERPINB13; HSPA8; CTSD; RAP1B; FABP5; PRELP; PRTN3		705	705
0.000114822	0.000688932	GO:0001533	c	3	cornified envelope	301; 1475; 3848	ANXA1; KRT1; CSTA		45	45
0.000119586	0.000876965	GO:0019773	c	2	proteasome core complex, alpha-subunit complex	5682; 5686	PSMA1; PSMA5		8	8
0.000202594	0.00106362	GO:0044437	c	3	vacuolar part	1509; 2171; 3312; 5275; 5549; 5657; 5908	SERPINB13; HSPA8; CTSD; RAP1B; FABP5; PRELP; PRTN3		589	589
0.000227628	0.00120318	GO:0005925	c	4	focal adhesion	301; 998; 3303; 3312; 3672; 5479	ANXA1; ITGA1; HSPA8; HSPA1A; PPIB; CDC42		420	420
0.000233527	0.00108979	GO:0005924	c	3	cell-substrate adherens junction	301; 998; 3303; 3312; 3672; 5479	ANXA1; ITGA1; HSPA8; HSPA1A; PPIB; CDC42		422	422
0.000248803	0.00151805	GO:0030055	c	2	cell-substrate junction	301; 998; 3303; 3312; 3672; 5479	ANXA1; ITGA1; HSPA8; HSPA1A; PPIB; CDC42		427	427
0.000276009	0.00151805	GO:0043227	c	2	membrane-bounded organelle	223; 277; 301; 765; 998; 1472; 1475; 1509; 1992; 2171; 2181; 2335; 2810; 2950; 3303; 3312; 3672; 3848; 3854; 3959; 5052; 5226; 5275; 5479; 5549; 5657; 5682; 5686; 5768; 5908; 6279; 8404; 9520; 49860; 153090; 23623; 55600	ITGA1; HSPA8; RAP1B; PRDX1; CA6; HSPA1A; FABP5; PGD; PSMA1; KRT6B; S100A8; ITLN1; PSMA5; PRELP; NPEPPS; CST4; ANXA1; QSOX1; DAB2IP; SERPINB13; CSTA; CTSD; SPARCL1; LGALS3BP; ALDH9A1; CRNN; SERPINB1; FN1; ACSL3; KRT1; SFN; GSTP1; RUSC1; PRTN3; CDC42; PPIB; AMY1B		12801	12782
0.000301421	0.00139407	GO:0005829	c	4	cytosol	223; 301; 998; 1475; 2171; 2810; 2950; 3303; 3312; 3848; 3854; 5052; 5226; 5275; 5657; 5682; 5686; 5908; 6279; 9520; 153090; 23623	HSPA8; RAP1B; PRDX1; KRT1; FABP5; PGD; PSMA1; KRT6B; S100A8; PSMA5; NPEPPS; PRTN3; ANXA1; SERPINB13; CSTA; DAB2IP; ALDH9A1; HSPA1A; SFN; GSTP1; RUSC1; CDC42		5316	5311
0.00037725	0.00158445	GO:0044444	c	3	cytoplasmic part	223; 301; 998; 1475; 1509; 1992; 2171; 2181; 2335; 2810; 2950; 3303; 3312; 3672; 3848; 3854; 3959; 5052; 5226; 5275; 5479; 5549; 5657; 5682; 5686; 5768; 5908; 6279; 8404; 9520; 153090; 23623	ITGA1; HSPA8; RAP1B; PRDX1; KRT1; FABP5; PGD; PSMA1; KRT6B; S100A8; PSMA5; PRELP; NPEPPS; PRTN3; ANXA1; QSOX1; DAB2IP; SERPINB13; CSTA; CTSD; SPARCL1; LGALS3BP; ALDH9A1; SERPINB1; FN1; ACSL3; HSPA1A; SFN; GSTP1; RUSC1; PPIB; CDC42		10011	10000
0.000576825	0.00220242	GO:0098857	c	3	membrane microdomain	1509; 3672; 5657; 5908; 55600	ITGA1; ITLN1; CTSD; RAP1B; PRTN3		326	326
0.000576825	0.00237139	GO:0045121	c	4	membrane raft	1509; 3672; 5657; 5908; 55600	ITGA1; ITLN1; CTSD; RAP1B; PRTN3		326	326
0.000688325	0.00336514	GO:0098589	c	2	membrane region	1509; 3672; 5657; 5908; 55600	ITGA1; ITLN1; CTSD; RAP1B; PRTN3		339	339
0.000798618	0.00351392	GO:0005839	c	2	proteasome core complex	5682; 5686	PSMA1; PSMA5		20	20
0.00101098	0.00353843	GO:0005912	c	3	adherens junction	301; 998; 3303; 3312; 3672; 5479	ANXA1; ITGA1; HSPA8; HSPA1A; PPIB; CDC42		557	557
0.00116983	0.00467932	GO:0070161	c	2	anchoring junction	301; 998; 3303; 3312; 3672; 5479	ANXA1; ITGA1; HSPA8; HSPA1A; PPIB; CDC42		573	573
0.00214432	0.0069278	GO:0005737	c	3	cytoplasm	223; 301; 998; 1475; 1509; 1992; 2171; 2181; 2335; 2810; 2950; 3303; 3312; 3672; 3848; 3854; 3959; 5052; 5226; 5275; 5479; 5549; 5657; 5682; 5686; 5768; 5908; 6279; 8404; 9520; 49860; 153090; 23623; 57484	ITGA1; HSPA8; RAP1B; PRDX1; KRT1; FABP5; PGD; PSMA1; KRT6B; S100A8; PSMA5; PRELP; NPEPPS; PRTN3; ANXA1; QSOX1; DAB2IP; SERPINB13; CSTA; CTSD; SPARCL1; LGALS3BP; ALDH9A1; CRNN; SERPINB1; RNF150; FN1; ACSL3; HSPA1A; SFN; GSTP1; RUSC1; PPIB; CDC42		11920	11899
0.00380037	0.0140614	GO:0005788	c	4	endoplasmic reticulum lumen	2335; 5479; 5768; 8404	QSOX1; PPIB; FN1; SPARCL1		307	306
0.00483415	0.0177252	GO:0043233	c	2	organelle lumen	301; 1475; 1509; 1992; 2171; 2335; 2950; 3303; 3312; 3848; 3959; 5275; 5479; 5549; 5657; 5682; 5686; 5768; 6279; 8404	ANXA1; HSPA8; FN1; SPARCL1; PSMA1; KRT1; CSTA; CTSD; HSPA1A; PPIB; LGALS3BP; GSTP1; FABP5; QSOX1; S100A8; PSMA5; SERPINB1; PRELP; SERPINB13; PRTN3		5583	5577
0.00483415	0.0145025	GO:0070013	c	3	intracellular organelle lumen	301; 1475; 1509; 1992; 2171; 2335; 2950; 3303; 3312; 3848; 3959; 5275; 5479; 5549; 5657; 5682; 5686; 5768; 6279; 8404	ANXA1; HSPA8; FN1; SPARCL1; PSMA1; KRT1; CSTA; CTSD; HSPA1A; PPIB; LGALS3BP; GSTP1; FABP5; QSOX1; S100A8; PSMA5; SERPINB1; PRELP; SERPINB13; PRTN3		5583	5577
0.00595854	0.0200424	GO:1904724	c	4	tertiary granule lumen	1509; 5768	QSOX1; CTSD		55	55
0.00775386	0.0217108	GO:0000502	c	3	proteasome complex	5682; 5686	PSMA1; PSMA5		63	63
0.00799341	0.0246463	GO:1905369	c	4	endopeptidase complex	5682; 5686	PSMA1; PSMA5		64	64
0.00885138	0.0299585	GO:0098805	c	2	whole membrane	301; 1509; 2171; 2181; 3312; 3672; 5657; 5908; 55600	ANXA1; ACSL3; HSPA8; CTSD; RAP1B; ITLN1; FABP5; ITGA1; PRTN3		1741	1739
0.0147046	0.0385995	GO:1905368	c	3	peptidase complex	5682; 5686	PSMA1; PSMA5		88	88
0.0156681	0.033976	GO:0035578	c	5	azurophil granule lumen	2171; 5657	FABP5; PRTN3		91	91
0.016988	0.033976	GO:0045111	c	5	intermediate filament cytoskeleton	3848; 3854; 6279	KRT1; KRT6B; S100A8		261	259
0.016994	0.0483676	GO:0005811	c	4	lipid droplet	2181; 5908	ACSL3; RAP1B		95	95
0.0325543	0.102313	GO:0099572	c	2	postsynaptic specialization	2171; 3312; 23623	HSPA8; FABP5; RUSC1		333	333
0.0356263	0.103551	GO:1990904	c	2	ribonucleoprotein complex	998; 1992; 3303; 3312; 5682	SERPINB1; PSMA1; HSPA1A; HSPA8; CDC42		878	877
0.0376551	0.103551	GO:0098794	c	2	postsynapse	998; 2171; 3312; 23623	HSPA8; FABP5; RUSC1; CDC42		606	606
0.0455809	0.120464	GO:0098852	c	4	lytic vacuole membrane	1509; 3312; 5908	HSPA8; CTSD; RAP1B		381	381
0.0455809	0.0797666	GO:0005765	c	5	lysosomal membrane	1509; 3312; 5908	HSPA8; CTSD; RAP1B		381	381
1.23808e-05	0.00045809	GO:0005518	m	3	collagen binding	2335; 3672; 5479; 8404	ITGA1; PPIB; FN1; SPARCL1		68	68
4.28804e-05	0.000600326	GO:0035662	m	5	Toll-like receptor 4 binding	6279; 153090	DAB2IP; S100A8		5	5
6.42349e-05	0.000761619	GO:0055131	m	4	C3HC4-type RING finger domain binding	3303; 3312	HSPA1A; HSPA8		6	6
6.62277e-05	0.000761619	GO:0045296	m	4	cadherin binding	301; 2810; 3303; 3312; 5052; 153090	ANXA1; HSPA8; DAB2IP; PRDX1; SFN; HSPA1A		335	335
8.05315e-05	0.00108151	GO:0005504	m	3	fatty acid binding	2171; 2950; 6279	GSTP1; FABP5; S100A8		40	40
8.93376e-05	0.00108151	GO:0050839	m	3	cell adhesion molecule binding	301; 2335; 2810; 3303; 3312; 5052; 153090	ANXA1; FN1; HSPA8; DAB2IP; PRDX1; SFN; HSPA1A		516	516
0.000117735	0.00108151	GO:0061134	m	3	peptidase regulator activity	1472; 1475; 1992; 2335; 5275	SERPINB1; SERPINB13; CSTA; FN1; CST4		233	231
0.000146151	0.00108151	GO:0004857	m	3	enzyme inhibitor activity	301; 1472; 1475; 1992; 2810; 5275	ANXA1; SERPINB13; CSTA; SFN; SERPINB1; CST4		389	387
0.000241499	0.00148924	GO:0019899	m	3	enzyme binding	998; 1475; 2181; 2335; 2810; 2950; 3303; 3312; 3672; 5275; 5479; 5657; 153090	HSPA8; FN1; ACSL3; SERPINB13; CSTA; DAB2IP; HSPA1A; SFN; GSTP1; ITGA1; PPIB; PRTN3; CDC42		2102	2100
0.000330631	0.00793515	GO:0030234	m	2	enzyme regulator activity	301; 1472; 1475; 1992; 2335; 2810; 2950; 5275; 153090	ANXA1; FN1; SERPINB13; CSTA; DAB2IP; SFN; GSTP1; SERPINB1; CST4		1084	1080
0.000330922	0.00253707	GO:0035325	m	4	Toll-like receptor binding	6279; 153090	DAB2IP; S100A8		13	13
0.000554164	0.00305724	GO:0004866	m	5	endopeptidase inhibitor activity	1472; 1475; 1992; 5275	SERPINB1; SERPINB13; CSTA; CST4		183	181
0.000631777	0.00333939	GO:0048306	m	3	calcium-dependent protein binding	301; 6279; 49860	ANXA1; S100A8; CRNN		85	80
0.000639003	0.00324295	GO:0030414	m	4	peptidase inhibitor activity	1472; 1475; 1992; 5275	SERPINB1; SERPINB13; CSTA; CST4		190	188
0.000655123	0.00305724	GO:0033293	m	5	monocarboxylic acid binding	2171; 2950; 6279	GSTP1; FABP5; S100A8		81	81
0.000704989	0.00324295	GO:0061135	m	4	endopeptidase regulator activity	1472; 1475; 1992; 5275	SERPINB1; SERPINB13; CSTA; CST4		195	193
0.00115328	0.0138394	GO:0008289	m	2	lipid binding	301; 2171; 2950; 3312; 5682; 6279; 153090	ANXA1; PSMA1; HSPA8; DAB2IP; GSTP1; FABP5; S100A8		789	788
0.00147081	0.00680251	GO:0043168	m	3	anion binding	277; 301; 998; 2171; 2181; 2335; 2950; 3303; 3312; 5549; 5768; 5908; 6279; 153090	ANXA1; QSOX1; FN1; ACSL3; HSPA8; DAB2IP; HSPA1A; RAP1B; GSTP1; FABP5; S100A8; PRELP; AMY1B; CDC42		2869	2865
0.00168623	0.00693226	GO:0051787	m	3	misfolded protein binding	3303; 3312	HSPA1A; HSPA8		29	29
0.00195113	0.00701779	GO:0005102	m	3	signaling receptor binding	131177; 301; 998; 2335; 3303; 3312; 3672; 5657; 6279; 153090	ANXA1; FN1; DAB2IP; ITGA1; HSPA8; FAM3D; HSPA1A; S100A8; PRTN3; CDC42		1670	1670
0.00208637	0.00701779	GO:0051082	m	3	unfolded protein binding	3303; 3312; 5479	HSPA1A; HSPA8; PPIB		121	121
0.00259235	0.00799307	GO:0044183	m	3	protein binding involved in protein folding	3303; 3312	HSPA1A; HSPA8		36	36
0.00259235	0.00877739	GO:0097718	m	4	disordered domain specific binding	2335; 3303	HSPA1A; FN1		36	36
0.00267138	0.00877739	GO:0002020	m	4	protease binding	1475; 2335; 5275	SERPINB13; CSTA; FN1		132	132
0.00303297	0.00863229	GO:0019904	m	3	protein domain specific binding	998; 2181; 2335; 3303; 3312; 153090	FN1; ACSL3; HSPA8; DAB2IP; HSPA1A; CDC42		692	692
0.00341912	0.0119669	GO:0005509	m	5	calcium ion binding	277; 301; 6279; 8404; 49860; 55600	ANXA1; SPARCL1; ITLN1; S100A8; CRNN; AMY1B		718	709
0.00554387	0.0396381	GO:0004601	m	2	peroxidase activity	2950; 5052	GSTP1; PRDX1		53	53
0.00638699	0.0168799	GO:0016684	m	3	oxidoreductase activity, acting on peroxide as acceptor	2950; 5052	GSTP1; PRDX1		57	57
0.00660635	0.0396381	GO:0098631	m	2	cell adhesion mediator activity	301; 3672	ANXA1; ITGA1		58	58
0.00939708	0.0270166	GO:0070011	m	4	peptidase activity, acting on L-amino acid peptides	1509; 5657; 5682; 5686; 9520	NPEPPS; PSMA1; CTSD; PRTN3; PSMA5		622	622
0.00942203	0.0452257	GO:0043167	m	2	ion binding	277; 301; 765; 998; 2171; 2181; 2335; 2950; 3303; 3312; 3672; 5549; 5768; 5908; 6279; 8404; 9520; 49860; 153090; 57484; 55600	ANXA1; QSOX1; FN1; ACSL3; HSPA8; DAB2IP; CA6; RAP1B; GSTP1; FABP5; S100A8; CRNN; ITGA1; SPARCL1; ITLN1; PRELP; AMY1B; NPEPPS; RNF150; HSPA1A; CDC42		6337	6320
0.0107487	0.0265133	GO:0008233	m	3	peptidase activity	1509; 5657; 5682; 5686; 9520	NPEPPS; PSMA1; CTSD; PRTN3; PSMA5		643	643
0.0119368	0.0326262	GO:0019901	m	5	protein kinase binding	998; 2181; 2810; 2950; 153090	SFN; ACSL3; GSTP1; DAB2IP; CDC42		660	660
0.0120987	0.030919	GO:0031406	m	4	carboxylic acid binding	2171; 2950; 6279	GSTP1; FABP5; S100A8		228	228
0.0128663	0.0462299	GO:0044877	m	2	protein-containing complex binding	2335; 3312; 3672; 5479; 5908; 8404; 153090	FN1; ITGA1; HSPA8; DAB2IP; SPARCL1; RAP1B; PPIB		1223	1223
0.0138787	0.0320945	GO:0043177	m	3	organic acid binding	2171; 2950; 6279	GSTP1; FABP5; S100A8		240	240
0.0139827	0.0326262	GO:0004175	m	5	endopeptidase activity	1509; 5657; 5682; 5686	PSMA1; CTSD; PRTN3; PSMA5		446	446
0.0152739	0.0462299	GO:0016787	m	2	hydrolase activity	277; 301; 998; 1509; 3303; 3312; 5657; 5682; 5686; 5908; 9520	ANXA1; HSPA8; CTSD; RAP1B; HSPA1A; PSMA1; PSMA5; AMY1B; NPEPPS; PRTN3; CDC42		2589	2586
0.016994	0.0462299	GO:0072341	m	2	modified amino acid binding	2950; 3312	GSTP1; HSPA8		96	95
0.0173362	0.0462299	GO:1901681	m	2	sulfur compound binding	2335; 2950; 5549	GSTP1; PRELP; FN1		262	261
0.0190694	0.0415039	GO:0051087	m	3	chaperone binding	2335; 3312	HSPA8; FN1		101	101
0.0193408	0.0444838	GO:0019900	m	4	kinase binding	998; 2181; 2810; 2950; 153090	SFN; ACSL3; GSTP1; DAB2IP; CDC42		746	746
0.0206755	0.0496213	GO:0016491	m	2	oxidoreductase activity	223; 2950; 5052; 5226; 5768	GSTP1; QSOX1; ALDH9A1; PRDX1; PGD		759	759
0.027525	0.0565791	GO:0031072	m	3	heat shock protein binding	3303; 3312	HSPA1A; HSPA8		123	123
0.0313288	0.0610086	GO:0042277	m	3	peptide binding	2950; 5479; 9520	GSTP1; NPEPPS; PPIB		330	328
0.0361979	0.075618	GO:0036094	m	2	small molecule binding	998; 2171; 2181; 2950; 3303; 3312; 5226; 5768; 5908; 6279	PGD; QSOX1; ACSL3; HSPA8; HSPA1A; RAP1B; GSTP1; FABP5; S100A8; CDC42		2568	2565
0.037809	0.075618	GO:0140096	m	2	catalytic activity, acting on a protein	998; 1509; 5479; 5657; 5682; 5686; 5768; 9520; 57484	QSOX1; CTSD; PSMA1; PSMA5; RNF150; NPEPPS; PPIB; PRTN3; CDC42		2220	2219
0.038621	0.0724848	GO:0019903	m	5	protein phosphatase binding	3672; 153090	ITGA1; DAB2IP		148	148
0.0414199	0.0724848	GO:0016462	m	5	pyrophosphatase activity	301; 998; 3303; 3312; 5908	ANXA1; HSPA1A; HSPA8; RAP1B; CDC42		915	914
0.0417486	0.077235	GO:0016817	m	3	hydrolase activity, acting on acid anhydrides	301; 998; 3303; 3312; 5908	ANXA1; HSPA1A; HSPA8; RAP1B; CDC42		917	916
0.0417486	0.0872926	GO:0016818	m	4	hydrolase activity, acting on acid anhydrides, in phosphorus-containing anhydrides	301; 998; 3303; 3312; 5908	ANXA1; HSPA1A; HSPA8; RAP1B; CDC42		917	916
0.0464732	0.0818813	GO:0008201	m	3	heparin binding	2335; 5549	PRELP; FN1		164	164
0.0490383	0.0791933	GO:0005201	m	2	extracellular matrix structural constituent	2335; 5549	PRELP; FN1		169	169
0.0490383	0.0791933	GO:0016853	m	2	isomerase activity	5479; 5768	QSOX1; PPIB		169	169
0.0494958	0.0791933	GO:0033218	m	2	amide binding	2950; 5479; 9520	GSTP1; NPEPPS; PPIB		397	394

## Sheet: Mal-Norm_pathway
p-value	q-value	pathway	source	external_id	members_input_overlap	members_input_overlap_geneids	size	effective_size
3.50749e-15	3.54256e-13	Neutrophil degranulation	Reactome	R-HSA-6798695	GSTP1; SERPINA3; ARSA; PNP; QSOX1; CTSD; PIGR; RETN; CTSG; STOM; KRT1; TCN1; S100A8; CRISP3; MMP9; SERPINB1; CST3; CPPED1; PRTN3; GSN	1509; 2934; 1992; 12; 410; 1511; 1471; 55313; 2040; 4318; 10321; 5768; 5657; 6279; 3848; 5284; 4860; 56729; 6947; 2950	487	486
1.35363e-13	6.36444e-12	Salivary secretion - Homo sapiens (human)	KEGG	path:hsa04970	CST1; AMY2A; AMY2B; PRH1; LPO; MUC5B; CST2; CST3; STATH; CST4; AMY1B	1470; 1471; 6779; 277; 279; 280; 727897; 5554; 4025; 1469; 1472	93	93
1.89043e-13	6.36444e-12	Innate Immune System	Reactome	R-HSA-168249	QSOX1; BPIFB2; KRT1; MUC5B; CPPED1; SERPINA3; RETN; DEFA3; S100A8; CRISP3; CST3; GSN; PRTN3; CTSD; CTSG; LPO; PIGR; SERPINB1; ARSA; STOM; PNP; TCN1; GSTP1; MMP9; CDC42	1509; 2934; 1992; 998; 12; 410; 1511; 4025; 1471; 55313; 2040; 4318; 10321; 5768; 5657; 80341; 6279; 1668; 727897; 5284; 4860; 3848; 56729; 6947; 2950	1065	1064
4.28243e-09	1.08131e-07	Immune System	Reactome	R-HSA-168256	QSOX1; BPIFB2; KRT1; MUC5B; CPPED1; SERPINA3; RETN; DEFA3; S100A8; CRISP3; CST3; GSN; PRTN3; P4HB; CTSD; CTSG; LPO; PIGR; SERPINB1; ARSA; STOM; PNP; TCN1; GSTP1; MMP9; CDC42	1509; 2934; 1471; 2040; 6279; 80341; 1511; 4318; 4025; 727897; 4860; 56729; 6947; 2950; 12; 410; 55313; 5768; 5657; 998; 1668; 3848; 1992; 5034; 10321; 5284	1828	1827
1.25801e-06	2.54118e-05	Platelet degranulation	Reactome	R-HSA-114608	ACTN2; SERPINA3; ANXA5; QSOX1; LGALS3BP; PFN1; A2M	3959; 88; 308; 5216; 12; 5768; 2	131	131
1.61847e-06	2.72443e-05	Response to elevated platelet cytosolic Ca2+	Reactome	R-HSA-76005	ACTN2; SERPINA3; ANXA5; QSOX1; LGALS3BP; PFN1; A2M	3959; 88; 308; 5216; 12; 5768; 2	136	136
8.50963e-06	0.000122782	Digestion of dietary carbohydrate	Reactome	R-HSA-189085	AMY2A; AMY2B; AMY1B	277; 280; 279	10	10
1.3825e-05	0.000156847	Detoxification of Reactive Oxygen Species	Reactome	R-HSA-3299685	GSTP1; P4HB; PRDX2; PRDX1	2950; 5052; 7001; 5034	35	35
1.39764e-05	0.000156847	Platelet activation, signaling and aggregation	Reactome	R-HSA-76002	ACTN2; SERPINA3; ANXA5; QSOX1; LGALS3BP; PFN1; A2M; CDC42	3959; 88; 308; 5216; 12; 998; 5768; 2	263	263
1.76882e-05	0.000178651	Insulin effects increased synthesis of Xylulose-5-Phosphate	Reactome	R-HSA-163754	TKT; TALDO1	7086; 6888	2	2
3.17828e-05	0.000291824	Pentose phosphate pathway	Reactome	R-HSA-71336	TKT; PGD; TALDO1	7086; 5226; 6888	15	15
5.78067e-05	0.000486539	Antimicrobial peptides	Reactome	R-HSA-6803157	BPIFB2; DEFA3; S100A8; PRTN3; CTSG	80341; 6279; 5657; 1511; 1668	98	98
0.000105327	0.00081831	Digestion	Reactome	R-HSA-8935690	AMY2A; AMY2B; AMY1B	277; 280; 279	22	22
0.000120762	0.00087121	Response of Mtb to phagocytosis	Reactome	R-HSA-9637690	CTSG; CORO1A; PGK1	11151; 5230; 1511	23	23
0.000175696	0.00111261	Digestion and absorption	Reactome	R-HSA-8963743	AMY2A; AMY2B; AMY1B	277; 280; 279	26	26
0.000176256	0.00111261	Regulation of Insulin-like Growth Factor (IGF) transport and uptake by Insulin-like Growth Factor Binding Proteins (IGFBPs)	Reactome	R-HSA-381426	CST3; P4HB; QSOX1; CTSG; BPIFB2	1471; 80341; 5034; 5768; 1511	124	124
0.000197064	0.00117079	Infection with Mycobacterium tuberculosis	Reactome	R-HSA-9635486	CTSG; CORO1A; PGK1	5230; 11151; 1511	27	27
0.000271073	0.00152102	Pentose phosphate pathway - Homo sapiens (human)	KEGG	path:hsa00030	TKT; PGD; TALDO1	7086; 5226; 6888	30	30
0.000468191	0.00248881	Starch and sucrose metabolism - Homo sapiens (human)	KEGG	path:hsa00500	AMY2A; AMY2B; AMY1B	277; 279; 280	36	36
0.000812599	0.00410363	Cellular response to chemical stress	Reactome	R-HSA-9711123	GSTP1; P4HB; PRDX2; PRDX1	7001; 5034; 5052; 2950	99	99
0.00102871	0.00494763	Carbohydrate digestion and absorption - Homo sapiens (human)	KEGG	path:hsa04973	AMY2A; AMY2B; AMY1B	277; 279; 280	47	47
0.00108638	0.00498746	Post-translational protein phosphorylation	Reactome	R-HSA-8957275	CST3; P4HB; QSOX1; BPIFB2	1471; 80341; 5034; 5768	107	107
0.00203736	0.00894667	Hemostasis	Reactome	R-HSA-109582	ACTN2; SERPINA3; ANXA5; QSOX1; LGALS3BP; PFN1; A2M; PRTN3; CDC42	3959; 5216; 12; 2; 88; 5768; 5657; 998; 308	677	677
0.00259073	0.00969126	Metabolism of Angiotensinogen to Angiotensins	Reactome	R-HSA-2022377	CTSD; CTSG	1511; 1509	18	18
0.00259073	0.00969126	Deregulated CDK5 triggers multiple neurodegenerative pathways in Alzheimer,s disease models	Reactome	R-HSA-8862803	PRDX2; PRDX1	7001; 5052	18	18
0.00259073	0.00969126	Neurodegenerative Diseases	Reactome	R-HSA-8863678	PRDX2; PRDX1	7001; 5052	18	18
0.00259073	0.00969126	Purine catabolism	Reactome	R-HSA-74259	PNP; NUDT5	11164; 4860	18	18
0.00386918	0.0139567	Diseases of programmed cell death	Reactome	R-HSA-9645723	PRDX2; PRDX1	7001; 5052	22	22
0.00667233	0.0232381	Activation of Matrix Metalloproteinases	Reactome	R-HSA-1592389	MMP9; CTSG	1511; 4318	29	29
0.00696327	0.023443	Metabolism of carbohydrates	Reactome	R-HSA-71387	PGD; TKT; TALDO1; PRELP; PGK1	7086; 5549; 5230; 5226; 6888	285	284
0.0073892	0.0240745	IL-17 signaling pathway - Homo sapiens (human)	KEGG	path:hsa04657	MUC5B; S100A8; MMP9	6279; 4318; 727897	94	94
0.00924225	0.0290489	Pancreatic secretion - Homo sapiens (human)	KEGG	path:hsa04972	AMY2A; AMY2B; AMY1B	277; 279; 280	102	102
0.00949124	0.0290489	Degradation of the extracellular matrix	Reactome	R-HSA-1474228	CTSG; A2M; MMP9	4318; 1511; 2	103	103
0.0101591	0.0301785	Nucleobase catabolism	Reactome	R-HSA-8956319	PNP; NUDT5	4860; 11164	36	36
0.0107106	0.0309077	Formation of Fibrin Clot (Clotting Cascade)	Reactome	R-HSA-140877	A2M; PRTN3	5657; 2	37	37
0.0170107	0.0473995	Lysosome - Homo sapiens (human)	KEGG	path:hsa04142	CTSD; ARSA; CTSG	410; 1509; 1511	128	128
0.0173642	0.0473995	Keratinization	Reactome	R-HSA-6805567	KRT1; KRT5; KRT4	3852; 3848; 3851	129	129
0.0190207	0.050555	Peptide hormone metabolism	Reactome	R-HSA-2980736	CTSD; CTSG	1511; 1509	50	50
0.0235285	0.0609327	RHOJ GTPase cycle	Reactome	R-HSA-9013409	STOM; CDC42	998; 2040	56	56
0.0243186	0.0614043	Glutathione metabolism - Homo sapiens (human)	KEGG	path:hsa00480	GSTP1; PGD	2950; 5226	57	57
0.0267532	0.0659042	RHOQ GTPase cycle	Reactome	R-HSA-9013406	STOM; CDC42	998; 2040	60	60
0.0310195	0.0745945	Signaling by ROBO receptors	Reactome	R-HSA-376176	PFN1; CDC42	998; 5216	65	65
0.0327967	0.0764066	Glycolysis / Gluconeogenesis - Homo sapiens (human)	KEGG	path:hsa00010	LDHA; PGK1	3939; 5230	67	67
0.033286	0.0764066	Extracellular matrix organization	Reactome	R-HSA-1474244	P4HB; CTSG; A2M; MMP9	5034; 4318; 2; 1511	287	287
0.0412686	0.0926251	TP53 Regulates Metabolic Genes	Reactome	R-HSA-5628897	PRDX2; PRDX1	5052; 7001	76	76

## Sheet: Mal-Norm_GO
p-value	q-value	term_goid	term_category	term_level	term_name	members_input_overlap	members_input_overlap_geneids		size	effective_size
1.72725e-20	5.30266e-18	GO:0045055	b	4	regulated exocytosis	2; 12; 88; 308; 410; 1471; 1509; 1511; 1992; 2040; 2934; 2950; 3848; 3959; 4318; 4860; 5284; 5657; 5768; 6279; 6947; 10321; 11151; 55313; 56729; 27072	QSOX1; STOM; KRT1; CORO1A; A2M; GSN; SERPINA3; VPS41; RETN; S100A8; CRISP3; CST3; CPPED1; PRTN3; ANXA5; CTSD; CTSG; LGALS3BP; PIGR; SERPINB1; ACTN2; ARSA; PNP; TCN1; GSTP1; MMP9		786	783
3.23847e-20	5.9264e-18	GO:0006887	b	3	exocytosis	2; 12; 88; 301; 308; 410; 1471; 1509; 1511; 1992; 2040; 2934; 2950; 3848; 3959; 4318; 4860; 5284; 5657; 5768; 6279; 6947; 10321; 11151; 55313; 56729; 27072	QSOX1; STOM; KRT1; CORO1A; A2M; GSN; SERPINA3; VPS41; RETN; S100A8; CRISP3; CST3; CPPED1; PRTN3; ANXA1; ANXA5; CTSD; CTSG; LGALS3BP; PIGR; SERPINB1; ACTN2; ARSA; PNP; TCN1; GSTP1; MMP9		901	898
8.04066e-18	7.3572e-16	GO:0043299	b	3	leukocyte degranulation	12; 410; 1471; 1509; 1511; 1992; 2040; 2934; 2950; 3848; 4318; 4860; 5284; 5657; 5768; 6279; 6947; 10321; 11151; 55313; 56729	SERPINA3; ARSA; PNP; QSOX1; CTSD; KRT1; RETN; CTSG; PIGR; STOM; GSTP1; CORO1A; TCN1; S100A8; CRISP3; MMP9; SERPINB1; CST3; CPPED1; PRTN3; GSN		541	539
2.16207e-17	3.31878e-15	GO:0043312	b	4	neutrophil degranulation	12; 410; 1471; 1509; 1511; 1992; 2040; 2934; 2950; 3848; 4318; 4860; 5284; 5657; 5768; 6279; 6947; 10321; 55313; 56729	SERPINA3; ARSA; PNP; QSOX1; CTSD; KRT1; RETN; CTSG; PIGR; STOM; GSTP1; TCN1; S100A8; CRISP3; MMP9; SERPINB1; CST3; CPPED1; PRTN3; GSN		490	488
3.738e-17	7.92455e-15	GO:0002446	b	5	neutrophil mediated immunity	12; 410; 1471; 1509; 1511; 1992; 2040; 2934; 2950; 3848; 4318; 4860; 5284; 5657; 5768; 6279; 6947; 10321; 55313; 56729	SERPINA3; ARSA; PNP; QSOX1; CTSD; KRT1; RETN; CTSG; PIGR; STOM; GSTP1; TCN1; S100A8; CRISP3; MMP9; SERPINB1; CST3; CPPED1; PRTN3; GSN		504	502
4.52722e-17	4.63285e-15	GO:0036230	b	4	granulocyte activation	12; 410; 1471; 1509; 1511; 1992; 2040; 2934; 2950; 3848; 4318; 4860; 5284; 5657; 5768; 6279; 6947; 10321; 55313; 56729	SERPINA3; ARSA; PNP; QSOX1; CTSD; KRT1; RETN; CTSG; PIGR; STOM; GSTP1; TCN1; S100A8; CRISP3; MMP9; SERPINB1; CST3; CPPED1; PRTN3; GSN		509	507
5.14751e-17	4.27244e-15	GO:0002252	b	2	immune effector process	2; 12; 301; 410; 563; 998; 1471; 1509; 1511; 1668; 1992; 2040; 2934; 2950; 3848; 4318; 4860; 5284; 5657; 5768; 6279; 6947; 7001; 10321; 11151; 100423062; 55313; 56729	QSOX1; PRDX2; STOM; KRT1; CORO1A; A2M; GSN; SERPINA3; RETN; DEFA3; S100A8; CRISP3; CST3; CPPED1; PRTN3; ANXA1; CTSD; CTSG; PIGR; SERPINB1; ARSA; AZGP1; PNP; TCN1; GSTP1; MMP9; IGLL5; CDC42		1324	1322
1.90158e-16	1.27682e-14	GO:0002366	b	4	leukocyte activation involved in immune response	12; 301; 410; 1471; 1509; 1511; 1992; 2040; 2934; 2950; 3848; 4318; 4860; 5284; 5657; 5768; 6279; 6947; 10321; 11151; 55313; 56729	QSOX1; STOM; KRT1; CORO1A; CPPED1; SERPINA3; RETN; S100A8; CRISP3; CST3; GSN; PRTN3; ANXA1; CTSD; CTSG; PIGR; SERPINB1; ARSA; PNP; TCN1; GSTP1; MMP9		723	721
2.13419e-16	1.30186e-14	GO:0002263	b	3	cell activation involved in immune response	12; 301; 410; 1471; 1509; 1511; 1992; 2040; 2934; 2950; 3848; 4318; 4860; 5284; 5657; 5768; 6279; 6947; 10321; 11151; 55313; 56729	QSOX1; STOM; KRT1; CORO1A; CPPED1; SERPINA3; RETN; S100A8; CRISP3; CST3; GSN; PRTN3; ANXA1; CTSD; CTSG; PIGR; SERPINB1; ARSA; PNP; TCN1; GSTP1; MMP9		727	725
2.32811e-16	1.27682e-14	GO:0002275	b	4	myeloid cell activation involved in immune response	12; 410; 1471; 1509; 1511; 1992; 2040; 2934; 2950; 3848; 4318; 4860; 5284; 5657; 5768; 6279; 6947; 10321; 55313; 56729	SERPINA3; ARSA; PNP; QSOX1; CTSD; KRT1; RETN; CTSG; PIGR; STOM; GSTP1; TCN1; S100A8; CRISP3; MMP9; SERPINB1; CST3; CPPED1; PRTN3; GSN		554	552
2.49542e-16	1.27682e-14	GO:0002444	b	4	myeloid leukocyte mediated immunity	12; 410; 1471; 1509; 1511; 1992; 2040; 2934; 2950; 3848; 4318; 4860; 5284; 5657; 5768; 6279; 6947; 10321; 55313; 56729	SERPINA3; ARSA; PNP; QSOX1; CTSD; KRT1; RETN; CTSG; PIGR; STOM; GSTP1; TCN1; S100A8; CRISP3; MMP9; SERPINB1; CST3; CPPED1; PRTN3; GSN		556	554
6.87611e-16	2.85359e-14	GO:0032940	b	2	secretion by cell	2; 12; 88; 301; 308; 410; 1471; 1509; 1511; 1992; 2040; 2934; 2950; 3848; 3959; 4318; 4860; 5284; 5657; 5768; 6279; 6947; 10321; 11151; 55313; 56729; 27072	QSOX1; STOM; KRT1; CORO1A; A2M; GSN; SERPINA3; VPS41; RETN; S100A8; CRISP3; CST3; CPPED1; PRTN3; ANXA1; ANXA5; CTSD; CTSG; LGALS3BP; PIGR; SERPINB1; ACTN2; ARSA; PNP; TCN1; GSTP1; MMP9		1334	1331
7.38792e-16	3.24013e-14	GO:0046903	b	4	secretion	2; 12; 88; 301; 308; 410; 1471; 1509; 1511; 1992; 2040; 2934; 2950; 3848; 3959; 4318; 4860; 5284; 5657; 5768; 6279; 6779; 6947; 10321; 11151; 55313; 56729; 27072	QSOX1; STOM; KRT1; CORO1A; A2M; GSN; SERPINA3; VPS41; RETN; S100A8; CRISP3; CST3; CPPED1; PRTN3; ANXA1; ANXA5; CTSD; CTSG; LGALS3BP; PIGR; SERPINB1; STATH; ACTN2; ARSA; PNP; TCN1; GSTP1; MMP9		1469	1466
1.6256e-15	7.43714e-14	GO:0002443	b	3	leukocyte mediated immunity	12; 410; 563; 1471; 1509; 1511; 1992; 2040; 2934; 2950; 3848; 4318; 4860; 5284; 5657; 5768; 6279; 6947; 10321; 11151; 100423062; 55313; 56729	QSOX1; STOM; KRT1; CORO1A; CPPED1; SERPINA3; RETN; S100A8; CRISP3; CST3; GSN; PRTN3; CTSD; CTSG; PIGR; SERPINB1; ARSA; AZGP1; PNP; TCN1; GSTP1; MMP9; IGLL5		905	903
5.82389e-15	1.61128e-13	GO:0045321	b	2	leukocyte activation	12; 301; 410; 998; 1471; 1509; 1511; 1992; 2040; 2934; 2950; 3848; 4318; 4860; 5052; 5284; 5657; 5768; 6279; 6947; 7001; 10321; 11151; 100423062; 55313; 56729	QSOX1; PRDX2; PRDX1; STOM; KRT1; CORO1A; GSN; SERPINA3; RETN; S100A8; CRISP3; CST3; CPPED1; PRTN3; ANXA1; CTSD; CTSG; PIGR; SERPINB1; ARSA; PNP; TCN1; GSTP1; MMP9; IGLL5; CDC42		1321	1319
6.24209e-15	2.3954e-13	GO:0002274	b	4	myeloid leukocyte activation	12; 410; 1471; 1509; 1511; 1992; 2040; 2934; 2950; 3848; 4318; 4860; 5284; 5657; 5768; 6279; 6947; 10321; 55313; 56729	SERPINA3; ARSA; PNP; QSOX1; CTSD; KRT1; RETN; CTSG; PIGR; STOM; GSTP1; TCN1; S100A8; CRISP3; MMP9; SERPINB1; CST3; CPPED1; PRTN3; GSN		658	656
8.12942e-14	1.68685e-12	GO:0001775	b	2	cell activation	12; 301; 410; 998; 1471; 1509; 1511; 1992; 2040; 2934; 2950; 3848; 4318; 4860; 5052; 5284; 5657; 5768; 6279; 6947; 7001; 10321; 11151; 100423062; 55313; 56729	QSOX1; PRDX2; PRDX1; STOM; KRT1; CORO1A; GSN; SERPINA3; RETN; S100A8; CRISP3; CST3; CPPED1; PRTN3; ANXA1; CTSD; CTSG; PIGR; SERPINB1; ARSA; PNP; TCN1; GSTP1; MMP9; IGLL5; CDC42		1477	1475
1.70983e-12	5.83241e-11	GO:0016192	b	4	vesicle-mediated transport	2; 12; 88; 301; 308; 410; 998; 1471; 1509; 1511; 1992; 2040; 2934; 2950; 3848; 3959; 4318; 4860; 5284; 5657; 5768; 6279; 6947; 10321; 11151; 100423062; 55313; 56729; 27072	QSOX1; STOM; KRT1; CORO1A; A2M; GSN; SERPINA3; VPS41; RETN; S100A8; CRISP3; CST3; CPPED1; PRTN3; ANXA1; ANXA5; CTSD; CTSG; LGALS3BP; PIGR; SERPINB1; ACTN2; ARSA; PNP; TCN1; GSTP1; MMP9; IGLL5; CDC42		2167	2163
3.70542e-12	6.15099e-11	GO:0006955	b	2	immune response	2; 12; 301; 410; 563; 998; 1471; 1509; 1511; 1668; 1992; 2040; 2934; 2950; 3848; 4318; 4860; 5284; 5657; 5691; 5768; 6279; 6947; 10321; 11151; 80341; 100423062; 55313; 727897; 56729	QSOX1; STOM; KRT1; CORO1A; IGLL5; MUC5B; A2M; GSN; SERPINA3; RETN; DEFA3; S100A8; CRISP3; CST3; CPPED1; PRTN3; ANXA1; CTSD; CTSG; PIGR; SERPINB1; ARSA; BPIFB2; AZGP1; PNP; TCN1; GSTP1; MMP9; PSMB3; CDC42		2409	2406
1.31015e-10	1.38876e-08	GO:0050912	b	5	detection of chemical stimulus involved in sensory perception of taste	563; 765; 1469; 1470; 1472; 4025; 5284	AZGP1; CA6; LPO; PIGR; CST2; CST1; CST4		47	47
1.21817e-07	8.6084e-06	GO:0019322	b	5	pentose biosynthetic process	5226; 6888; 7086	PGD; TKT; TALDO1		4	4
1.2271e-07	3.7672e-06	GO:0019321	b	4	pentose metabolic process	5226; 6888; 7086; 11164	PGD; NUDT5; TKT; TALDO1		15	15
1.44243e-07	5.2793e-06	GO:0006952	b	3	defense response	2; 12; 301; 998; 1471; 1511; 1668; 2934; 2950; 3848; 3959; 4025; 4318; 5691; 6279; 6779; 7001; 10321; 11151; 100423062; 727897	ANXA1; LPO; SERPINA3; PRDX2; IGLL5; MUC5B; KRT1; CTSG; LGALS3BP; GSTP1; CORO1A; DEFA3; S100A8; CRISP3; MMP9; CST3; STATH; GSN; PSMB3; A2M; CDC42		1876	1873
1.27823e-06	6.77459e-05	GO:0051346	b	5	negative regulation of hydrolase activity	2; 12; 301; 1469; 1470; 1471; 1472; 1992; 4318; 84651	ANXA1; SERPINA3; SPINK7; SERPINB1; MMP9; CST2; CST3; CST1; A2M; CST4		447	445
4.86608e-06	0.000148416	GO:0006810	b	3	transport	2; 12; 88; 301; 308; 410; 563; 765; 998; 1471; 1509; 1511; 1992; 2040; 2934; 2950; 3848; 3959; 4318; 4860; 5284; 5657; 5691; 5768; 6279; 6779; 6947; 10321; 11151; 100423062; 55313; 56729; 27072	QSOX1; STOM; KRT1; CORO1A; IGLL5; A2M; GSN; SERPINA3; VPS41; RETN; S100A8; CRISP3; CST3; CPPED1; PRTN3; ANXA1; ANXA5; CTSD; CTSG; LGALS3BP; PIGR; SERPINB1; STATH; ACTN2; ARSA; AZGP1; PNP; TCN1; CA6; GSTP1; MMP9; PSMB3; CDC42		5099	5094
5.84039e-06	0.000150539	GO:0022617	b	4	extracellular matrix disassembly	2; 1471; 1511; 2934; 4318	MMP9; CST3; GSN; A2M; CTSG		81	81
5.88426e-06	0.000150539	GO:0043086	b	4	negative regulation of catalytic activity	2; 12; 301; 308; 1469; 1470; 1471; 1472; 1992; 2950; 4318; 84651	ANXA1; SERPINA3; ANXA5; SPINK7; SERPINB1; GSTP1; MMP9; CST2; CST3; CST1; A2M; CST4		791	789
7.93322e-06	0.000109743	GO:0006950	b	2	response to stress	2; 12; 301; 308; 998; 1471; 1511; 1668; 2934; 2950; 3848; 3939; 3959; 4025; 4318; 5034; 5052; 5230; 5657; 5691; 6279; 6779; 7001; 10321; 11151; 49860; 100423062; 727897; 27072	PRDX2; PRDX1; KRT1; CORO1A; MUC5B; A2M; GSN; SERPINA3; VPS41; DEFA3; S100A8; CRISP3; CST3; LDHA; PRTN3; PGK1; ANXA1; ANXA5; P4HB; CTSG; LPO; CRNN; STATH; LGALS3BP; IGLL5; GSTP1; MMP9; PSMB3; CDC42		4192	4187
8.39965e-06	0.000356145	GO:0001894	b	5	tissue homeostasis	12; 563; 1472; 3848; 5052; 5284; 11151	SERPINA3; AZGP1; PIGR; PRDX1; KRT1; CORO1A; CST4		231	231
9.16807e-06	0.000216508	GO:0051336	b	4	regulation of hydrolase activity	2; 12; 301; 1469; 1470; 1471; 1472; 1509; 1992; 2934; 4318; 5216; 5657; 6279; 84651	ANXA1; SERPINA3; S100A8; PFN1; SPINK7; CTSD; SERPINB1; PRTN3; MMP9; CST2; CST3; CST1; A2M; CST4; GSN		1295	1292
9.32771e-06	0.000215144	GO:0044092	b	3	negative regulation of molecular function	2; 12; 88; 301; 308; 1469; 1470; 1471; 1472; 1992; 2950; 4318; 7001; 84651	ANXA1; ACTN2; SERPINA3; ANXA5; SPINK7; PRDX2; SERPINB1; GSTP1; MMP9; CST2; CST3; CST1; A2M; CST4		1132	1130
9.4052e-06	0.000215144	GO:0006979	b	3	response to oxidative stress	301; 2950; 3848; 3939; 4025; 4318; 5034; 5052; 7001	ANXA1; P4HB; KRT1; PRDX1; PRDX2; LPO; GSTP1; MMP9; LDHA		438	438
9.585e-06	0.000113651	GO:0051234	b	2	establishment of localization	2; 12; 88; 301; 308; 410; 563; 765; 998; 1471; 1509; 1511; 1992; 2040; 2934; 2950; 3848; 3959; 4318; 4860; 5284; 5657; 5691; 5768; 6279; 6779; 6947; 10321; 11151; 100423062; 55313; 56729; 27072	QSOX1; STOM; KRT1; CORO1A; IGLL5; A2M; GSN; SERPINA3; VPS41; RETN; S100A8; CRISP3; CST3; CPPED1; PRTN3; ANXA1; ANXA5; CTSD; CTSG; LGALS3BP; PIGR; SERPINB1; STATH; ACTN2; ARSA; AZGP1; PNP; TCN1; CA6; GSTP1; MMP9; PSMB3; CDC42		5250	5245
1.48602e-05	0.000302157	GO:0030574	b	3	collagen catabolic process	1471; 1509; 4318; 5657	CST3; CTSD; PRTN3; MMP9		47	47
1.65964e-05	0.000586406	GO:0006098	b	5	pentose-phosphate shunt	5226; 6888; 7086	PGD; TKT; TALDO1		16	16
1.76142e-05	0.000322339	GO:1901564	b	3	organonitrogen compound metabolic process	2; 12; 88; 301; 410; 998; 1469; 1470; 1471; 1472; 1509; 1511; 1992; 2934; 2950; 3848; 3939; 4318; 4860; 5034; 5226; 5230; 5549; 5657; 5691; 5768; 6279; 6888; 6947; 7001; 7053; 7086; 11164; 143888; 80341; 84651; 100423062; 55313; 727897	TGM3; TALDO1; QSOX1; PRDX2; BPIFB2; KRT1; POGLUT3; IGLL5; MUC5B; A2M; GSN; PGD; SERPINA3; TKT; S100A8; CST2; CST3; PRELP; CST1; LDHA; CST4; PGK1; ANXA1; CPPED1; P4HB; CTSD; NUDT5; CTSG; SPINK7; SERPINB1; ACTN2; ARSA; PNP; TCN1; GSTP1; PRTN3; MMP9; PSMB3; CDC42		7085	7076
2.0815e-05	0.000346286	GO:0051186	b	3	cofactor metabolic process	2950; 3939; 4025; 5052; 5226; 5230; 6888; 6947; 7001; 7086	PGD; TALDO1; TCN1; PRDX2; PRDX1; LPO; GSTP1; TKT; LDHA; PGK1		612	611
3.79599e-05	0.000578889	GO:0006959	b	3	humoral immune response	2; 1511; 1668; 3848; 5657; 6279; 80341; 100423062	CTSG; BPIFB2; KRT1; DEFA3; S100A8; IGLL5; A2M; PRTN3		402	401
3.98304e-05	0.000873424	GO:0072524	b	4	pyridine-containing compound metabolic process	3939; 4860; 5226; 5230; 6888; 7086	PGD; TALDO1; PNP; TKT; LDHA; PGK1		199	199
4.50237e-05	0.000921486	GO:0019682	b	4	glyceraldehyde-3-phosphate metabolic process	5226; 6888; 7086	PGD; TKT; TALDO1		22	22
5.93257e-05	0.00179672	GO:0005997	b	5	xylulose metabolic process	6888; 7086	TKT; TALDO1		4	4
6.67879e-05	0.00122502	GO:0051156	b	4	glucose 6-phosphate metabolic process	5226; 6888; 7086	PGD; TKT; TALDO1		25	25
6.78349e-05	0.00122502	GO:0000302	b	4	response to reactive oxygen species	301; 2950; 3939; 4318; 5052; 7001	ANXA1; PRDX2; PRDX1; GSTP1; MMP9; LDHA		219	219
7.56648e-05	0.000785022	GO:0042221	b	2	response to chemical	88; 301; 563; 765; 998; 1469; 1470; 1472; 1511; 1668; 2934; 2950; 3939; 4025; 4318; 4860; 5034; 5052; 5230; 5284; 5657; 5691; 6279; 6888; 6947; 7001; 11151; 49860; 56729	TALDO1; PRDX2; PRDX1; CORO1A; GSN; RETN; DEFA3; S100A8; CST2; CST1; LDHA; PRTN3; PGK1; ANXA1; P4HB; CTSG; LPO; PIGR; CRNN; ACTN2; AZGP1; PNP; TCN1; CA6; GSTP1; CST4; MMP9; PSMB3; CDC42		4693	4688
8.02551e-05	0.0013688	GO:0042060	b	4	wound healing	2; 301; 308; 998; 2934; 3848; 5657; 6279; 7001	ANXA1; ANXA5; PRDX2; KRT1; S100A8; CDC42; A2M; PRTN3; GSN		576	576
0.000100409	0.0016224	GO:0019730	b	4	antimicrobial humoral response	1511; 1668; 5657; 6279; 80341	BPIFB2; DEFA3; S100A8; PRTN3; CTSG		147	146
0.000128766	0.00341229	GO:0042744	b	5	hydrogen peroxide catabolic process	4025; 5052; 7001	LPO; PRDX2; PRDX1		31	31
0.000147707	0.00347932	GO:0009052	b	5	pentose-phosphate shunt, non-oxidative branch	6888; 7086	TKT; TALDO1		6	6
0.000153299	0.00141376	GO:0065009	b	2	regulation of molecular function	2; 12; 88; 301; 308; 998; 1469; 1470; 1471; 1472; 1509; 1992; 2040; 2934; 2950; 4318; 5216; 5657; 6279; 7001; 49860; 84651	PRDX2; STOM; A2M; GSN; SERPINA3; S100A8; SPINK7; CST3; CST1; PRTN3; ANXA1; ANXA5; CTSD; CST2; CRNN; SERPINB1; ACTN2; PFN1; GSTP1; CST4; MMP9; CDC42		3142	3138
0.000156179	0.00210744	GO:0045087	b	3	innate immune response	2; 301; 998; 1668; 2934; 3848; 5691; 6279; 10321; 11151; 100423062; 727897	ANXA1; IGLL5; KRT1; CORO1A; DEFA3; S100A8; CRISP3; MUC5B; CDC42; PSMB3; A2M; GSN		1104	1103
0.000167006	0.00210744	GO:0050790	b	3	regulation of catalytic activity	2; 12; 301; 308; 998; 1469; 1470; 1471; 1472; 1509; 1992; 2934; 2950; 4318; 5216; 5657; 6279; 7001; 84651	ANXA1; SERPINA3; ANXA5; S100A8; PFN1; GSN; SPINK7; CTSD; PRDX2; SERPINB1; GSTP1; PRTN3; MMP9; CST2; CST3; CST1; A2M; CST4; CDC42		2487	2483
0.000178432	0.00210744	GO:0009636	b	3	response to toxic substance	301; 2934; 2950; 3939; 4025; 5052; 6279; 7001	ANXA1; PRDX2; PRDX1; LPO; GSTP1; S100A8; LDHA; GSN		501	501
0.000184257	0.00210744	GO:0005975	b	3	carbohydrate metabolic process	277; 279; 280; 3939; 5226; 5230; 6888; 7086; 11164	PGD; AMY2A; AMY2B; TALDO1; NUDT5; TKT; AMY1B; LDHA; PGK1		644	643
0.000222449	0.0034146	GO:0006508	b	4	proteolysis	2; 12; 1469; 1470; 1471; 1472; 1509; 1511; 1992; 2934; 4318; 5230; 5657; 5691; 6279; 84651	SERPINA3; S100A8; SPINK7; CTSD; PGK1; CTSG; SERPINB1; PRTN3; MMP9; CST2; CST3; CST1; PSMB3; A2M; CST4; GSN		1907	1904
0.000245728	0.00264519	GO:0002682	b	3	regulation of immune system process	2; 301; 563; 998; 1511; 2934; 3848; 4860; 5284; 5691; 6279; 7001; 11151; 100423062; 727897	ANXA1; PRDX2; AZGP1; PNP; PIGR; CTSG; KRT1; CORO1A; S100A8; IGLL5; MUC5B; CDC42; PSMB3; A2M; GSN		1722	1720
0.000246404	0.00358778	GO:0046364	b	4	monosaccharide biosynthetic process	5226; 5230; 6888; 7086	PGD; TALDO1; TKT; PGK1		96	96
0.000257105	0.00358778	GO:0050832	b	4	defense response to fungus	1511; 1668; 6279	DEFA3; S100A8; CTSG		39	39
0.000262794	0.00218119	GO:0009605	b	2	response to external stimulus	2; 301; 1511; 1668; 2934; 2950; 3848; 3939; 4025; 4318; 5657; 6279; 6779; 7001; 11151; 80341; 100423062; 56729; 27072	ANXA1; VPS41; PRDX2; LDHA; KRT1; RETN; CTSG; LPO; BPIFB2; GSTP1; CORO1A; DEFA3; S100A8; MMP9; STATH; IGLL5; A2M; PRTN3; GSN		2572	2570
0.000300878	0.00305892	GO:0009611	b	3	response to wounding	2; 301; 308; 998; 2934; 3848; 5657; 6279; 7001	ANXA1; ANXA5; PRDX2; KRT1; S100A8; CDC42; A2M; PRTN3; GSN		687	687
0.000310764	0.00234486	GO:0032963	b	2	collagen metabolic process	1471; 1509; 4318; 5657	CST3; CTSD; PRTN3; MMP9		102	102
0.000322556	0.00310673	GO:0098869	b	3	cellular oxidant detoxification	2950; 4025; 5052; 7001	LPO; GSTP1; PRDX2; PRDX1		103	103
0.000324157	0.00432679	GO:0034599	b	4	cellular response to oxidative stress	301; 2950; 4318; 5034; 5052; 7001	ANXA1; P4HB; PRDX2; PRDX1; GSTP1; MMP9		292	292
0.000344061	0.00314816	GO:0045454	b	3	cell redox homeostasis	4025; 5052; 7001	LPO; PRDX2; PRDX1		43	43
0.000359186	0.00761474	GO:0019362	b	5	pyridine nucleotide metabolic process	3939; 5226; 5230; 6888; 7086	PGD; TALDO1; TKT; LDHA; PGK1		192	192
0.000447999	0.00820797	GO:0035722	b	5	interleukin-12-mediated signaling pathway	998; 5034; 6888	P4HB; TALDO1; CDC42		47	47
0.000451251	0.00547177	GO:0002684	b	4	positive regulation of immune system process	2; 301; 563; 998; 1511; 3848; 4860; 5691; 6279; 11151; 100423062; 727897	ANXA1; AZGP1; PNP; CTSG; KRT1; CORO1A; S100A8; IGLL5; MUC5B; PSMB3; A2M; CDC42		1238	1238
0.000457221	0.00547177	GO:0060249	b	4	anatomical structure homeostasis	12; 563; 1472; 3848; 5052; 5284; 11151	SERPINA3; AZGP1; PIGR; PRDX1; KRT1; CORO1A; CST4		437	437
0.000463407	0.00547177	GO:0016052	b	4	carbohydrate catabolic process	279; 3939; 5226; 5230; 11164	PGD; PGK1; AMY2A; NUDT5; LDHA		203	203
0.00050656	0.0035037	GO:1990748	b	2	cellular detoxification	2950; 4025; 5052; 7001	LPO; GSTP1; PRDX2; PRDX1		116	116
0.000521885	0.00454786	GO:0012501	b	3	programmed cell death	88; 301; 308; 998; 1509; 2934; 2950; 3848; 3851; 3852; 3939; 4318; 5034; 6279; 7001; 11151	ANXA1; ACTN2; ANXA5; P4HB; MMP9; CTSD; KRT1; PRDX2; GSTP1; CORO1A; S100A8; KRT5; KRT4; CDC42; LDHA; GSN		2054	2053
0.000537865	0.00820797	GO:0070671	b	5	response to interleukin-12	998; 5034; 6888	P4HB; TALDO1; CDC42		50	50
0.000540678	0.00820797	GO:0006733	b	5	oxidoreduction coenzyme metabolic process	3939; 5226; 5230; 6888; 7086	PGD; TALDO1; TKT; LDHA; PGK1		210	210
0.000542036	0.00820797	GO:0071345	b	5	cellular response to cytokine stimulus	301; 998; 2934; 2950; 4318; 5034; 5657; 5691; 6888; 11151; 49860	ANXA1; TALDO1; P4HB; CRNN; GSTP1; CORO1A; MMP9; CDC42; PSMB3; PRTN3; GSN		1082	1082
0.000573714	0.00464254	GO:0043062	b	3	extracellular structure organization	2; 1471; 1511; 2934; 4318; 5034; 5768	P4HB; QSOX1; CTSG; MMP9; CST3; A2M; GSN		454	454
0.000583489	0.00464254	GO:1901135	b	3	carbohydrate derivative metabolic process	410; 1471; 3939; 4860; 5226; 5230; 5549; 6888; 7086; 11164; 143888; 727897	PGD; ARSA; TALDO1; PNP; NUDT5; TKT; POGLUT3; MUC5B; CST3; PRELP; LDHA; PGK1		1277	1274
0.000638519	0.00486871	GO:0009620	b	3	response to fungus	1511; 1668; 6279	DEFA3; S100A8; CTSG		53	53
0.000641971	0.00729945	GO:0001867	b	4	complement activation, lectin pathway	2; 3848	KRT1; A2M		12	12
0.000659287	0.00931793	GO:0050778	b	5	positive regulation of immune response	2; 301; 563; 998; 1511; 3848; 5691; 6279; 727897; 100423062	ANXA1; AZGP1; IGLL5; CTSG; KRT1; S100A8; MUC5B; PSMB3; A2M; CDC42		932	932
0.000750461	0.00822827	GO:0042743	b	4	hydrogen peroxide metabolic process	4025; 5052; 7001	LPO; PRDX2; PRDX1		56	56
0.000768781	0.00562747	GO:0007596	b	3	blood coagulation	2; 308; 998; 3848; 5657; 7001	ANXA5; PRDX2; KRT1; A2M; PRTN3; CDC42		344	344
0.000816369	0.0052122	GO:0050817	b	2	coagulation	2; 308; 998; 3848; 5657; 7001	ANXA5; PRDX2; KRT1; A2M; PRTN3; CDC42		348	348
0.000816369	0.00828078	GO:0007599	b	4	hemostasis	2; 308; 998; 3848; 5657; 7001	ANXA5; PRDX2; KRT1; A2M; PRTN3; CDC42		348	348
0.000831601	0.00828078	GO:0017001	b	4	antibiotic catabolic process	4025; 5052; 7001	LPO; PRDX2; PRDX1		58	58
0.000835458	0.0110698	GO:0043067	b	5	regulation of programmed cell death	88; 301; 308; 998; 1509; 2934; 2950; 3939; 4318; 5034; 6279; 7001; 11151	ANXA1; ACTN2; ANXA5; P4HB; CTSD; PRDX2; GSTP1; CORO1A; S100A8; MMP9; CDC42; LDHA; GSN		1521	1521
0.00083617	0.00828078	GO:0050907	b	4	detection of chemical stimulus involved in sensory perception	563; 765; 1469; 1470; 1472; 4025; 5284	AZGP1; CA6; LPO; PIGR; CST2; CST1; CST4		485	484
0.000862892	0.00607344	GO:0044283	b	3	small molecule biosynthetic process	301; 2950; 3939; 4860; 5226; 5230; 6888; 7086; 11164	ANXA1; PGD; TALDO1; PNP; TKT; NUDT5; GSTP1; LDHA; PGK1		797	795
0.000891991	0.00835128	GO:0007159	b	4	leukocyte cell-cell adhesion	301; 998; 4860; 6279; 7001; 11151	ANXA1; PNP; PRDX2; CORO1A; S100A8; CDC42		354	354
0.000897695	0.00835128	GO:0097237	b	4	cellular response to toxic substance	301; 2950; 4025; 5052; 7001	ANXA1; LPO; GSTP1; PRDX2; PRDX1		235	235
0.000909305	0.00539088	GO:0048871	b	2	multicellular organismal homeostasis	12; 563; 1472; 3848; 5052; 5284; 11151	SERPINA3; AZGP1; PIGR; PRDX1; KRT1; CORO1A; CST4		491	491
0.000957929	0.00853728	GO:0050776	b	4	regulation of immune response	2; 301; 563; 998; 1511; 3848; 5284; 5691; 6279; 100423062; 727897	ANXA1; AZGP1; IGLL5; PIGR; CTSG; KRT1; S100A8; MUC5B; PSMB3; A2M; CDC42		1159	1159
0.000999233	0.00853728	GO:0034097	b	4	response to cytokine	301; 998; 2934; 2950; 4318; 5034; 5657; 5691; 6888; 11151; 49860	ANXA1; TALDO1; P4HB; CRNN; GSTP1; CORO1A; MMP9; CDC42; PSMB3; PRTN3; GSN		1165	1165
0.00100111	0.00853728	GO:0042742	b	4	defense response to bacterium	1511; 1668; 4025; 6279; 6779; 100423062	CTSG; LPO; DEFA3; S100A8; IGLL5; STATH		363	362
0.00106357	0.0058851	GO:0008219	b	2	cell death	88; 301; 308; 998; 1509; 2934; 2950; 3848; 3851; 3852; 3939; 4318; 5034; 6279; 7001; 11151	ANXA1; ACTN2; ANXA5; P4HB; MMP9; CTSD; KRT1; PRDX2; GSTP1; CORO1A; S100A8; KRT5; KRT4; CDC42; LDHA; GSN		2192	2191
0.00109553	0.00742526	GO:0050878	b	3	regulation of body fluid levels	2; 308; 998; 3848; 5657; 6779; 7001	ANXA5; PRDX2; KRT1; CDC42; A2M; PRTN3; STATH		507	507
0.00124012	0.015465	GO:0051249	b	5	regulation of lymphocyte activation	301; 998; 2934; 4860; 7001; 11151; 100423062	ANXA1; PNP; PRDX2; CORO1A; CDC42; IGLL5; GSN		518	518
0.00125398	0.00819563	GO:0009593	b	3	detection of chemical stimulus	563; 765; 1469; 1470; 1472; 4025; 5284	AZGP1; CA6; LPO; PIGR; CST2; CST1; CST4		520	519
0.00131908	0.0155358	GO:2001233	b	5	regulation of apoptotic signaling pathway	2934; 2950; 4318; 5034; 6279; 7001	P4HB; PRDX2; GSTP1; S100A8; MMP9; GSN		382	382
0.00142281	0.0158224	GO:0034614	b	5	cellular response to reactive oxygen species	301; 4318; 5052; 7001	ANXA1; PRDX2; PRDX1; MMP9		153	153
0.00143592	0.0119143	GO:0051187	b	4	cofactor catabolic process	4025; 5052; 7001	LPO; PRDX2; PRDX1		70	70
0.00146103	0.00921962	GO:0010035	b	3	response to inorganic substance	301; 2934; 3939; 4318; 5052; 6279; 7001	ANXA1; PRDX2; PRDX1; S100A8; MMP9; LDHA; GSN		535	533
0.00147656	0.00765967	GO:0009056	b	2	catabolic process	279; 1471; 1509; 3939; 4025; 4318; 4860; 5052; 5226; 5230; 5549; 5657; 5691; 5768; 6279; 7001; 11164; 27072	PGD; AMY2A; VPS41; PNP; QSOX1; CTSD; PRDX2; PRDX1; NUDT5; LPO; S100A8; MMP9; CST3; PRELP; PSMB3; LDHA; PRTN3; PGK1		2717	2714
0.00149268	0.0158224	GO:0007606	b	5	sensory perception of chemical stimulus	563; 765; 1469; 1470; 1472; 4025; 5284	AZGP1; CA6; LPO; PIGR; CST2; CST1; CST4		536	535
0.0014959	0.0119976	GO:0006801	b	4	superoxide metabolic process	2950; 5052; 7001	GSTP1; PRDX2; PRDX1		71	71
0.00152412	0.0119976	GO:0030198	b	4	extracellular matrix organization	2; 1471; 1511; 2934; 4318; 5768	QSOX1; CTSG; MMP9; CST3; A2M; GSN		393	393
0.00169399	0.0103333	GO:0050906	b	3	detection of stimulus involved in sensory perception	563; 765; 1469; 1470; 1472; 4025; 5284	AZGP1; CA6; LPO; PIGR; CST2; CST1; CST4		548	547
0.00178004	0.0136618	GO:0010941	b	4	regulation of cell death	88; 301; 308; 998; 1509; 2934; 2950; 3939; 4318; 5034; 6279; 7001; 11151	ANXA1; ACTN2; ANXA5; P4HB; CTSD; PRDX2; GSTP1; CORO1A; S100A8; MMP9; CDC42; LDHA; GSN		1652	1652
0.00186202	0.00907091	GO:0007155	b	2	cell adhesion	88; 301; 563; 998; 2934; 3959; 4860; 5034; 6279; 7001; 11151; 49860	ANXA1; ACTN2; AZGP1; PNP; P4HB; PRDX2; LGALS3BP; CORO1A; S100A8; CRNN; CDC42; GSN		1457	1456
0.00188884	0.0111502	GO:0006081	b	3	cellular aldehyde metabolic process	5226; 6888; 7086	PGD; TKT; TALDO1		77	77
0.00196718	0.00907091	GO:0051707	b	2	response to other organism	1511; 1668; 2950; 4025; 5657; 6279; 6779; 7001; 80341; 100423062	PRDX2; CTSG; LPO; BPIFB2; GSTP1; DEFA3; S100A8; IGLL5; PRTN3; STATH		1078	1077
0.00199426	0.0114047	GO:0043207	b	3	response to external biotic stimulus	1511; 1668; 2950; 4025; 5657; 6279; 6779; 7001; 80341; 100423062	PRDX2; CTSG; LPO; BPIFB2; GSTP1; DEFA3; S100A8; IGLL5; PRTN3; STATH		1080	1079
0.00214634	0.0119024	GO:0009617	b	3	response to bacterium	1511; 1668; 2950; 4025; 6279; 6779; 7001; 100423062	PRDX2; CTSG; LPO; GSTP1; DEFA3; S100A8; IGLL5; STATH		734	733
0.0023018	0.0123891	GO:0005996	b	3	monosaccharide metabolic process	5226; 5230; 6888; 7086; 11164	PGD; TALDO1; TKT; NUDT5; PGK1		291	291
0.00231174	0.0100878	GO:0065008	b	2	regulation of biological quality	2; 12; 88; 301; 308; 563; 998; 1472; 1511; 2934; 2950; 3848; 4025; 5052; 5216; 5284; 5657; 5691; 6279; 6779; 7001; 11151; 56729	PRDX2; PRDX1; KRT1; CORO1A; A2M; GSN; SERPINA3; RETN; S100A8; PRTN3; ANXA1; ANXA5; CTSG; LPO; PIGR; STATH; ACTN2; AZGP1; PFN1; GSTP1; CST4; PSMB3; CDC42		4060	4060
0.00247253	0.0129278	GO:0019538	b	3	protein metabolic process	2; 12; 88; 301; 998; 1469; 1470; 1471; 1472; 1509; 1511; 1992; 2934; 2950; 3848; 4318; 5034; 5230; 5657; 5691; 5768; 6279; 7001; 7053; 143888; 80341; 84651; 100423062; 55313; 727897	TGM3; QSOX1; PRDX2; BPIFB2; KRT1; POGLUT3; MUC5B; A2M; GSN; SERPINA3; S100A8; CST2; CST3; CST1; PRTN3; PGK1; ANXA1; CPPED1; P4HB; CTSD; CTSG; SPINK7; SERPINB1; ACTN2; IGLL5; GSTP1; CST4; MMP9; PSMB3; CDC42		5979	5974
0.00250489	0.0187561	GO:0050818	b	4	regulation of coagulation	308; 3848; 7001	KRT1; ANXA5; PRDX2		85	85
0.00252446	0.0100878	GO:0044281	b	2	small molecule metabolic process	301; 765; 2950; 3939; 4025; 4860; 5034; 5226; 5230; 5549; 5691; 6888; 6947; 7086; 11164	ANXA1; PGD; TALDO1; PNP; P4HB; TCN1; CA6; NUDT5; LPO; GSTP1; TKT; PRELP; PSMB3; LDHA; PGK1		2157	2153
0.00255233	0.0100878	GO:0009607	b	2	response to biotic stimulus	1511; 1668; 2950; 4025; 5657; 6279; 6779; 7001; 80341; 100423062	PRDX2; CTSG; LPO; BPIFB2; GSTP1; DEFA3; S100A8; IGLL5; PRTN3; STATH		1117	1116
0.00272852	0.0196186	GO:0046649	b	4	lymphocyte activation	301; 998; 2934; 4860; 5052; 7001; 11151; 100423062	ANXA1; PNP; PRDX2; PRDX1; CORO1A; CDC42; IGLL5; GSN		762	762
0.00277964	0.0141298	GO:0046677	b	3	response to antibiotic	301; 2934; 2950; 3939; 6279	ANXA1; GSTP1; LDHA; S100A8; GSN		304	304
0.00284151	0.0196186	GO:0019430	b	4	removal of superoxide radicals	5052; 7001	PRDX2; PRDX1		25	25
0.00286315	0.0196186	GO:0030855	b	4	epithelial cell differentiation	301; 998; 3848; 3851; 3852; 4318; 5230; 7053	ANXA1; TGM3; KRT4; KRT1; KRT5; MMP9; PGK1; CDC42		770	768
0.0028757	0.0196186	GO:0002694	b	4	regulation of leukocyte activation	301; 998; 2934; 4860; 7001; 11151; 100423062	ANXA1; PNP; PRDX2; CORO1A; CDC42; IGLL5; GSN		601	601
0.00289554	0.0292312	GO:0008064	b	5	regulation of actin polymerization or depolymerization	88; 2934; 5216; 11151	ACTN2; PFN1; CORO1A; GSN		186	186
0.00295188	0.0197006	GO:0030832	b	4	regulation of actin filament length	88; 2934; 5216; 11151	ACTN2; PFN1; CORO1A; GSN		187	187
0.00302288	0.0114045	GO:0070661	b	2	leukocyte proliferation	301; 2950; 4860; 7001; 11151	ANXA1; PNP; GSTP1; CORO1A; PRDX2		310	310
0.00337072	0.0217587	GO:0032496	b	4	response to lipopolysaccharide	1511; 1668; 2950; 6279; 7001	PRDX2; GSTP1; DEFA3; S100A8; CTSG		318	318
0.00337072	0.0324815	GO:1903037	b	5	regulation of leukocyte cell-cell adhesion	301; 998; 4860; 7001; 11151	ANXA1; PNP; CORO1A; PRDX2; CDC42		318	318
0.00340201	0.0217587	GO:0019221	b	4	cytokine-mediated signaling pathway	301; 998; 2950; 4318; 5034; 5657; 5691; 6888	ANXA1; TALDO1; P4HB; GSTP1; MMP9; PSMB3; PRTN3; CDC42		790	790
0.00367701	0.0181863	GO:0070887	b	3	cellular response to chemical stimulus	88; 301; 998; 1511; 1668; 2934; 2950; 4025; 4318; 5034; 5052; 5230; 5657; 5691; 6279; 6888; 7001; 11151; 49860	ANXA1; ACTN2; TALDO1; PRDX2; P4HB; CRNN; PGK1; PRDX1; CTSG; LPO; GSTP1; CORO1A; DEFA3; S100A8; MMP9; CDC42; PSMB3; PRTN3; GSN		3189	3187
0.00368221	0.0224001	GO:0044267	b	4	cellular protein metabolic process	2; 12; 88; 301; 998; 1469; 1470; 1471; 1472; 1509; 1511; 1992; 2934; 2950; 3848; 4318; 5034; 5691; 5768; 6279; 7001; 7053; 143888; 80341; 84651; 55313; 727897	TGM3; QSOX1; PRDX2; BPIFB2; KRT1; POGLUT3; MUC5B; A2M; GSN; SERPINA3; S100A8; CST2; CST3; CST1; CST4; ANXA1; CPPED1; P4HB; CTSD; CTSG; SPINK7; SERPINB1; ACTN2; GSTP1; MMP9; PSMB3; CDC42		5282	5277
0.00368754	0.0224001	GO:0071219	b	4	cellular response to molecule of bacterial origin	1511; 1668; 2950; 7001	GSTP1; DEFA3; PRDX2; CTSG		199	199
0.00368754	0.0339895	GO:1901292	b	5	nucleoside phosphate catabolic process	3939; 4860; 5230; 11164	PNP; NUDT5; LDHA; PGK1		200	199
0.00376542	0.0224001	GO:0051241	b	4	negative regulation of multicellular organismal process	301; 308; 1471; 1992; 2950; 3848; 4318; 5230; 6779; 7001	ANXA1; ANXA5; KRT1; PRDX2; GSTP1; MMP9; SERPINB1; CST3; STATH; PGK1		1181	1178
0.00379416	0.0224001	GO:0042110	b	4	T cell activation	301; 998; 2934; 4860; 7001; 11151	ANXA1; PNP; PRDX2; CORO1A; CDC42; GSN		472	472
0.00387318	0.0342131	GO:0050727	b	5	regulation of inflammatory response	2; 301; 2950; 3848; 4318; 6279	ANXA1; KRT1; GSTP1; S100A8; MMP9; A2M		474	474
0.00387955	0.0186831	GO:1901700	b	3	response to oxygen-containing compound	88; 301; 1511; 1668; 2934; 2950; 3939; 4318; 5052; 6279; 7001; 56729	ANXA1; ACTN2; RETN; PRDX2; PRDX1; CTSG; GSTP1; DEFA3; S100A8; MMP9; LDHA; GSN		1592	1591
0.00399584	0.0231457	GO:0050865	b	4	regulation of cell activation	301; 998; 2934; 4860; 7001; 11151; 100423062	ANXA1; PNP; PRDX2; CORO1A; CDC42; IGLL5; GSN		638	638
0.00419129	0.0351215	GO:0032652	b	5	regulation of interleukin-1 production	301; 1992; 2950	ANXA1; SERPINB1; GSTP1		102	102
0.00421762	0.0197904	GO:0006082	b	3	organic acid metabolic process	301; 2950; 3939; 4025; 4860; 5034; 5226; 5230; 5549; 5691	ANXA1; PGD; PNP; P4HB; LPO; GSTP1; PRELP; PSMB3; LDHA; PGK1		1199	1197
0.00425772	0.0236374	GO:0002237	b	4	response to molecule of bacterial origin	1511; 1668; 2950; 6279; 7001	PRDX2; GSTP1; DEFA3; S100A8; CTSG		336	336
0.00430735	0.0236374	GO:0031532	b	4	actin cytoskeleton reorganization	301; 998; 2934	ANXA1; GSN; CDC42		103	103
0.00430735	0.0351215	GO:0006906	b	5	vesicle fusion	301; 11151; 27072	ANXA1; CORO1A; VPS41		103	103
0.00435076	0.0236374	GO:0000305	b	4	response to oxygen radical	5052; 7001	PRDX2; PRDX1		31	31
0.0043887	0.0236374	GO:0016051	b	4	carbohydrate biosynthetic process	5226; 5230; 6888; 7086	PGD; TALDO1; TKT; PGK1		209	209
0.00491693	0.0259712	GO:0021782	b	4	glial cell development	2934; 2950; 6279	GSTP1; S100A8; GSN		108	108
0.00492984	0.0378155	GO:0008154	b	5	actin polymerization or depolymerization	88; 2934; 5216; 11151	ACTN2; PFN1; CORO1A; GSN		216	216
0.0049912	0.0259712	GO:0006954	b	4	inflammatory response	2; 12; 301; 2950; 3848; 4318; 6279; 7001	ANXA1; SERPINA3; KRT1; PRDX2; GSTP1; S100A8; MMP9; A2M		842	842
0.00499449	0.0378155	GO:0032956	b	5	regulation of actin cytoskeleton organization	88; 998; 2934; 5216; 11151	PFN1; ACTN2; GSN; CORO1A; CDC42		349	349
0.00504476	0.0230798	GO:0032612	b	3	interleukin-1 production	301; 1992; 2950	ANXA1; SERPINB1; GSTP1		109	109
0.00517459	0.037828	GO:0090174	b	5	organelle membrane fusion	301; 11151; 27072	ANXA1; CORO1A; VPS41		110	110
0.00551421	0.0246122	GO:0071216	b	3	cellular response to biotic stimulus	1511; 1668; 2950; 7001	GSTP1; DEFA3; PRDX2; CTSG		223	223
0.00557612	0.0285311	GO:0070268	b	4	cornification	3848; 3851; 3852	KRT1; KRT5; KRT4		114	113
0.00560131	0.0393317	GO:0002526	b	5	acute inflammatory response	2; 12; 2950; 6279	GSTP1; SERPINA3; A2M; S100A8		224	224
0.005714	0.0195423	GO:0001909	b	2	leukocyte mediated cytotoxicity	563; 1511; 11151	AZGP1; CORO1A; CTSG		114	114
0.00575134	0.0393317	GO:0009913	b	5	epidermal cell differentiation	301; 3848; 3851; 3852; 7053	ANXA1; KRT1; TGM3; KRT5; KRT4		363	361
0.00575565	0.0250782	GO:0048519	b	3	negative regulation of biological process	2; 12; 88; 301; 308; 563; 998; 1469; 1470; 1471; 1472; 1992; 2934; 2950; 3848; 3851; 4318; 5216; 5230; 5657; 5691; 5768; 6779; 7001; 11151; 84651; 56729	QSOX1; PRDX2; KRT1; CORO1A; KRT4; A2M; GSN; SERPINA3; RETN; CST2; CST3; CST1; PRTN3; PGK1; ANXA1; ANXA5; SPINK7; SERPINB1; STATH; ACTN2; AZGP1; PFN1; GSTP1; CST4; MMP9; PSMB3; CDC42		5444	5438
0.00577826	0.0195423	GO:0031424	b	2	keratinization	3848; 3851; 3852; 7053	KRT1; TGM3; KRT5; KRT4		228	226
0.00588625	0.0195423	GO:0050900	b	2	leukocyte migration	301; 998; 4318; 5657; 6279; 11151	ANXA1; CORO1A; S100A8; MMP9; PRTN3; CDC42		517	517
0.00595256	0.0394357	GO:1902903	b	5	regulation of supramolecular fiber organization	88; 998; 2934; 5216; 11151	PFN1; ACTN2; GSN; CORO1A; CDC42		364	364
0.00605741	0.0302358	GO:0022603	b	4	regulation of anatomical structure morphogenesis	301; 998; 1471; 3848; 5034; 5216; 5230; 5691; 11151	ANXA1; P4HB; PFN1; KRT1; CORO1A; CST3; PGK1; PSMB3; CDC42		1061	1061
0.00610625	0.0302358	GO:0002521	b	4	leukocyte differentiation	301; 998; 4318; 4860; 5657; 7001	ANXA1; PNP; PRDX2; MMP9; PRTN3; CDC42		523	521
0.00614544	0.0394798	GO:0010942	b	5	positive regulation of cell death	301; 998; 1509; 2934; 3939; 4318; 6279	ANXA1; CTSD; S100A8; MMP9; CDC42; LDHA; GSN		691	691
0.00626958	0.0305518	GO:0060429	b	4	epithelium development	301; 998; 3848; 3851; 3852; 4318; 5216; 5230; 5691; 7053	ANXA1; TGM3; KRT4; PFN1; KRT1; KRT5; MMP9; PGK1; PSMB3; CDC42		1269	1267
0.00638898	0.0306471	GO:0006915	b	4	apoptotic process	88; 301; 308; 998; 1509; 2934; 2950; 3939; 4318; 5034; 6279; 7001; 11151	ANXA1; ACTN2; ANXA5; P4HB; CTSD; PRDX2; GSTP1; CORO1A; S100A8; MMP9; CDC42; LDHA; GSN		1915	1915
0.00662082	0.0312706	GO:0034404	b	4	nucleobase-containing small molecule biosynthetic process	3939; 4860; 5230; 11164	PNP; NUDT5; LDHA; PGK1		236	235
0.00691886	0.0431411	GO:0070663	b	5	regulation of leukocyte proliferation	301; 2950; 4860; 11151	ANXA1; PNP; GSTP1; CORO1A		238	238
0.00716549	0.033019	GO:0002385	b	4	mucosal immune response	1668; 5284	PIGR; DEFA3		41	40
0.0072061	0.0301782	GO:0007164	b	3	establishment of tissue polarity	998; 5216; 5691	PFN1; PSMB3; CDC42		124	124
0.0072061	0.033019	GO:0001736	b	4	establishment of planar polarity	998; 5216; 5691	PFN1; PSMB3; CDC42		124	124
0.00725595	0.0301782	GO:0030155	b	3	regulation of cell adhesion	301; 998; 2934; 4860; 5034; 7001; 11151	ANXA1; PNP; P4HB; PRDX2; CORO1A; CDC42; GSN		713	713
0.00727335	0.0224707	GO:0003008	b	2	system process	12; 88; 563; 765; 998; 1469; 1470; 1472; 1511; 2934; 4025; 5284; 6779; 56729	ACTN2; SERPINA3; AZGP1; CA6; RETN; CTSG; LPO; PIGR; CST2; STATH; GSN; CST1; CST4; CDC42		2176	2174
0.00728722	0.0441397	GO:0031347	b	5	regulation of defense response	2; 301; 2950; 3848; 4318; 5691; 6279; 727897	ANXA1; KRT1; GSTP1; S100A8; MMP9; MUC5B; PSMB3; A2M		898	898
0.00730976	0.0224707	GO:0051606	b	2	detection of stimulus	563; 765; 1469; 1470; 1472; 4025; 5284	AZGP1; CA6; LPO; PIGR; CST2; CST1; CST4		716	714
0.00769453	0.0347386	GO:0045471	b	4	response to ethanol	2934; 2950; 6279	GSTP1; S100A8; GSN		127	127
0.0078271	0.0348249	GO:0032970	b	4	regulation of actin filament-based process	88; 998; 2934; 5216; 11151	PFN1; ACTN2; GSN; CORO1A; CDC42		389	389
0.00786432	0.0451359	GO:0009117	b	5	nucleotide metabolic process	3939; 4860; 5226; 5230; 6888; 7086; 11164	PGD; TALDO1; PNP; NUDT5; TKT; LDHA; PGK1		727	724
0.00787749	0.0451359	GO:0014003	b	5	oligodendrocyte development	2934; 2950	GSTP1; GSN		42	42
0.00834973	0.0335632	GO:0010033	b	3	response to organic substance	88; 301; 998; 1511; 1668; 2934; 2950; 3939; 4318; 5034; 5657; 5691; 6279; 6888; 7001; 11151; 49860; 56729	ANXA1; ACTN2; TALDO1; P4HB; CRNN; PRDX2; RETN; CTSG; GSTP1; CORO1A; DEFA3; S100A8; MMP9; CDC42; PSMB3; LDHA; PRTN3; GSN		3181	3179
0.00838966	0.0367947	GO:0006753	b	4	nucleoside phosphate metabolic process	3939; 4860; 5226; 5230; 6888; 7086; 11164	PGD; TALDO1; PNP; NUDT5; TKT; LDHA; PGK1		736	733
0.00861408	0.0335632	GO:0009888	b	3	tissue development	88; 301; 998; 2934; 3848; 3851; 3852; 4318; 5216; 5230; 5691; 6779; 7053	ANXA1; ACTN2; TGM3; MMP9; PGK1; PFN1; KRT1; KRT5; KRT4; STATH; CDC42; PSMB3; GSN		1989	1986
0.00862005	0.0335632	GO:0002251	b	3	organ or tissue specific immune response	1668; 5284	PIGR; DEFA3		45	44
0.00886718	0.0338061	GO:0022411	b	3	cellular component disassembly	2; 88; 1471; 1511; 2934; 4318	ACTN2; CTSG; MMP9; CST3; A2M; GSN		564	564
0.00913106	0.0394822	GO:0006732	b	4	coenzyme metabolic process	3939; 5226; 5230; 6888; 7086	PGD; TALDO1; TKT; LDHA; PGK1		405	404
0.00959726	0.0525885	GO:0002696	b	5	positive regulation of leukocyte activation	301; 998; 4860; 11151; 100423062	ANXA1; PNP; CORO1A; IGLL5; CDC42		409	409
0.00965064	0.0278718	GO:0007586	b	2	digestion	12; 279; 6779	SERPINA3; AMY2A; STATH		138	138
0.00977627	0.0365114	GO:0097190	b	3	apoptotic signaling pathway	2934; 2950; 4318; 5034; 6279; 7001	P4HB; PRDX2; GSTP1; S100A8; MMP9; GSN		576	576
0.00979031	0.0525885	GO:0006692	b	5	prostanoid metabolic process	301; 2950	ANXA1; GSTP1		47	47
0.0100346	0.0427863	GO:0042737	b	4	drug catabolic process	4025; 5052; 7001	LPO; PRDX2; PRDX1		140	140
0.0100537	0.0278718	GO:0002253	b	2	activation of immune response	2; 998; 3848; 5691; 6279; 100423062; 727897	PSMB3; KRT1; S100A8; MUC5B; IGLL5; A2M; CDC42		759	759
0.0100741	0.0278718	GO:0071704	b	2	organic substance metabolic process	2; 12; 88; 277; 279; 280; 301; 410; 563; 998; 1469; 1470; 1471; 1472; 1509; 1511; 1992; 2934; 2950; 3848; 3939; 4025; 4318; 4860; 5034; 5226; 5230; 5549; 5657; 5691; 5768; 6279; 6888; 6947; 7001; 7053; 7086; 11164; 143888; 80341; 49860; 84651; 100423062; 55313; 727897	TGM3; TALDO1; QSOX1; PRDX2; BPIFB2; KRT1; POGLUT3; IGLL5; MUC5B; A2M; GSN; PGD; SERPINA3; TKT; S100A8; CST2; CST3; PRELP; CST1; LDHA; CST4; PGK1; ANXA1; AMY2A; AMY2B; CPPED1; P4HB; CTSD; NUDT5; CTSG; LPO; SPINK7; CRNN; SERPINB1; ACTN2; ARSA; AZGP1; PNP; TCN1; GSTP1; PRTN3; MMP9; AMY1B; PSMB3; CDC42		11233	11218
0.0102772	0.0432208	GO:0043588	b	4	skin development	301; 3848; 3851; 3852; 7053	ANXA1; KRT1; TGM3; KRT5; KRT4		418	416
0.0105313	0.0385446	GO:0072593	b	3	reactive oxygen species metabolic process	2950; 4025; 5052; 7001	LPO; GSTP1; PRDX2; PRDX1		269	269
0.0106647	0.0435569	GO:0046434	b	4	organophosphate catabolic process	3939; 4860; 5230; 11164	PNP; NUDT5; LDHA; PGK1		271	270
0.0106804	0.0435569	GO:0051051	b	4	negative regulation of transport	88; 301; 4318; 5657; 11151	ANXA1; ACTN2; CORO1A; PRTN3; MMP9		420	420
0.0107828	0.0435569	GO:0045785	b	4	positive regulation of cell adhesion	301; 998; 4860; 5034; 11151	ANXA1; PNP; P4HB; CORO1A; CDC42		421	421
0.010886	0.0525885	GO:0050867	b	5	positive regulation of cell activation	301; 998; 4860; 11151; 100423062	ANXA1; PNP; CORO1A; IGLL5; CDC42		422	422
0.0110271	0.0439316	GO:1990874	b	4	vascular smooth muscle cell proliferation	2950; 4318	GSTP1; MMP9		50	50
0.0110715	0.0525885	GO:0022409	b	5	positive regulation of cell-cell adhesion	301; 998; 4860; 11151	ANXA1; PNP; CORO1A; CDC42		273	273
0.011176	0.0439316	GO:0019693	b	4	ribose phosphate metabolic process	3939; 5226; 5230; 6888; 7086; 11164	PGD; TALDO1; NUDT5; TKT; LDHA; PGK1		594	593
0.0112394	0.0525885	GO:0031333	b	5	negative regulation of protein complex assembly	998; 2934; 5216	PFN1; GSN; CDC42		146	146
0.0113481	0.0525885	GO:0042063	b	5	gliogenesis	301; 2934; 2950; 6279	ANXA1; GSTP1; S100A8; GSN		275	275
0.0114118	0.0439316	GO:0022407	b	4	regulation of cell-cell adhesion	301; 998; 4860; 7001; 11151	ANXA1; PNP; CORO1A; PRDX2; CDC42		427	427
0.011448	0.0439316	GO:0048284	b	4	organelle fusion	301; 11151; 27072	ANXA1; CORO1A; VPS41		147	147
0.011448	0.0525885	GO:0001738	b	5	morphogenesis of a polarized epithelium	998; 5216; 5691	PFN1; PSMB3; CDC42		147	147
0.0114539	0.0525885	GO:0050819	b	5	negative regulation of coagulation	308; 3848	KRT1; ANXA5		51	51
0.0116588	0.0525885	GO:0010634	b	5	positive regulation of epithelial cell migration	301; 4318; 5216	ANXA1; PFN1; MMP9		148	148
0.0116588	0.0525885	GO:0099024	b	5	plasma membrane invagination	998; 2934; 100423062	GSN; IGLL5; CDC42		148	148
0.0118718	0.0440119	GO:0097530	b	4	granulocyte migration	301; 5657; 6279	ANXA1; S100A8; PRTN3		149	149
0.0118879	0.0440119	GO:0043113	b	4	receptor clustering	2934; 5284	PIGR; GSN		52	52
0.0120654	0.0440119	GO:0007015	b	4	actin filament organization	88; 998; 2934; 5216; 11151	PFN1; ACTN2; GSN; CORO1A; CDC42		434	433
0.0122048	0.0440119	GO:0046651	b	4	lymphocyte proliferation	301; 4860; 7001; 11151	ANXA1; PNP; CORO1A; PRDX2		281	281
0.012274	0.0440419	GO:0042493	b	3	response to drug	301; 2934; 2950; 3939; 4860; 6279; 6947; 56729	ANXA1; PNP; TCN1; RETN; GSTP1; S100A8; LDHA; GSN		985	984
0.0123046	0.0440119	GO:0016999	b	4	antibiotic metabolic process	4025; 5052; 7001	LPO; PRDX2; PRDX1		151	151
0.0123291	0.0440119	GO:0034656	b	4	nucleobase-containing small molecule catabolic process	4860; 11164	PNP; NUDT5		53	53
0.0126484	0.0445126	GO:0032943	b	3	mononuclear cell proliferation	301; 4860; 7001; 11151	ANXA1; PNP; CORO1A; PRDX2		284	284
0.0134261	0.046971	GO:0010324	b	4	membrane invagination	998; 2934; 100423062	GSN; IGLL5; CDC42		156	156
0.013464	0.046971	GO:0080134	b	4	regulation of response to stress	2; 301; 998; 2950; 3848; 4318; 5034; 5691; 6279; 7001; 727897	ANXA1; P4HB; KRT1; PRDX2; GSTP1; S100A8; MMP9; MUC5B; PSMB3; A2M; CDC42		1642	1641
0.0135733	0.0468662	GO:0042592	b	3	homeostatic process	12; 301; 563; 1472; 2950; 3848; 4025; 5052; 5284; 6279; 7001; 11151	ANXA1; SERPINA3; AZGP1; KRT1; PRDX1; PRDX2; LPO; GSTP1; CORO1A; S100A8; PIGR; CST4		1870	1870
0.0138442	0.0370667	GO:0009628	b	2	response to abiotic stimulus	301; 2934; 3939; 4318; 5034; 5230; 5691; 49860; 56729	ANXA1; P4HB; CRNN; RETN; MMP9; GSN; PSMB3; LDHA; PGK1		1213	1212
0.0141261	0.0612817	GO:0009132	b	5	nucleoside diphosphate metabolic process	3939; 5230; 11164	NUDT5; LDHA; PGK1		159	159
0.0141642	0.0612817	GO:1900024	b	5	regulation of substrate adhesion-dependent cell spreading	998; 5034	P4HB; CDC42		57	57
0.0141885	0.0489424	GO:0098542	b	4	defense response to other organism	1511; 1668; 4025; 6279; 6779; 100423062	CTSG; LPO; DEFA3; S100A8; IGLL5; STATH		626	625
0.0143556	0.0485921	GO:0055086	b	3	nucleobase-containing small molecule metabolic process	3939; 4860; 5226; 5230; 6888; 7086; 11164	PGD; TALDO1; PNP; NUDT5; TKT; LDHA; PGK1		817	814
0.0144611	0.0493285	GO:0071310	b	4	cellular response to organic substance	88; 301; 998; 1511; 1668; 2934; 2950; 4318; 5034; 5657; 5691; 6888; 7001; 11151; 49860	ANXA1; ACTN2; TALDO1; P4HB; CRNN; PRDX2; CTSG; GSTP1; CORO1A; DEFA3; MMP9; CDC42; PSMB3; PRTN3; GSN		2602	2602
0.0146042	0.0485921	GO:0035821	b	3	modification of morphology or physiology of other organism	1511; 1668; 2040	STOM; DEFA3; CTSG		161	161
0.0156132	0.0510217	GO:0032623	b	3	interleukin-2 production	301; 4860	ANXA1; PNP		60	60
0.0157981	0.0669839	GO:0032268	b	5	regulation of cellular protein metabolic process	2; 12; 998; 1469; 1470; 1471; 1472; 1509; 1992; 2934; 2950; 4318; 6279; 7001; 84651	SERPINA3; GSN; SPINK7; CTSD; PRDX2; SERPINB1; GSTP1; S100A8; MMP9; CST2; CST3; CST1; A2M; CST4; CDC42		2633	2629
0.0158524	0.05348	GO:0008544	b	4	epidermis development	301; 3848; 3851; 3852; 7053	ANXA1; KRT1; TGM3; KRT5; KRT4		466	464
0.0160439	0.0535377	GO:0060326	b	4	cell chemotaxis	301; 2950; 6279; 11151	ANXA1; GSTP1; CORO1A; S100A8		305	305
0.0166131	0.0677304	GO:0032233	b	5	positive regulation of actin filament bundle assembly	998; 5216	PFN1; CDC42		62	62
0.0166131	0.0677304	GO:0046686	b	5	response to cadmium ion	2934; 4318	MMP9; GSN		62	62
0.0171231	0.0444131	GO:0042698	b	2	ovulation cycle	301; 56729	ANXA1; RETN		63	63
0.0171231	0.0565247	GO:0019731	b	4	antibacterial humoral response	1511; 1668	DEFA3; CTSG		64	63
0.017397	0.0568178	GO:0061025	b	4	membrane fusion	301; 11151; 27072	ANXA1; CORO1A; VPS41		172	172
0.0178443	0.0572897	GO:0034330	b	3	cell junction organization	88; 998; 3852; 5657	ACTN2; PRTN3; KRT5; CDC42		315	315
0.0181629	0.0453624	GO:0031640	b	2	killing of cells of other organism	1511; 1668	DEFA3; CTSG		65	65
0.0181629	0.0580836	GO:0044364	b	4	disruption of cells of other organism	1511; 1668	DEFA3; CTSG		65	65
0.0181629	0.0580836	GO:0046365	b	4	monosaccharide catabolic process	5230; 11164	NUDT5; PGK1		65	65
0.0182246	0.0575019	GO:0017144	b	3	drug metabolic process	3939; 4025; 5052; 5230; 6947; 7001; 11164	TCN1; PRDX2; PRDX1; NUDT5; LPO; LDHA; PGK1		854	854
0.0185822	0.0453624	GO:0044237	b	2	cellular metabolic process	2; 12; 88; 301; 410; 563; 765; 998; 1469; 1470; 1471; 1472; 1509; 1511; 1992; 2934; 2950; 3848; 3939; 4025; 4318; 4860; 5034; 5052; 5226; 5230; 5549; 5691; 5768; 6279; 6888; 6947; 7001; 7053; 7086; 11164; 143888; 80341; 49860; 84651; 55313; 727897; 27072	TGM3; TALDO1; QSOX1; PRDX2; PRDX1; BPIFB2; KRT1; POGLUT3; MUC5B; A2M; GSN; PGD; SERPINA3; VPS41; TKT; S100A8; CST2; CST3; PRELP; CST1; LDHA; CST4; PGK1; ANXA1; CPPED1; P4HB; CTSD; NUDT5; CTSG; LPO; SPINK7; CRNN; SERPINB1; ACTN2; ARSA; AZGP1; PNP; TCN1; CA6; GSTP1; MMP9; PSMB3; CDC42		10863	10848
0.0187142	0.0580457	GO:0044248	b	3	cellular catabolic process	1471; 3939; 4025; 4860; 5052; 5226; 5230; 5549; 5691; 5768; 6279; 7001; 11164; 27072	PGD; VPS41; PNP; QSOX1; PRDX2; PRDX1; NUDT5; LPO; S100A8; CST3; PRELP; PSMB3; LDHA; PGK1		2438	2435
0.018971	0.0758839	GO:0006897	b	5	endocytosis	301; 998; 2934; 3959; 5657; 11151; 100423062	ANXA1; LGALS3BP; CORO1A; CDC42; IGLL5; PRTN3; GSN		861	861
0.0198891	0.0766635	GO:1903034	b	5	regulation of response to wounding	301; 3848; 7001	ANXA1; KRT1; PRDX2		181	181
0.0198891	0.0766635	GO:1905330	b	5	regulation of morphogenesis of an epithelium	998; 5216; 5691	PFN1; PSMB3; CDC42		181	181
0.0200744	0.0612268	GO:0098609	b	3	cell-cell adhesion	301; 998; 4860; 6279; 7001; 11151; 49860	ANXA1; PNP; PRDX2; CORO1A; S100A8; CRNN; CDC42		871	871
0.0205278	0.0649695	GO:0048523	b	4	negative regulation of cellular process	2; 12; 88; 301; 308; 563; 998; 1469; 1470; 1471; 1472; 1992; 2934; 2950; 3851; 4318; 5216; 5657; 5691; 5768; 7001; 11151; 84651	QSOX1; PRDX2; CORO1A; KRT4; A2M; GSN; SERPINA3; CST2; CST3; CST1; PRTN3; ANXA1; ANXA5; SPINK7; SERPINB1; ACTN2; AZGP1; PFN1; GSTP1; CST4; MMP9; PSMB3; CDC42		4836	4830
0.0208259	0.0652404	GO:0048584	b	4	positive regulation of response to stimulus	2; 301; 563; 998; 1511; 2934; 3848; 4318; 5691; 6279; 7001; 100423062; 727897; 56729	ANXA1; AZGP1; IGLL5; PRDX2; RETN; CTSG; KRT1; S100A8; MMP9; MUC5B; CDC42; PSMB3; A2M; GSN		2470	2468
0.0208761	0.0626283	GO:0042246	b	3	tissue regeneration	301; 2934	ANXA1; GSN		70	70
0.0213546	0.0630305	GO:0031099	b	3	regeneration	301; 2934; 2950	ANXA1; GSTP1; GSN		186	186
0.0216546	0.0671512	GO:0031032	b	4	actomyosin structure organization	88; 998; 5216	ACTN2; PFN1; CDC42		188	187
0.0218431	0.0634489	GO:0030036	b	3	actin cytoskeleton organization	88; 301; 998; 2934; 5216; 11151	ANXA1; ACTN2; PFN1; CORO1A; CDC42; GSN		691	689
0.0220529	0.0834858	GO:0030097	b	5	hemopoiesis	301; 998; 4318; 4860; 5657; 5691; 7001	ANXA1; PNP; PRDX2; MMP9; PSMB3; PRTN3; CDC42		890	888
0.022451	0.0641959	GO:0001666	b	3	response to hypoxia	3939; 5034; 5230; 5691	P4HB; PSMB3; LDHA; PGK1		338	338
0.0236552	0.0869879	GO:0008284	b	5	positive regulation of cell proliferation	301; 998; 4318; 4860; 5657; 11151; 49860	ANXA1; PNP; CRNN; CORO1A; MMP9; PRTN3; CDC42		901	901
0.0238199	0.0669294	GO:0048002	b	3	antigen processing and presentation of peptide antigen	563; 1509; 5691	AZGP1; PSMB3; CTSD		194	194
0.0238618	0.072652	GO:1901701	b	4	cellular response to oxygen-containing compound	88; 301; 1511; 1668; 2950; 4318; 5052; 7001	ANXA1; ACTN2; PRDX2; PRDX1; CTSG; GSTP1; DEFA3; MMP9		1112	1112
0.0239847	0.0869879	GO:0016485	b	5	protein processing	2; 1511; 2934; 5230	PGK1; GSN; A2M; CTSG		345	345
0.0240361	0.072652	GO:1901652	b	4	response to peptide	88; 301; 2950; 4318; 56729	ANXA1; ACTN2; GSTP1; RETN; MMP9		517	517
0.0241385	0.0669294	GO:0006956	b	3	complement activation	2; 3848; 100423062	KRT1; IGLL5; A2M		195	195
0.0241385	0.072652	GO:0071456	b	4	cellular response to hypoxia	5034; 5230; 5691	P4HB; PSMB3; PGK1		195	195
0.0242089	0.0869879	GO:0019058	b	5	viral life cycle	998; 2040; 2934; 5034	STOM; P4HB; GSN; CDC42		346	346
0.0245699	0.0671087	GO:0097435	b	3	supramolecular fiber organization	88; 998; 1471; 2934; 5216; 11151	ACTN2; PFN1; CORO1A; CST3; CDC42; GSN		709	708
0.0249384	0.0881157	GO:1903036	b	5	positive regulation of response to wounding	301; 7001	ANXA1; PRDX2		77	77
0.0250205	0.0673345	GO:0002764	b	3	immune response-regulating signaling pathway	998; 5284; 5691; 6279; 100423062; 727897	PSMB3; PIGR; S100A8; MUC5B; IGLL5; CDC42		711	711
0.0251184	0.0739786	GO:0036293	b	4	response to decreased oxygen levels	3939; 5034; 5230; 5691	P4HB; PSMB3; LDHA; PGK1		350	350
0.0251704	0.0577862	GO:0048869	b	2	cellular developmental process	2; 88; 301; 998; 2934; 2950; 3848; 3851; 3852; 4318; 4860; 5034; 5230; 5549; 5657; 5691; 6279; 7001; 7053; 11151; 56729	ANXA1; ACTN2; TGM3; PNP; P4HB; MMP9; KRT1; RETN; PRDX2; GSTP1; CORO1A; S100A8; KRT5; KRT4; PGK1; PRELP; CDC42; PSMB3; A2M; PRTN3; GSN		4370	4365
0.025436	0.0739786	GO:1901136	b	4	carbohydrate derivative catabolic process	1471; 4860; 5549	CST3; PRELP; PNP		201	199
0.0255431	0.0577862	GO:0001776	b	2	leukocyte homeostasis	301; 11151	ANXA1; CORO1A		78	78
0.0255431	0.0739786	GO:0032410	b	4	negative regulation of transporter activity	88; 4318	ACTN2; MMP9		78	78
0.0255431	0.0739786	GO:0014812	b	4	muscle cell migration	301; 2950	ANXA1; GSTP1		78	78
0.0257601	0.0577862	GO:0006807	b	2	nitrogen compound metabolic process	2; 12; 88; 301; 410; 563; 998; 1469; 1470; 1471; 1472; 1509; 1511; 1992; 2934; 2950; 3848; 3939; 4318; 4860; 5034; 5226; 5230; 5549; 5657; 5691; 5768; 6279; 6888; 6947; 7001; 7053; 7086; 11164; 143888; 80341; 49860; 84651; 100423062; 55313; 727897	TGM3; TALDO1; QSOX1; PRDX2; BPIFB2; KRT1; POGLUT3; IGLL5; MUC5B; A2M; GSN; PGD; SERPINA3; TKT; S100A8; CST2; CST3; PRELP; CST1; LDHA; CST4; PGK1; ANXA1; CPPED1; P4HB; CTSD; NUDT5; CTSG; SPINK7; CRNN; SERPINB1; ACTN2; ARSA; AZGP1; PNP; TCN1; GSTP1; PRTN3; MMP9; PSMB3; CDC42		10378	10363
0.0260055	0.0744993	GO:0032101	b	4	regulation of response to external stimulus	2; 301; 2950; 3848; 4318; 6279; 7001	ANXA1; KRT1; PRDX2; GSTP1; S100A8; MMP9; A2M		920	919
0.0260485	0.0683734	GO:0031589	b	3	cell-substrate adhesion	88; 998; 5034; 11151	ACTN2; P4HB; CORO1A; CDC42		354	354
0.0261538	0.0683734	GO:0050886	b	3	endocrine process	1511; 56729	RETN; CTSG		79	79
0.0262082	0.0744993	GO:0060627	b	4	regulation of vesicle-mediated transport	88; 301; 998; 5657; 11151	ANXA1; ACTN2; CORO1A; PRTN3; CDC42		530	529
0.0265821	0.074869	GO:0002768	b	4	immune response-regulating cell surface receptor signaling pathway	998; 5284; 5691; 100423062; 727897	IGLL5; PIGR; PSMB3; MUC5B; CDC42		531	531
0.0267706	0.0900853	GO:0071383	b	5	cellular response to steroid hormone stimulus	301; 1668; 2950	ANXA1; GSTP1; DEFA3		203	203
0.0267706	0.0900853	GO:0002573	b	5	myeloid leukocyte differentiation	998; 4318; 5657	MMP9; PRTN3; CDC42		205	203
0.0267706	0.0900853	GO:0036294	b	5	cellular response to decreased oxygen levels	5034; 5230; 5691	P4HB; PSMB3; PGK1		203	203
0.0272391	0.075762	GO:0048534	b	4	hematopoietic or lymphoid organ development	301; 998; 4318; 4860; 5657; 5691; 7001	ANXA1; PNP; PRDX2; MMP9; PSMB3; PRTN3; CDC42		930	928
0.0273928	0.075762	GO:0030193	b	4	regulation of blood coagulation	3848; 7001	KRT1; PRDX2		81	81
0.0277959	0.0712202	GO:0007584	b	3	response to nutrient	2934; 2950; 3939	GSTP1; LDHA; GSN		206	206
0.0277959	0.0761906	GO:0010001	b	4	glial cell differentiation	2934; 2950; 6279	GSTP1; S100A8; GSN		206	206
0.0280211	0.0712202	GO:1900046	b	3	regulation of hemostasis	3848; 7001	KRT1; PRDX2		82	82
0.0282224	0.076675	GO:0042127	b	4	regulation of cell proliferation	301; 563; 998; 2950; 3851; 4318; 4860; 5657; 11151; 49860	ANXA1; AZGP1; PNP; MMP9; GSTP1; CORO1A; CRNN; KRT4; PRTN3; CDC42		1598	1598
0.0299405	0.0806293	GO:0030101	b	4	natural killer cell activation	5052; 11151	CORO1A; PRDX1		85	85
0.0299405	0.0991209	GO:0051492	b	5	regulation of stress fiber assembly	998; 5216	PFN1; CDC42		85	85
0.0301658	0.074763	GO:0050793	b	3	regulation of developmental process	301; 998; 1471; 3848; 4318; 4860; 5034; 5216; 5230; 5691; 6779; 7001; 11151; 56729	ANXA1; PNP; P4HB; PRDX2; RETN; PFN1; KRT1; CORO1A; MMP9; CST3; STATH; PGK1; PSMB3; CDC42		2592	2589
0.030232	0.074763	GO:0032535	b	3	regulation of cellular component size	88; 2934; 5216; 11151	ACTN2; PFN1; CORO1A; GSN		371	371
0.0305918	0.0816667	GO:0051851	b	4	modification by host of symbiont morphology or physiology	1511; 2040	STOM; CTSG		86	86
0.0306316	0.0991209	GO:0031348	b	5	negative regulation of defense response	2; 2950; 3848	GSTP1; A2M; KRT1		214	214
0.0311302	0.0991209	GO:0071396	b	5	cellular response to lipid	301; 1511; 1668; 2950; 7001	ANXA1; GSTP1; DEFA3; PRDX2; CTSG		554	554
0.0312711	0.0763015	GO:0070482	b	3	response to oxygen levels	3939; 5034; 5230; 5691	P4HB; PSMB3; LDHA; PGK1		375	375
0.031326	0.0991209	GO:0051246	b	5	regulation of protein metabolic process	2; 12; 998; 1469; 1470; 1471; 1472; 1509; 1992; 2934; 2950; 4318; 6279; 7001; 84651	SERPINA3; GSN; SPINK7; CTSD; PRDX2; SERPINB1; GSTP1; S100A8; MMP9; CST2; CST3; CST1; A2M; CST4; CDC42		2861	2857
0.031911	0.0839806	GO:0033273	b	4	response to vitamin	2934; 2950	GSTP1; GSN		88	88
0.0320541	0.0839806	GO:0043436	b	4	oxoacid metabolic process	301; 2950; 3939; 5034; 5226; 5230; 5549; 5691	ANXA1; PGD; P4HB; GSTP1; PRELP; PSMB3; LDHA; PGK1		1179	1177
0.0322792	0.0839806	GO:0007010	b	4	cytoskeleton organization	88; 301; 998; 2934; 3851; 3852; 5216; 6279; 11151	ANXA1; ACTN2; PFN1; CORO1A; S100A8; KRT5; KRT4; CDC42; GSN		1405	1403
0.0324788	0.0709405	GO:0072376	b	2	protein activation cascade	2; 3848; 100423062	KRT1; IGLL5; A2M		219	219
0.0328551	0.0790286	GO:0097529	b	3	myeloid leukocyte migration	301; 5657; 6279	ANXA1; S100A8; PRTN3		220	220
0.0328551	0.0847607	GO:0071453	b	4	cellular response to oxygen levels	5034; 5230; 5691	P4HB; PSMB3; PGK1		220	220
0.0330008	0.102885	GO:0051129	b	5	negative regulation of cellular component organization	998; 1471; 2934; 5216; 5657; 11151	PFN1; CORO1A; CST3; CDC42; PRTN3; GSN		760	759
0.0332525	0.0790286	GO:0032602	b	3	chemokine production	2950; 6279	GSTP1; S100A8		90	90
0.0334089	0.0711011	GO:0044238	b	2	primary metabolic process	2; 12; 88; 277; 279; 280; 301; 410; 563; 998; 1469; 1470; 1471; 1472; 1509; 1511; 1992; 2934; 2950; 3848; 3939; 4318; 4860; 5034; 5226; 5230; 5657; 5691; 5768; 6279; 6888; 7001; 7053; 7086; 11164; 143888; 80341; 49860; 84651; 100423062; 55313; 727897	TGM3; TALDO1; QSOX1; PRDX2; BPIFB2; KRT1; POGLUT3; IGLL5; MUC5B; A2M; GSN; PGD; SERPINA3; TKT; S100A8; CST2; CST3; CST1; LDHA; CST4; PGK1; ANXA1; AMY2A; AMY2B; CPPED1; P4HB; CTSD; NUDT5; CTSG; SPINK7; CRNN; SERPINB1; ACTN2; ARSA; AZGP1; PNP; GSTP1; PRTN3; MMP9; AMY1B; PSMB3; CDC42		10846	10831
0.0336907	0.0861921	GO:0010243	b	4	response to organonitrogen compound	88; 301; 2934; 2950; 3939; 4318; 56729	ANXA1; ACTN2; RETN; GSTP1; MMP9; LDHA; GSN		972	971
0.0339314	0.0796083	GO:0051702	b	3	interaction with symbiont	1511; 2040	STOM; CTSG		91	91
0.0346158	0.104988	GO:0048709	b	5	oligodendrocyte differentiation	2934; 2950	GSTP1; GSN		92	92
0.034771	0.104988	GO:0050792	b	5	regulation of viral process	2040; 2934; 5034	STOM; P4HB; GSN		225	225
0.0350397	0.0888426	GO:1901137	b	4	carbohydrate derivative biosynthetic process	3939; 5230; 5549; 7086; 143888; 727897	TKT; POGLUT3; MUC5B; PRELP; LDHA; PGK1		771	770
0.0351611	0.104988	GO:0032271	b	5	regulation of protein polymerization	2934; 5216; 11151	PFN1; CORO1A; GSN		226	226
0.0351663	0.0814613	GO:0048731	b	3	system development	88; 301; 998; 2934; 2950; 3848; 3851; 3852; 3939; 4318; 4860; 5052; 5216; 5230; 5549; 5657; 5691; 6279; 6779; 7001; 7053; 56729	TGM3; PRDX2; PRDX1; KRT1; KRT5; KRT4; GSN; RETN; S100A8; PRELP; LDHA; PRTN3; PGK1; ANXA1; STATH; ACTN2; PNP; PFN1; GSTP1; MMP9; PSMB3; CDC42		4796	4789
0.0353055	0.0888426	GO:0032611	b	4	interleukin-1 beta production	1992; 2950	SERPINB1; GSTP1		93	93
0.035355	0.0730464	GO:0050673	b	2	epithelial cell proliferation	998; 1992; 3851; 49860	SERPINB1; KRT4; CRNN; CDC42		390	390
0.0363449	0.0831388	GO:0030595	b	3	leukocyte chemotaxis	301; 6279; 11151	ANXA1; CORO1A; S100A8		229	229
0.0363449	0.0903758	GO:0010632	b	4	regulation of epithelial cell migration	301; 4318; 5216	ANXA1; PFN1; MMP9		229	229
0.0365036	0.0730464	GO:0002520	b	2	immune system development	301; 998; 4318; 4860; 5657; 5691; 7001	ANXA1; PNP; PRDX2; MMP9; PSMB3; PRTN3; CDC42		990	988
0.0365036	0.0903758	GO:0007600	b	4	sensory perception	563; 765; 1469; 1470; 1472; 4025; 5284	AZGP1; CA6; LPO; PIGR; CST2; CST1; CST4		990	988
0.0369633	0.0730464	GO:0030029	b	2	actin filament-based process	88; 301; 998; 2934; 5216; 11151	ANXA1; ACTN2; PFN1; CORO1A; CDC42; GSN		782	780
0.0374067	0.110142	GO:1901184	b	5	regulation of ERBB signaling pathway	998; 4318	MMP9; CDC42		96	96
0.0375491	0.0922205	GO:0097305	b	4	response to alcohol	2934; 2950; 6279	GSTP1; S100A8; GSN		232	232
0.0376556	0.0850737	GO:0019637	b	3	organophosphate metabolic process	998; 3939; 4860; 5226; 5230; 6888; 7086; 11164	PGD; TALDO1; PNP; NUDT5; TKT; CDC42; LDHA; PGK1		1218	1215
0.0383632	0.0740499	GO:0019882	b	2	antigen processing and presentation	563; 1509; 5691	AZGP1; PSMB3; CTSD		234	234
0.0388336	0.0946184	GO:0032231	b	4	regulation of actin filament bundle assembly	998; 5216	PFN1; CDC42		98	98
0.0395548	0.0882748	GO:0022600	b	3	digestive system process	12; 6779	SERPINA3; STATH		99	99
0.0395548	0.0956168	GO:0002474	b	4	antigen processing and presentation of peptide antigen via MHC class I	563; 5691	AZGP1; PSMB3		99	99
0.0402811	0.116981	GO:0007044	b	5	cell-substrate junction assembly	88; 3852	ACTN2; KRT5		100	100
0.0408598	0.0979996	GO:0043903	b	4	regulation of symbiosis, encompassing mutualism through parasitism	2040; 2934; 5034	STOM; P4HB; GSN		240	240
0.0412837	0.11801	GO:2000027	b	5	regulation of animal organ morphogenesis	998; 5216; 5691	PFN1; PSMB3; CDC42		241	241
0.041749	0.11801	GO:0030038	b	5	contractile actin filament bundle assembly	998; 5216	PFN1; CDC42		102	102
0.0419423	0.0924752	GO:0048513	b	3	animal organ development	88; 301; 998; 2950; 3848; 3851; 3852; 3939; 4318; 4860; 5216; 5657; 5691; 6779; 7001; 7053; 56729	ANXA1; ACTN2; TGM3; PNP; MMP9; KRT1; RETN; PRDX2; PFN1; GSTP1; KRT5; KRT4; STATH; PSMB3; LDHA; PRTN3; CDC42		3503	3496
0.0424034	0.100385	GO:0098657	b	4	import into cell	301; 998; 2934; 3959; 5657; 11151; 100423062	ANXA1; LGALS3BP; CORO1A; CDC42; IGLL5; PRTN3; GSN		1021	1021
0.0425083	0.100385	GO:0051604	b	4	protein maturation	2; 1511; 2934; 5230	PGK1; GSN; A2M; CTSG		414	414
0.0438744	0.10282	GO:0048872	b	4	homeostasis of number of cells	301; 7001; 11151	ANXA1; CORO1A; PRDX2		247	247
0.0447442	0.124813	GO:0120034	b	5	positive regulation of plasma membrane bounded cell projection assembly	998; 5216	PFN1; CDC42		106	106
0.046271	0.107615	GO:0034446	b	4	substrate adhesion-dependent cell spreading	998; 5034	P4HB; CDC42		108	108
0.046271	0.126121	GO:0006493	b	5	protein O-linked glycosylation	727897; 143888	MUC5B; POGLUT3		108	108
0.0466667	0.0880303	GO:0044419	b	2	interspecies interaction between organisms	998; 1511; 1668; 2040; 2934; 5034; 5691	P4HB; CTSG; STOM; DEFA3; CDC42; PSMB3; GSN		1043	1043
0.0468926	0.126121	GO:0051130	b	5	positive regulation of cellular component organization	88; 301; 998; 2934; 4318; 5034; 5216; 11151	ANXA1; ACTN2; P4HB; PFN1; CORO1A; MMP9; CDC42; GSN		1270	1270
0.0469978	0.126121	GO:0032412	b	5	regulation of ion transmembrane transporter activity	88; 2040; 4318	ACTN2; MMP9; STOM		254	254
0.0479062	0.103423	GO:0044093	b	3	positive regulation of molecular function	88; 998; 1509; 2934; 4318; 5216; 5657; 6279; 7001; 49860	ACTN2; CRNN; CTSD; PRDX2; PFN1; S100A8; MMP9; CDC42; PRTN3; GSN		1751	1749
0.048038	0.103423	GO:0043900	b	3	regulation of multi-organism process	2040; 2934; 5034; 7001	STOM; P4HB; PRDX2; GSN		431	431
0.0483695	0.11165	GO:0034329	b	4	cell junction assembly	88; 998; 3852	ACTN2; KRT5; CDC42		257	257
0.0490537	0.112297	GO:0043434	b	4	response to peptide hormone	88; 301; 2950; 56729	ANXA1; ACTN2; GSTP1; RETN		434	434
0.0493816	0.112297	GO:0070252	b	4	actin-mediated cell contraction	88; 2934	ACTN2; GSN		112	112
1.10265e-38	4.30034e-37	GO:0070062	c	4	extracellular exosome	2; 12; 88; 277; 279; 280; 301; 308; 410; 563; 765; 998; 1471; 1472; 1509; 1511; 1668; 1992; 2040; 2934; 2950; 3848; 3852; 3939; 3959; 4025; 4318; 4860; 5034; 5052; 5216; 5226; 5230; 5284; 5549; 5657; 5691; 5768; 6279; 6451; 6888; 7001; 7053; 7086; 11151; 11164; 80341; 49860; 100423062; 727897; 56729	TGM3; TALDO1; QSOX1; PRDX2; PRDX1; STOM; KRT1; CORO1A; KRT5; IGLL5; MUC5B; A2M; GSN; SH3BGRL; PGD; SERPINA3; RETN; TKT; DEFA3; S100A8; LPO; CST3; PRELP; LDHA; CST4; PGK1; ANXA1; ANXA5; AMY2A; AMY2B; P4HB; CTSD; NUDT5; CTSG; LGALS3BP; PIGR; CRNN; SERPINB1; ACTN2; ARSA; BPIFB2; AZGP1; PNP; CA6; PFN1; GSTP1; PRTN3; MMP9; AMY1B; PSMB3; CDC42		2146	2146
1.79893e-38	6.83593e-37	GO:1903561	c	3	extracellular vesicle	2; 12; 88; 277; 279; 280; 301; 308; 410; 563; 765; 998; 1471; 1472; 1509; 1511; 1668; 1992; 2040; 2934; 2950; 3848; 3852; 3939; 3959; 4025; 4318; 4860; 5034; 5052; 5216; 5226; 5230; 5284; 5549; 5657; 5691; 5768; 6279; 6451; 6888; 7001; 7053; 7086; 11151; 11164; 80341; 49860; 100423062; 727897; 56729	TGM3; TALDO1; QSOX1; PRDX2; PRDX1; STOM; KRT1; CORO1A; KRT5; IGLL5; MUC5B; A2M; GSN; SH3BGRL; PGD; SERPINA3; RETN; TKT; DEFA3; S100A8; LPO; CST3; PRELP; LDHA; CST4; PGK1; ANXA1; ANXA5; AMY2A; AMY2B; P4HB; CTSD; NUDT5; CTSG; LGALS3BP; PIGR; CRNN; SERPINB1; ACTN2; ARSA; BPIFB2; AZGP1; PNP; CA6; PFN1; GSTP1; PRTN3; MMP9; AMY1B; PSMB3; CDC42		2167	2167
1.88429e-38	7.91401e-37	GO:0043230	c	2	extracellular organelle	2; 12; 88; 277; 279; 280; 301; 308; 410; 563; 765; 998; 1471; 1472; 1509; 1511; 1668; 1992; 2040; 2934; 2950; 3848; 3852; 3939; 3959; 4025; 4318; 4860; 5034; 5052; 5216; 5226; 5230; 5284; 5549; 5657; 5691; 5768; 6279; 6451; 6888; 7001; 7053; 7086; 11151; 11164; 80341; 49860; 100423062; 727897; 56729	TGM3; TALDO1; QSOX1; PRDX2; PRDX1; STOM; KRT1; CORO1A; KRT5; IGLL5; MUC5B; A2M; GSN; SH3BGRL; PGD; SERPINA3; RETN; TKT; DEFA3; S100A8; LPO; CST3; PRELP; LDHA; CST4; PGK1; ANXA1; ANXA5; AMY2A; AMY2B; P4HB; CTSD; NUDT5; CTSG; LGALS3BP; PIGR; CRNN; SERPINB1; ACTN2; ARSA; BPIFB2; AZGP1; PNP; CA6; PFN1; GSTP1; PRTN3; MMP9; AMY1B; PSMB3; CDC42		2169	2169
5.5006e-36	1.15513e-34	GO:0005615	c	2	extracellular space	2; 12; 88; 277; 279; 280; 301; 308; 410; 563; 765; 998; 1469; 1470; 1471; 1472; 1509; 1511; 1668; 1992; 2040; 2934; 2950; 3848; 3852; 3939; 3959; 4025; 4318; 4860; 5034; 5052; 5216; 5226; 5230; 5284; 5549; 5554; 5657; 5691; 5768; 6279; 6451; 6888; 6947; 7001; 7053; 7086; 10321; 11151; 11164; 80341; 49860; 100423062; 727897; 56729	LPO; TGM3; TALDO1; QSOX1; PRDX2; PRDX1; STOM; KRT1; CORO1A; KRT5; IGLL5; MUC5B; A2M; GSN; SH3BGRL; PGD; SERPINA3; RETN; TKT; DEFA3; S100A8; CRISP3; CST2; CST3; PRELP; CST1; LDHA; CST4; PGK1; ANXA1; ANXA5; AMY2A; AMY2B; P4HB; CTSD; NUDT5; CTSG; LGALS3BP; PIGR; CRNN; SERPINB1; PRH1; ACTN2; ARSA; BPIFB2; AZGP1; PNP; TCN1; CA6; PFN1; GSTP1; PRTN3; MMP9; AMY1B; PSMB3; CDC42		3423	3414
5.80732e-31	1.10339e-29	GO:0031982	c	3	vesicle	2; 12; 88; 277; 279; 280; 301; 308; 410; 563; 765; 998; 1471; 1472; 1509; 1511; 1668; 1992; 2040; 2934; 2950; 3848; 3852; 3939; 3959; 4025; 4318; 4860; 5034; 5052; 5216; 5226; 5230; 5284; 5549; 5657; 5691; 5768; 6279; 6451; 6888; 6947; 7001; 7053; 7086; 10321; 11151; 11164; 80341; 49860; 100423062; 55313; 727897; 56729; 27072	TGM3; TALDO1; QSOX1; PRDX2; PRDX1; STOM; KRT1; CORO1A; KRT5; IGLL5; MUC5B; A2M; GSN; SH3BGRL; PGD; SERPINA3; VPS41; RETN; TKT; DEFA3; S100A8; CRISP3; LPO; CST3; PRELP; CPPED1; LDHA; CST4; PGK1; ANXA1; ANXA5; AMY2A; AMY2B; P4HB; CTSD; NUDT5; CTSG; LGALS3BP; PIGR; CRNN; SERPINB1; ACTN2; ARSA; BPIFB2; AZGP1; PNP; TCN1; CA6; PFN1; GSTP1; PRTN3; MMP9; AMY1B; PSMB3; CDC42		3959	3955
1.90054e-19	3.23092e-18	GO:0034774	c	5	secretory granule lumen	2; 12; 88; 410; 1509; 1511; 1668; 1992; 2934; 2950; 3959; 4860; 5657; 5768; 6279; 6947; 10321; 55313; 56729	ACTN2; SERPINA3; ARSA; PNP; QSOX1; CTSD; RETN; CTSG; LGALS3BP; TCN1; GSTP1; DEFA3; S100A8; CRISP3; SERPINB1; CPPED1; A2M; PRTN3; GSN		323	323
4.99316e-19	9.73666e-18	GO:0060205	c	4	cytoplasmic vesicle lumen	2; 12; 88; 410; 1509; 1511; 1668; 1992; 2934; 2950; 3959; 4860; 5657; 5768; 6279; 6947; 10321; 55313; 56729	ACTN2; SERPINA3; ARSA; PNP; QSOX1; CTSD; RETN; CTSG; LGALS3BP; TCN1; GSTP1; DEFA3; S100A8; CRISP3; SERPINB1; CPPED1; A2M; PRTN3; GSN		340	340
5.27655e-19	6.68364e-18	GO:0031983	c	3	vesicle lumen	2; 12; 88; 410; 1509; 1511; 1668; 1992; 2934; 2950; 3959; 4860; 5657; 5768; 6279; 6947; 10321; 55313; 56729	ACTN2; SERPINA3; ARSA; PNP; QSOX1; CTSD; RETN; CTSG; LGALS3BP; TCN1; GSTP1; DEFA3; S100A8; CRISP3; SERPINB1; CPPED1; A2M; PRTN3; GSN		341	341
1.29554e-16	1.10121e-15	GO:0099503	c	5	secretory vesicle	2; 12; 88; 410; 998; 1471; 1509; 1511; 1668; 1992; 2040; 2934; 2950; 3848; 3959; 4318; 4860; 5284; 5657; 5768; 6279; 6947; 10321; 55313; 56729	QSOX1; STOM; KRT1; A2M; GSN; SERPINA3; RETN; DEFA3; S100A8; CRISP3; CST3; CPPED1; PRTN3; CTSD; CTSG; LGALS3BP; PIGR; SERPINB1; ACTN2; ARSA; PNP; TCN1; GSTP1; MMP9; CDC42		1015	1012
2.68635e-14	2.55203e-13	GO:0044433	c	3	cytoplasmic vesicle part	2; 12; 88; 301; 410; 1471; 1509; 1511; 1668; 1992; 2040; 2934; 2950; 3848; 3959; 4318; 4860; 5284; 5657; 5768; 6279; 6947; 10321; 11151; 55313; 56729; 27072	QSOX1; STOM; KRT1; CORO1A; A2M; GSN; SERPINA3; VPS41; RETN; DEFA3; S100A8; CRISP3; CST3; CPPED1; PRTN3; ANXA1; CTSD; CTSG; LGALS3BP; PIGR; SERPINB1; ACTN2; ARSA; PNP; TCN1; GSTP1; MMP9		1547	1545
4.16926e-12	5.42004e-11	GO:0031410	c	4	cytoplasmic vesicle	2; 12; 88; 301; 410; 998; 1471; 1509; 1511; 1668; 1992; 2040; 2934; 2950; 3848; 3959; 4318; 4860; 5034; 5052; 5284; 5657; 5768; 6279; 6947; 10321; 11151; 55313; 56729; 27072	QSOX1; PRDX1; STOM; KRT1; CORO1A; A2M; GSN; SERPINA3; VPS41; RETN; DEFA3; S100A8; CRISP3; CST3; CPPED1; PRTN3; ANXA1; P4HB; CTSD; CTSG; LGALS3BP; PIGR; SERPINB1; ACTN2; ARSA; PNP; TCN1; GSTP1; MMP9; CDC42		2421	2417
4.39794e-12	3.34244e-11	GO:0097708	c	3	intracellular vesicle	2; 12; 88; 301; 410; 998; 1471; 1509; 1511; 1668; 1992; 2040; 2934; 2950; 3848; 3959; 4318; 4860; 5034; 5052; 5284; 5657; 5768; 6279; 6947; 10321; 11151; 55313; 56729; 27072	QSOX1; PRDX1; STOM; KRT1; CORO1A; A2M; GSN; SERPINA3; VPS41; RETN; DEFA3; S100A8; CRISP3; CST3; CPPED1; PRTN3; ANXA1; P4HB; CTSD; CTSG; LGALS3BP; PIGR; SERPINB1; ACTN2; ARSA; PNP; TCN1; GSTP1; MMP9; CDC42		2426	2422
1.57132e-11	2.19985e-10	GO:0031012	c	2	extracellular matrix	2; 12; 301; 308; 563; 1509; 1511; 1992; 3848; 3959; 4318; 5549; 5657; 6279; 10321; 727897	ANXA1; SERPINA3; ANXA5; AZGP1; CTSD; CTSG; LGALS3BP; KRT1; S100A8; CRISP3; MMP9; SERPINB1; MUC5B; PRELP; A2M; PRTN3		566	565
5.04455e-11	3.19488e-10	GO:0062023	c	3	collagen-containing extracellular matrix	2; 12; 301; 308; 563; 1509; 1511; 1992; 3848; 3959; 4318; 5549; 5657; 6279	ANXA1; SERPINA3; ANXA5; AZGP1; CTSD; CTSG; LGALS3BP; KRT1; S100A8; MMP9; SERPINB1; PRELP; A2M; PRTN3		426	426
3.71498e-09	3.6221e-08	GO:0005775	c	4	vacuolar lumen	12; 410; 1509; 1511; 1668; 5549; 5657; 55313; 56729	SERPINA3; ARSA; CTSD; RETN; CTSG; DEFA3; PRELP; PRTN3; CPPED1		173	173
1.51246e-08	8.57061e-08	GO:0035578	c	5	azurophil granule lumen	12; 410; 1511; 1668; 5657; 55313; 56729	SERPINA3; ARSA; RETN; CTSG; DEFA3; PRTN3; CPPED1		91	91
2.05867e-08	1.60576e-07	GO:1904724	c	4	tertiary granule lumen	1471; 1509; 4318; 5768; 6947; 10321	TCN1; QSOX1; CTSD; CRISP3; MMP9; CST3		55	55
1.27293e-07	1.33658e-06	GO:0012505	c	2	endomembrane system	2; 12; 88; 301; 410; 998; 1471; 1509; 1511; 1668; 1992; 2040; 2934; 2950; 3848; 3959; 4318; 4860; 5034; 5284; 5549; 5657; 5768; 6279; 6947; 7086; 10321; 11151; 143888; 80341; 55313; 727897; 56729; 27072	QSOX1; STOM; KRT1; CORO1A; MUC5B; A2M; GSN; SERPINA3; VPS41; RETN; TKT; DEFA3; S100A8; CRISP3; CST3; PRELP; CPPED1; PRTN3; ANXA1; P4HB; CTSD; CTSG; LGALS3BP; PIGR; SERPINB1; ACTN2; ARSA; BPIFB2; PNP; TCN1; GSTP1; POGLUT3; MMP9; CDC42		4636	4630
1.36999e-07	8.76025e-07	GO:1904813	c	4	ficolin-1-rich granule lumen	1471; 1509; 2934; 2950; 3848; 4318; 4860	PNP; CTSD; KRT1; GSTP1; MMP9; CST3; GSN		125	125
1.57235e-07	8.76025e-07	GO:0005773	c	4	vacuole	12; 301; 410; 998; 1509; 1511; 1668; 2040; 5284; 5549; 5657; 55313; 56729; 27072	ANXA1; SERPINA3; ARSA; CTSD; RETN; CTSG; STOM; PIGR; DEFA3; PRELP; CPPED1; VPS41; PRTN3; CDC42		800	800
2.58977e-07	1.10065e-06	GO:0000323	c	5	lytic vacuole	12; 301; 410; 1509; 1511; 1668; 2040; 5284; 5549; 5657; 55313; 56729; 27072	ANXA1; SERPINA3; ARSA; CTSD; RETN; CTSG; STOM; PIGR; DEFA3; PRELP; VPS41; PRTN3; CPPED1		705	705
2.77907e-07	1.50864e-06	GO:0044437	c	3	vacuolar part	12; 410; 1509; 1511; 1668; 2040; 5284; 5549; 5657; 55313; 56729; 27072	SERPINA3; ARSA; CTSD; RETN; CTSG; STOM; PIGR; DEFA3; PRELP; VPS41; PRTN3; CPPED1		589	589
4.33719e-07	3.64324e-06	GO:0072562	c	2	blood microparticle	2; 12; 2040; 2934; 3848; 3959; 5216	SERPINA3; PFN1; LGALS3BP; STOM; KRT1; A2M; GSN		148	148
1.21158e-06	8.48104e-06	GO:0043227	c	2	membrane-bounded organelle	2; 12; 88; 277; 279; 280; 301; 308; 410; 563; 765; 998; 1471; 1472; 1509; 1511; 1668; 1992; 2040; 2934; 2950; 3848; 3851; 3852; 3939; 3959; 4025; 4318; 4860; 5034; 5052; 5216; 5226; 5230; 5284; 5549; 5657; 5691; 5768; 6279; 6451; 6888; 6947; 7001; 7053; 7086; 10321; 11151; 11164; 143888; 80341; 49860; 100423062; 55313; 727897; 56729; 27072	TGM3; TALDO1; QSOX1; PRDX2; PRDX1; STOM; KRT1; CORO1A; KRT5; KRT4; IGLL5; MUC5B; A2M; GSN; SH3BGRL; PGD; SERPINA3; VPS41; RETN; TKT; DEFA3; S100A8; CRISP3; LPO; CST3; PRELP; CPPED1; LDHA; CST4; PGK1; ANXA1; ANXA5; AMY2A; AMY2B; P4HB; CTSD; NUDT5; CTSG; LGALS3BP; PIGR; CRNN; SERPINB1; ACTN2; ARSA; BPIFB2; AZGP1; PNP; TCN1; CA6; PFN1; GSTP1; POGLUT3; PRTN3; MMP9; AMY1B; PSMB3; CDC42		12801	12782
0.000182016	0.000864574	GO:0044444	c	3	cytoplasmic part	2; 12; 88; 301; 308; 410; 998; 1471; 1509; 1511; 1668; 1992; 2040; 2934; 2950; 3848; 3851; 3852; 3939; 3959; 4318; 4860; 5034; 5052; 5216; 5226; 5230; 5284; 5549; 5657; 5691; 5768; 6279; 6888; 6947; 7001; 7086; 10321; 11151; 11164; 143888; 80341; 55313; 727897; 56729; 27072	TALDO1; QSOX1; PRDX2; PRDX1; STOM; KRT1; CORO1A; KRT5; KRT4; MUC5B; A2M; GSN; PGD; SERPINA3; VPS41; RETN; TKT; DEFA3; S100A8; CRISP3; CST3; PRELP; CPPED1; LDHA; PRTN3; PGK1; ANXA1; ANXA5; P4HB; CTSD; NUDT5; CTSG; LGALS3BP; PIGR; SERPINB1; ACTN2; ARSA; BPIFB2; PNP; TCN1; PFN1; GSTP1; POGLUT3; MMP9; PSMB3; CDC42		10011	10000
0.000359857	0.00122351	GO:0048770	c	5	pigment granule	1509; 2040; 5034; 5052	STOM; P4HB; CTSD; PRDX1		106	106
0.000360487	0.00175737	GO:0005925	c	4	focal adhesion	88; 301; 308; 998; 2934; 5034; 5216	ANXA1; ACTN2; ANXA5; P4HB; PFN1; CDC42; GSN		420	420
0.000370928	0.00156614	GO:0005924	c	3	cell-substrate adherens junction	88; 301; 308; 998; 2934; 5034; 5216	ANXA1; ACTN2; ANXA5; P4HB; PFN1; CDC42; GSN		422	422
0.000398096	0.00238857	GO:0030055	c	2	cell-substrate junction	88; 301; 308; 998; 2934; 5034; 5216	ANXA1; ACTN2; ANXA5; P4HB; PFN1; CDC42; GSN		427	427
0.00041581	0.00180184	GO:0005788	c	4	endoplasmic reticulum lumen	410; 1471; 5034; 5768; 143888; 80341	ARSA; P4HB; QSOX1; BPIFB2; POGLUT3; CST3		307	306
0.000733348	0.00255174	GO:0005737	c	3	cytoplasm	2; 12; 88; 301; 308; 410; 998; 1471; 1509; 1511; 1668; 1992; 2040; 2934; 2950; 3848; 3851; 3852; 3939; 3959; 4025; 4318; 4860; 5034; 5052; 5216; 5226; 5230; 5284; 5549; 5657; 5691; 5768; 6279; 6451; 6888; 6947; 7001; 7053; 7086; 10321; 11151; 11164; 143888; 80341; 49860; 55313; 727897; 56729; 27072	TGM3; TALDO1; QSOX1; PRDX2; PRDX1; STOM; KRT1; CORO1A; KRT5; KRT4; MUC5B; A2M; GSN; PGD; SERPINA3; VPS41; RETN; TKT; DEFA3; S100A8; CRISP3; LPO; CST3; PRELP; CPPED1; LDHA; PRTN3; PGK1; ANXA1; ANXA5; P4HB; CTSD; NUDT5; CTSG; LGALS3BP; PIGR; CRNN; SERPINB1; ACTN2; ARSA; BPIFB2; SH3BGRL; PNP; TCN1; PFN1; GSTP1; POGLUT3; MMP9; PSMB3; CDC42		11920	11899
0.000738661	0.00387797	GO:0043233	c	2	organelle lumen	2; 12; 88; 301; 410; 1471; 1509; 1511; 1668; 1992; 2934; 2950; 3848; 3959; 4318; 4860; 5034; 5549; 5657; 5691; 5768; 6279; 6947; 7086; 10321; 143888; 80341; 55313; 727897; 56729	QSOX1; BPIFB2; KRT1; POGLUT3; MUC5B; A2M; GSN; SERPINA3; RETN; TKT; DEFA3; S100A8; CRISP3; CST3; PRELP; CPPED1; PRTN3; ANXA1; P4HB; CTSD; CTSG; LGALS3BP; SERPINB1; ACTN2; ARSA; PNP; TCN1; GSTP1; MMP9; PSMB3		5583	5577
0.000738661	0.00255174	GO:0070013	c	3	intracellular organelle lumen	2; 12; 88; 301; 410; 1471; 1509; 1511; 1668; 1992; 2934; 2950; 3848; 3959; 4318; 4860; 5034; 5549; 5657; 5691; 5768; 6279; 6947; 7086; 10321; 143888; 80341; 55313; 727897; 56729	QSOX1; BPIFB2; KRT1; POGLUT3; MUC5B; A2M; GSN; SERPINA3; RETN; TKT; DEFA3; S100A8; CRISP3; CST3; PRELP; CPPED1; PRTN3; ANXA1; P4HB; CTSD; CTSG; LGALS3BP; SERPINB1; ACTN2; ARSA; PNP; TCN1; GSTP1; MMP9; PSMB3		5583	5577
0.00187744	0.00594521	GO:0005912	c	3	adherens junction	88; 301; 308; 998; 2934; 5034; 5216	ANXA1; ACTN2; ANXA5; P4HB; PFN1; CDC42; GSN		557	557
0.00210721	0.00821813	GO:0030864	c	4	cortical actin cytoskeleton	88; 2934; 11151	ACTN2; CORO1A; GSN		80	80
0.00220277	0.0102796	GO:0070161	c	2	anchoring junction	88; 301; 308; 998; 2934; 5034; 5216	ANXA1; ACTN2; ANXA5; P4HB; PFN1; CDC42; GSN		573	573
0.00353508	0.0100161	GO:0043202	c	5	lysosomal lumen	410; 1509; 5549	PRELP; CTSD; ARSA		96	96
0.00355845	0.0104016	GO:0001891	c	3	phagocytic cup	301; 11151	ANXA1; CORO1A		28	28
0.00430735	0.0152715	GO:0005796	c	4	Golgi lumen	1668; 5549; 727897	MUC5B; PRELP; DEFA3		103	103
0.00466721	0.0113346	GO:0030863	c	5	cortical cytoskeleton	88; 2934; 11151	ACTN2; CORO1A; GSN		106	106
0.005714	0.0121423	GO:0005884	c	5	actin filament	88; 301; 11151	ANXA1; ACTN2; CORO1A		114	114
0.00858114	0.0278887	GO:0005829	c	4	cytosol	2; 88; 301; 308; 998; 2934; 2950; 3848; 3851; 3852; 3939; 4860; 5034; 5052; 5216; 5226; 5230; 5657; 5691; 6279; 6888; 7001; 7086; 11151; 11164; 55313	TALDO1; PRDX2; PRDX1; KRT1; CORO1A; KRT5; KRT4; A2M; GSN; PGD; TKT; S100A8; CPPED1; LDHA; PRTN3; PGK1; ANXA1; ANXA5; P4HB; NUDT5; ACTN2; PNP; PFN1; GSTP1; PSMB3; CDC42		5316	5311
0.00900266	0.0244358	GO:0001533	c	3	cornified envelope	301; 3848	ANXA1; KRT1		45	45
0.00925672	0.0174849	GO:0045111	c	5	intermediate filament cytoskeleton	3848; 3851; 3852; 6279	KRT1; S100A8; KRT5; KRT4		261	259
0.0125335	0.0376004	GO:0005856	c	4	cytoskeleton	88; 301; 998; 2040; 2934; 3848; 3851; 3852; 4860; 5034; 5216; 6279; 11151; 27072	ANXA1; ACTN2; VPS41; PFN1; PNP; P4HB; STOM; KRT1; CORO1A; S100A8; KRT5; KRT4; CDC42; GSN		2323	2318
0.0151234	0.0421294	GO:0035577	c	4	azurophil granule membrane	2040; 5284	STOM; PIGR		59	59
0.0158704	0.0269797	GO:0005938	c	5	cell cortex	88; 2934; 5216; 11151	ACTN2; PFN1; CORO1A; GSN		304	304
0.0176647	0.0459281	GO:0044448	c	4	cell cortex part	88; 2934; 11151	ACTN2; CORO1A; GSN		173	173
0.0199656	0.0505795	GO:0098857	c	3	membrane microdomain	1509; 2040; 5230; 5657	STOM; CTSD; PRTN3; PGK1		326	326
0.0199656	0.0486661	GO:0045121	c	4	membrane raft	1509; 2040; 5230; 5657	STOM; CTSD; PRTN3; PGK1		326	326
0.0226663	0.0884311	GO:0098589	c	2	membrane region	1509; 2040; 5230; 5657	STOM; CTSD; PRTN3; PGK1		339	339
0.0231605	0.0884311	GO:0099023	c	2	tethering complex	998; 27072	VPS41; CDC42		74	74
0.0247826	0.0568542	GO:0030027	c	4	lamellipodium	2934; 5034; 11151	P4HB; CORO1A; GSN		197	197
0.0313918	0.0674682	GO:0099513	c	4	polymeric cytoskeletal fiber	88; 301; 3848; 3851; 3852; 11151	ANXA1; ACTN2; KRT1; CORO1A; KRT5; KRT4		752	750
0.0321048	0.0465646	GO:0005882	c	5	intermediate filament	3848; 3851; 3852	KRT1; KRT5; KRT4		220	218
0.0328691	0.0674682	GO:0098852	c	4	lytic vacuole membrane	1509; 2040; 5284; 27072	STOM; PIGR; CTSD; VPS41		381	381
0.0328691	0.0465646	GO:0005765	c	5	lysosomal membrane	1509; 2040; 5284; 27072	STOM; PIGR; CTSD; VPS41		381	381
0.0332525	0.116384	GO:0042571	c	2	immunoglobulin complex, circulating	5284; 100423062	PIGR; IGLL5		90	90
0.0387737	0.0756087	GO:0036464	c	4	cytoplasmic ribonucleoprotein granule	998; 1511; 1992	SERPINB1; CTSG; CDC42		235	235
0.042195	0.136322	GO:0031252	c	2	cell leading edge	998; 2934; 5034; 11151	P4HB; GSN; CORO1A; CDC42		413	413
0.0424904	0.0555643	GO:0030175	c	5	filopodium	88; 998	ACTN2; CDC42		103	103
0.0430019	0.0964282	GO:0035770	c	3	ribonucleoprotein granule	998; 1511; 1992	SERPINB1; CTSG; CDC42		245	245
0.0431389	0.0964282	GO:0009897	c	3	external side of plasma membrane	301; 563; 5034; 100423062	ANXA1; AZGP1; P4HB; IGLL5		416	416
0.0490537	0.103558	GO:0005774	c	3	vacuolar membrane	1509; 2040; 5284; 27072	STOM; PIGR; CTSD; VPS41		434	434
0.0492444	0.147733	GO:0098552	c	2	side of membrane	301; 563; 5034; 7053; 100423062	ANXA1; AZGP1; P4HB; TGM3; IGLL5		629	629
1.03322e-07	1.72183e-06	GO:0004866	m	5	endopeptidase inhibitor activity	2; 12; 1469; 1470; 1471; 1472; 1992; 84651	SERPINA3; SPINK7; SERPINB1; CST2; CST3; CST1; A2M; CST4		183	181
1.38385e-07	2.62407e-06	GO:0030414	m	4	peptidase inhibitor activity	2; 12; 1469; 1470; 1471; 1472; 1992; 84651	SERPINA3; SPINK7; SERPINB1; CST2; CST3; CST1; A2M; CST4		190	188
1.69295e-07	2.62407e-06	GO:0061135	m	4	endopeptidase regulator activity	2; 12; 1469; 1470; 1471; 1472; 1992; 84651	SERPINA3; SPINK7; SERPINB1; CST2; CST3; CST1; A2M; CST4		195	193
3.03852e-07	1.72183e-06	GO:0016160	m	5	amylase activity	277; 279; 280	AMY2A; AMY2B; AMY1B		5	5
3.03852e-07	1.72183e-06	GO:0103025	m	5	alpha-amylase activity (releasing maltohexaose)	277; 279; 280	AMY2A; AMY2B; AMY1B		5	5
3.59059e-07	1.43012e-05	GO:0004857	m	3	enzyme inhibitor activity	2; 12; 301; 308; 1469; 1470; 1471; 1472; 1992; 84651	ANXA1; SERPINA3; ANXA5; SPINK7; SERPINB1; CST2; CST3; CST1; A2M; CST4		389	387
6.65172e-07	1.43012e-05	GO:0061134	m	3	peptidase regulator activity	2; 12; 1469; 1470; 1471; 1472; 1992; 84651	SERPINA3; SPINK7; SERPINB1; CST2; CST3; CST1; A2M; CST4		233	231
1.26193e-05	5.36322e-05	GO:0005509	m	5	calcium ion binding	88; 277; 279; 301; 308; 410; 2934; 6279; 7053; 7086; 49860	ANXA1; ACTN2; TGM3; ANXA5; ARSA; TKT; S100A8; CRNN; GSN; AMY1B; AMY2A		718	709
2.40511e-05	0.000553175	GO:0004601	m	2	peroxidase activity	2950; 4025; 5052; 7001	LPO; GSTP1; PRDX2; PRDX1		53	53
3.21375e-05	0.000460637	GO:0016684	m	3	oxidoreductase activity, acting on peroxide as acceptor	2950; 4025; 5052; 7001	LPO; GSTP1; PRDX2; PRDX1		57	57
9.86735e-05	0.000848592	GO:0008379	m	3	thioredoxin peroxidase activity	5052; 7001	PRDX2; PRDX1		5	5
9.86735e-05	0.000848592	GO:0016744	m	3	transferase activity, transferring aldehyde or ketonic groups	6888; 7086	TKT; TALDO1		5	5
0.000121844	0.000873217	GO:0048306	m	3	calcium-dependent protein binding	2; 301; 6279; 49860	ANXA1; CRNN; A2M; S100A8		85	80
0.000128143	0.00147364	GO:0030234	m	2	enzyme regulator activity	2; 12; 301; 308; 1469; 1470; 1471; 1472; 1992; 2950; 5216; 84651	ANXA1; SERPINA3; ANXA5; PFN1; SPINK7; SERPINB1; GSTP1; CST2; CST3; CST1; A2M; CST4		1084	1080
0.000147707	0.000502204	GO:0016972	m	5	thiol oxidase activity	5034; 5768	P4HB; QSOX1		6	6
0.000206366	0.00158214	GO:0051920	m	2	peroxiredoxin activity	5052; 7001	PRDX2; PRDX1		7	7
0.000536072	0.00553942	GO:0016670	m	4	oxidoreductase activity, acting on a sulfur group of donors, oxygen as acceptor	5034; 5768	P4HB; QSOX1		11	11
0.000620371	0.00356713	GO:0016491	m	2	oxidoreductase activity	2950; 3939; 4025; 5034; 5052; 5226; 5230; 5768; 7001	PGD; P4HB; QSOX1; PRDX2; PRDX1; LPO; GSTP1; LDHA; PGK1		759	759
0.000757141	0.00586785	GO:0031404	m	4	chloride ion binding	277; 279	AMY2A; AMY1B		13	13
0.000874176	0.00536994	GO:0016667	m	3	oxidoreductase activity, acting on a sulfur group of donors	5034; 5230; 5768	P4HB; QSOX1; PGK1		59	59
0.000881526	0.00249766	GO:0004859	m	5	phospholipase inhibitor activity	301; 308	ANXA1; ANXA5		14	14
0.00113357	0.00521443	GO:0048037	m	2	cofactor binding	2950; 3939; 4025; 5226; 5768; 6947; 7086	PGD; QSOX1; TCN1; TKT; LPO; GSTP1; LDHA		512	510
0.00163964	0.0101658	GO:0055102	m	4	lipase inhibitor activity	301; 308	ANXA1; ANXA5		19	19
0.00200538	0.0105179	GO:0003756	m	3	protein disulfide isomerase activity	5034; 5768	P4HB; QSOX1		21	21
0.00200538	0.0103611	GO:0016864	m	4	intramolecular oxidoreductase activity, transposing S-S bonds	5034; 5768	P4HB; QSOX1		21	21
0.00220141	0.0105179	GO:0030021	m	3	extracellular matrix structural constituent conferring compression resistance	5549; 6779	PRELP; STATH		22	22
0.00334998	0.0128416	GO:0008289	m	2	lipid binding	88; 301; 308; 2934; 2950; 5216; 6279; 80341	ANXA1; ACTN2; ANXA5; BPIFB2; PFN1; GSTP1; S100A8; GSN		789	788
0.00355845	0.00864196	GO:0003785	m	5	actin monomer binding	5216; 11151	PFN1; CORO1A		28	28
0.00419129	0.0185614	GO:0004553	m	4	hydrolase activity, hydrolyzing O-glycosyl compounds	277; 279; 280	AMY2A; AMY2B; AMY1B		103	102
0.00492012	0.0211565	GO:0043548	m	3	phosphatidylinositol 3-kinase binding	2934; 11151	CORO1A; GSN		33	33
0.00583217	0.0227985	GO:0050839	m	3	cell adhesion molecule binding	88; 301; 3939; 5034; 5052; 5216	ANXA1; ACTN2; P4HB; PRDX1; PFN1; LDHA		516	516
0.00716549	0.0243348	GO:0005504	m	3	fatty acid binding	2950; 6279	GSTP1; S100A8		40	40
0.00735703	0.0243348	GO:0042802	m	3	identical protein binding	88; 301; 998; 1471; 1668; 2040; 3939; 4318; 4860; 7086; 11151; 11164; 27072	ANXA1; ACTN2; VPS41; PNP; NUDT5; STOM; TKT; CORO1A; DEFA3; MMP9; CST3; LDHA; CDC42		1948	1948
0.00751765	0.0291309	GO:0015036	m	4	disulfide oxidoreductase activity	5034; 5230	P4HB; PGK1		41	41
0.00950309	0.0312244	GO:1901681	m	2	sulfur compound binding	1511; 2950; 5549; 7086	GSTP1; TKT; PRELP; CTSG		262	261
0.0100346	0.0308205	GO:0016798	m	3	hydrolase activity, acting on glycosyl bonds	277; 279; 280	AMY2A; AMY2B; AMY1B		141	140
0.0123291	0.0353433	GO:0016860	m	3	intramolecular oxidoreductase activity	5034; 5768	P4HB; QSOX1		53	53
0.0132326	0.0412591	GO:0016763	m	4	transferase activity, transferring pentosyl groups	4860; 143888	PNP; POGLUT3		55	55
0.0133294	0.0412591	GO:0003779	m	4	actin binding	88; 2934; 5034; 5216; 11151	ACTN2; P4HB; PFN1; CORO1A; GSN		444	444
0.0135685	0.0288331	GO:0004175	m	5	endopeptidase activity	1509; 1511; 4318; 5657; 5691	PSMB3; MMP9; CTSD; PRTN3; CTSG		446	446
0.0143628	0.036245	GO:0050662	m	3	coenzyme binding	3939; 5226; 5768; 7086	PGD; QSOX1; LDHA; TKT		297	295
0.0146403	0.0412591	GO:0005544	m	4	calcium-dependent phospholipid binding	301; 308	ANXA1; ANXA5		59	58
0.0150644	0.036245	GO:0005543	m	3	phospholipid binding	88; 301; 308; 2934; 5216	ANXA1; ACTN2; PFN1; ANXA5; GSN		459	458
0.0151723	0.036245	GO:0043168	m	3	anion binding	88; 277; 279; 301; 308; 998; 1511; 2934; 2950; 4860; 5216; 5230; 5549; 5768; 6279; 7086	ANXA1; ACTN2; ANXA5; AMY2A; PNP; QSOX1; PGK1; CTSG; PFN1; GSTP1; S100A8; TKT; GSN; PRELP; AMY1B; CDC42		2869	2865
0.0171316	0.0318893	GO:0004252	m	5	serine-type endopeptidase activity	1511; 4318; 5657	MMP9; PRTN3; CTSG		171	171
0.0187584	0.0318893	GO:1901981	m	5	phosphatidylinositol phosphate binding	88; 2934; 5216	ACTN2; PFN1; GSN		177	177
0.0214379	0.0492937	GO:0017022	m	4	myosin binding	2934; 11151	CORO1A; GSN		71	71
0.0218127	0.0492937	GO:0045296	m	4	cadherin binding	301; 3939; 5052; 5216	ANXA1; PFN1; LDHA; PRDX1		335	335
0.0222617	0.0492937	GO:0008236	m	4	serine-type peptidase activity	1511; 4318; 5657	MMP9; PRTN3; CTSG		189	189
0.022878	0.0517765	GO:0017171	m	3	serine hydrolase activity	1511; 4318; 5657	MMP9; PRTN3; CTSG		191	191
0.0273928	0.0423343	GO:0033293	m	5	monocarboxylic acid binding	2950; 6279	GSTP1; S100A8		81	81
0.0299089	0.0643041	GO:0051015	m	3	actin filament binding	88; 2934; 11151	ACTN2; CORO1A; GSN		212	212
0.0365036	0.0747454	GO:0008092	m	3	cytoskeletal protein binding	88; 2934; 5034; 5216; 6279; 11151; 27072	ACTN2; VPS41; P4HB; PFN1; CORO1A; S100A8; GSN		989	988
0.0473362	0.0946101	GO:0070011	m	4	peptidase activity, acting on L-amino acid peptides	1509; 1511; 4318; 5657; 5691	PSMB3; MMP9; CTSD; PRTN3; CTSG		622	622
0.048831	0.0946101	GO:0035091	m	4	phosphatidylinositol binding	88; 2934; 5216	ACTN2; PFN1; GSN		258	258
0.0493123	0.0963832	GO:0046983	m	3	protein dimerization activity	1668; 2040; 3848; 5034; 7086; 11151; 11164	P4HB; TKT; NUDT5; STOM; KRT1; CORO1A; DEFA3		1057	1056

## Sheet: Mal-Ben_pathway
p-value	q-value	pathway	source	external_id	members_input_overlap	members_input_overlap_geneids	size	effective_size
4.18932e-06	0.000102972	Insulin effects increased synthesis of Xylulose-5-Phosphate	Reactome	R-HSA-163754	TKT; TALDO1	7086; 6888	2	2
4.45248e-06	0.000102972	Innate Immune System	Reactome	R-HSA-168249	VCP; HSPA6; BPIFA2; TTR; HTN1; PIGR; CTSG; LPO; HSPA1A; S100A8; S100A12	3346; 7276; 1511; 4025; 6283; 140683; 7415; 6279; 3310; 3303; 5284	1065	1064
4.5429e-06	0.000102972	Neutrophil degranulation	Reactome	R-HSA-6798695	HSPA6; TTR; PIGR; CTSG; VCP; HSPA1A; S100A8; S100A12	7276; 1511; 6283; 7415; 6279; 3310; 3303; 5284	487	486
1.80868e-05	0.000307475	HSF1 activation	Reactome	R-HSA-3371511	VCP; HSPA1A; HSPA6	3303; 7415; 3310	25	25
3.88016e-05	0.000527701	Salivary secretion - Homo sapiens (human)	KEGG	path:hsa04970	LPO; CST1; HTN1; AMY2B	3346; 280; 4025; 1469	93	93
4.76629e-05	0.00054018	Antimicrobial peptides	Reactome	R-HSA-6803157	BPIFA2; HTN1; S100A8; CTSG	140683; 3346; 6279; 1511	98	98
0.000119263	0.00115855	Regulation of Insulin-like Growth Factor (IGF) transport and uptake by Insulin-like Growth Factor Binding Proteins (IGFBPs)	Reactome	R-HSA-381426	KLK13; CP; FN1; CTSG	26085; 1356; 2335; 1511	124	124
0.000141866	0.00120586	Immune System	Reactome	R-HSA-168256	VCP; HSPA6; BPIFA2; TTR; HTN1; PIGR; CTSG; LPO; HSPA1A; S100A8; S100A12; H3C15	3346; 6279; 7276; 1511; 140683; 4025; 6283; 3310; 3303; 333932; 7415; 5284	1828	1827
0.000220048	0.00166259	Legionellosis - Homo sapiens (human)	KEGG	path:hsa05134	VCP; HSPA1A; HSPA6	3303; 3310; 7415	57	57
0.000432561	0.00294141	Pentose phosphate pathway	Reactome	R-HSA-71336	TKT; TALDO1	7086; 6888	15	15
0.00104871	0.00648292	Cellular response to heat stress	Reactome	R-HSA-3371556	VCP; HSPA1A; HSPA6	3310; 3303; 7415	97	97
0.00164266	0.0091943	Attenuation phase	Reactome	R-HSA-3371568	HSPA1A; HSPA6	3303; 3310	29	29
0.00175773	0.0091943	Pentose phosphate pathway - Homo sapiens (human)	KEGG	path:hsa00030	TKT; TALDO1	7086; 6888	30	30
0.00232558	0.0106549	Prion disease - Homo sapiens (human)	KEGG	path:hsa05020	HSPA1A; PSMA1; PSMB3; HSPA6	5682; 5691; 3310; 3303	273	273
0.00237768	0.0106549	Keratinization	Reactome	R-HSA-6805567	KLK13; KRT10; SPRR1A	26085; 6698; 3858	129	129
0.00266701	0.0106549	HSF1-dependent transactivation	Reactome	R-HSA-3371571	HSPA1A; HSPA6	3303; 3310	37	37
0.0027873	0.0106549	Extracellular matrix organization	Reactome	R-HSA-1474244	TTR; A2M; FN1; CTSG	2335; 7276; 2; 1511	287	287
0.00282042	0.0106549	Estrogen signaling pathway - Homo sapiens (human)	KEGG	path:hsa04915	HSPA1A; HSPA6; KRT10	3303; 3310; 3858	138	137
0.00409699	0.0146629	Proteasome - Homo sapiens (human)	KEGG	path:hsa03050	PSMA1; PSMB3	5682; 5691	46	46
0.00516959	0.0175766	Protein processing in endoplasmic reticulum - Homo sapiens (human)	KEGG	path:hsa04141	VCP; HSPA1A; HSPA6	3310; 7415; 3303	171	170
0.0073332	0.0237456	Longevity regulating pathway - multiple species - Homo sapiens (human)	KEGG	path:hsa04213	HSPA1A; HSPA6	3303; 3310	62	62
0.0105834	0.0327124	Formation of the cornified envelope	Reactome	R-HSA-6809371	KLK13; SPRR1A	26085; 6698	75	75
0.0114091	0.0337312	Antigen processing and presentation - Homo sapiens (human)	KEGG	path:hsa04612	HSPA1A; HSPA6	3303; 3310	78	78
0.0122623	0.0347432	Regulation of HSF1-mediated heat shock response	Reactome	R-HSA-3371453	HSPA1A; HSPA6	3303; 3310	81	81
0.0153011	0.0416191	Integration of energy metabolism	Reactome	R-HSA-163685	TKT; TALDO1	7086; 6888	91	91
0.0186299	0.0469427	Amoebiasis - Homo sapiens (human)	KEGG	path:hsa05146	FN1; CTSG	2335; 1511	102	101
0.0189782	0.0469427	UCH proteinases	Reactome	R-HSA-5689603	PSMA1; PSMB3	5691; 5682	102	102
0.0193293	0.0469427	Degradation of the extracellular matrix	Reactome	R-HSA-1474228	A2M; CTSG	1511; 2	103	103
0.0207612	0.0486813	Post-translational protein phosphorylation	Reactome	R-HSA-8957275	CP; FN1	1356; 2335	107	107
0.0218951	0.0495997	Deubiquitination	Reactome	R-HSA-5688426	VCP; PSMA1; PSMB3	5691; 7415; 5682	290	290
0.0226116	0.0495997	Toxoplasmosis - Homo sapiens (human)	KEGG	path:hsa05145	HSPA1A; HSPA6	3303; 3310	112	112
0.0265454	0.0564089	Cellular responses to stress	Reactome	R-HSA-2262752	VCP; HSPA1A; HSPA6; H3C15	7415; 3310; 3303; 333932	554	553
0.0289282	0.0596097	Cellular responses to external stimuli	Reactome	R-HSA-8953897	VCP; HSPA1A; HSPA6; H3C15	7415; 3310; 3303; 333932	569	568
0.0302336	0.0604673	Platelet degranulation	Reactome	R-HSA-114608	A2M; FN1	2; 2335	131	131
0.0315191	0.0611775	Systemic lupus erythematosus - Homo sapiens (human)	KEGG	path:hsa05322	H3C15; CTSG	333932; 1511	136	134
0.0323881	0.0611775	Response to elevated platelet cytosolic Ca2+	Reactome	R-HSA-76005	A2M; FN1	2335; 2	136	136
0.0337093	0.0619521	Measles - Homo sapiens (human)	KEGG	path:hsa05162	HSPA1A; HSPA6	3303; 3310	139	139
0.0355035	0.0635326	Spinocerebellar ataxia - Homo sapiens (human)	KEGG	path:hsa05017	PSMA1; PSMB3	5682; 5691	143	143
0.0391617	0.0650168	Metabolism of proteins	Reactome	R-HSA-392499	FN1; KLK13; CTSG; VCP; PSMA1; H3C15; CP; PSMB3	26085; 1511; 5691; 2335; 333932; 5682; 7415; 1356	1935	1934
0.0391822	0.0650168	Amyotrophic lateral sclerosis - Homo sapiens (human)	KEGG	path:hsa05014	VCP; PSMA1; PSMB3	7415; 5682; 5691	364	364
0.0392013	0.0650168	Spliceosome - Homo sapiens (human)	KEGG	path:hsa03040	HSPA1A; HSPA6	3303; 3310	151	151

## Sheet: Mal-Ben_GO
p-value	q-value	term_goid	term_category	term_level	term_name	members_input_overlap	members_input_overlap_geneids	size	effective_size
1.40258e-07	2.06179e-05	GO:0006887	b	3	exocytosis	2; 301; 1511; 2335; 3303; 3310; 5284; 6279; 7276; 7415; 6283	ANXA1; HSPA6; FN1; TTR; PIGR; CTSG; VCP; HSPA1A; S100A8; S100A12; A2M	901	898
4.07669e-07	5.66117e-05	GO:0045055	b	4	regulated exocytosis	2; 1511; 2335; 3303; 3310; 5284; 6279; 6283; 7276; 7415	HSPA6; FN1; TTR; HSPA1A; CTSG; VCP; PIGR; S100A8; S100A12; A2M	786	783
5.34073e-07	5.66117e-05	GO:0050832	b	4	defense response to fungus	1511; 3346; 6279; 6283	S100A12; HTN1; S100A8; CTSG	39	39
8.89669e-07	5.78285e-05	GO:0032940	b	2	secretion by cell	2; 131177; 301; 1511; 2335; 3303; 3310; 5284; 6279; 7276; 7415; 6283	ANXA1; HSPA6; FN1; TTR; FAM3D; PIGR; CTSG; VCP; HSPA1A; S100A8; S100A12; A2M	1334	1331
1.15505e-06	7.8772e-05	GO:0043312	b	4	neutrophil degranulation	1511; 3303; 3310; 5284; 6279; 6283; 7276; 7415	HSPA6; TTR; HSPA1A; CTSG; VCP; PIGR; S100A8; S100A12	490	488
1.42738e-06	0.000198405	GO:0002446	b	5	neutrophil mediated immunity	1511; 3303; 3310; 5284; 6279; 6283; 7276; 7415	HSPA6; TTR; HSPA1A; CTSG; VCP; PIGR; S100A8; S100A12	504	502
1.53709e-06	7.8772e-05	GO:0036230	b	4	granulocyte activation	1511; 3303; 3310; 5284; 6279; 6283; 7276; 7415	HSPA6; TTR; HSPA1A; CTSG; VCP; PIGR; S100A8; S100A12	509	507
1.86998e-06	8.91144e-05	GO:0009620	b	3	response to fungus	1511; 3346; 6279; 6283	S100A12; HTN1; S100A8; CTSG	53	53
2.11788e-06	7.8772e-05	GO:0002366	b	4	leukocyte activation involved in immune response	301; 1511; 3303; 3310; 5284; 6279; 6283; 7276; 7415	ANXA1; HSPA6; TTR; PIGR; CTSG; VCP; HSPA1A; S100A8; S100A12	723	721
2.21653e-06	8.91144e-05	GO:0002263	b	3	cell activation involved in immune response	301; 1511; 3303; 3310; 5284; 6279; 7276; 7415; 6283	ANXA1; HSPA6; TTR; PIGR; CTSG; VCP; HSPA1A; S100A8; S100A12	727	725
2.42488e-06	8.91144e-05	GO:0043299	b	3	leukocyte degranulation	1511; 3303; 3310; 5284; 6279; 7276; 7415; 6283	HSPA6; TTR; HSPA1A; CTSG; VCP; PIGR; S100A8; S100A12	541	539
2.47123e-06	7.8772e-05	GO:0046903	b	4	secretion	2; 131177; 301; 1511; 2335; 3303; 3310; 5284; 6279; 6283; 7276; 7415	ANXA1; HSPA6; FN1; TTR; FAM3D; PIGR; CTSG; VCP; HSPA1A; S100A8; S100A12; A2M	1469	1466
2.89392e-06	7.8772e-05	GO:0002275	b	4	myeloid cell activation involved in immune response	1511; 3303; 3310; 5284; 6279; 6283; 7276; 7415	HSPA6; TTR; HSPA1A; CTSG; VCP; PIGR; S100A8; S100A12	554	552
2.97253e-06	7.8772e-05	GO:0002444	b	4	myeloid leukocyte mediated immunity	1511; 3303; 3310; 5284; 6279; 6283; 7276; 7415	HSPA6; TTR; HSPA1A; CTSG; VCP; PIGR; S100A8; S100A12	556	554
4.38331e-06	0.000103251	GO:0019730	b	4	antimicrobial humoral response	1511; 3346; 6279; 6283; 140683	S100A12; BPIFA2; HTN1; S100A8; CTSG	147	146
1.02872e-05	0.000218088	GO:0002274	b	4	myeloid leukocyte activation	1511; 3303; 3310; 5284; 6279; 6283; 7276; 7415	HSPA6; TTR; HSPA1A; CTSG; VCP; PIGR; S100A8; S100A12	658	656
1.49026e-05	0.000484334	GO:0006955	b	2	immune response	2; 301; 1511; 3303; 3310; 3346; 5284; 5682; 5691; 6279; 7276; 7415; 6283; 140683	ANXA1; HSPA6; BPIFA2; TTR; HTN1; PIGR; CTSG; VCP; HSPA1A; PSMA1; S100A8; S100A12; PSMB3; A2M	2409	2406
1.65976e-05	0.000769024	GO:0019322	b	5	pentose biosynthetic process	6888; 7086	TKT; TALDO1	4	4
1.65976e-05	0.000769024	GO:0005997	b	5	xylulose metabolic process	6888; 7086	TKT; TALDO1	4	4
2.78871e-05	0.000959246	GO:0009913	b	5	epidermal cell differentiation	301; 3858; 4647; 6698; 7053; 26085	ANXA1; TGM3; KLK13; KRT10; SPRR1A; MYO7A	363	361
2.83232e-05	0.000545866	GO:0042742	b	4	defense response to bacterium	1511; 3346; 4025; 6279; 6283; 140683	BPIFA2; HTN1; CTSG; LPO; S100A8; S100A12	363	362
3.05942e-05	0.00089947	GO:0006952	b	3	defense response	2; 301; 1511; 2335; 3303; 3346; 4025; 5682; 5691; 6279; 6283; 140683	ANXA1; FN1; BPIFA2; HTN1; CTSG; LPO; HSPA1A; PSMA1; S100A8; S100A12; PSMB3; A2M	1876	1873
3.60545e-05	0.000636962	GO:0006508	b	4	proteolysis	2; 1469; 1511; 2335; 3303; 5682; 5691; 6279; 7415; 144568; 57484; 26085	FN1; KLK13; CTSG; VCP; HSPA1A; PSMA1; S100A8; A2ML1; RNF150; CST1; PSMB3; A2M	1907	1904
4.14063e-05	0.000675241	GO:0010286	b	4	heat acclimation	3303; 3310	HSPA1A; HSPA6	6	6
4.14063e-05	0.000959246	GO:0070370	b	5	cellular heat acclimation	3303; 3310	HSPA1A; HSPA6	6	6
4.14063e-05	0.000959246	GO:0009052	b	5	pentose-phosphate shunt, non-oxidative branch	6888; 7086	TKT; TALDO1	6	6
4.30725e-05	0.000933237	GO:0002252	b	2	immune effector process	2; 301; 1511; 3303; 3310; 5284; 6279; 7276; 7415; 6283	ANXA1; HSPA6; TTR; PIGR; CTSG; VCP; HSPA1A; S100A8; S100A12; A2M	1324	1322
5.01514e-05	0.00122871	GO:0006959	b	3	humoral immune response	2; 1511; 3346; 6279; 6283; 140683	BPIFA2; HTN1; CTSG; S100A8; S100A12; A2M	402	401
5.24919e-05	0.000794877	GO:0044267	b	4	cellular protein metabolic process	2; 301; 1356; 1469; 1511; 1622; 2335; 3303; 3858; 333932; 5682; 5691; 6279; 6283; 6698; 7053; 7276; 7415; 144568; 57484	ANXA1; DBI; CP; VCP; FN1; TTR; CTSG; TGM3; HSPA1A; PSMA1; H3C15; A2ML1; KRT10; SPRR1A; RNF150; CST1; PSMB3; A2M; S100A12; S100A8	5282	5277
6.78697e-05	0.0013477	GO:0050912	b	5	detection of chemical stimulus involved in sensory perception of taste	1469; 4025; 5284	LPO; PIGR; CST1	47	47
9.05557e-05	0.00164277	GO:0019538	b	3	protein metabolic process	2; 301; 1356; 1469; 1511; 1622; 2335; 3303; 3858; 333932; 5682; 5691; 6279; 6698; 7053; 7276; 7415; 144568; 57484; 6283; 26085	ANXA1; DBI; CP; VCP; FN1; TTR; CTSG; TGM3; HSPA1A; PSMA1; KLK13; H3C15; A2ML1; KRT10; SPRR1A; RNF150; CST1; PSMB3; A2M; S100A12; S100A8	5979	5974
9.61191e-05	0.00164277	GO:1901564	b	3	organonitrogen compound metabolic process	2; 301; 1356; 1469; 1511; 1622; 2335; 3303; 3858; 333932; 5682; 5691; 6279; 6698; 6888; 7053; 7086; 7276; 7415; 144568; 57484; 6283; 26085	TGM3; TALDO1; KLK13; HSPA1A; H3C15; SPRR1A; S100A12; A2M; TTR; TKT; PSMA1; S100A8; RNF150; CST1; ANXA1; CTSG; VCP; CP; DBI; FN1; A2ML1; KRT10; PSMB3	7085	7076
0.000100578	0.00164277	GO:0002443	b	3	leukocyte mediated immunity	1511; 3303; 3310; 5284; 6279; 7276; 7415; 6283	HSPA6; TTR; HSPA1A; CTSG; VCP; PIGR; S100A8; S100A12	905	903
0.000108718	0.00176667	GO:0001775	b	2	cell activation	301; 1511; 2335; 3303; 3310; 5284; 6279; 7276; 7415; 6283	ANXA1; HSPA6; FN1; TTR; PIGR; CTSG; VCP; HSPA1A; S100A8; S100A12	1477	1475
0.000112208	0.00158587	GO:0008544	b	4	epidermis development	301; 3858; 4647; 6698; 7053; 26085	ANXA1; TGM3; KLK13; KRT10; SPRR1A; MYO7A	466	464
0.000126394	0.00167471	GO:0016192	b	4	vesicle-mediated transport	2; 301; 1511; 2335; 3303; 3310; 4647; 5284; 6279; 6283; 7276; 7415	ANXA1; HSPA6; FN1; TTR; PIGR; CTSG; VCP; HSPA1A; S100A8; S100A12; MYO7A; A2M	2167	2163
0.000179077	0.00232801	GO:0031640	b	2	killing of cells of other organism	1511; 3346; 6283	S100A12; HTN1; CTSG	65	65
0.000179077	0.0022332	GO:0044364	b	4	disruption of cells of other organism	1511; 3346; 6283	S100A12; HTN1; CTSG	65	65
0.000250445	0.00271315	GO:0045321	b	2	leukocyte activation	301; 1511; 3303; 3310; 5284; 6279; 7276; 7415; 6283	ANXA1; HSPA6; TTR; PIGR; CTSG; VCP; HSPA1A; S100A8; S100A12	1321	1319
0.000287095	0.00328633	GO:0019321	b	4	pentose metabolic process	6888; 7086	TKT; TALDO1	15	15
0.00029453	0.00328633	GO:0019221	b	4	cytokine-mediated signaling pathway	301; 2335; 3303; 333932; 5682; 5691; 6888	ANXA1; FN1; TALDO1; HSPA1A; PSMA1; H3C15; PSMB3	790	790
0.000327762	0.00569487	GO:0006098	b	5	pentose-phosphate shunt	6888; 7086	TKT; TALDO1	16	16
0.00035995	0.0033424	GO:0065008	b	2	regulation of biological quality	2; 131177; 173; 301; 1356; 1511; 2335; 3303; 4025; 333932; 5284; 5682; 5691; 6279; 7276; 7415	ANXA1; AFM; VCP; FN1; TTR; FAM3D; PIGR; CTSG; LPO; HSPA1A; PSMA1; H3C15; CP; PSMB3; A2M; S100A8	4060	4060
0.000473696	0.00696334	GO:0006810	b	3	transport	2; 131177; 173; 301; 1356; 1511; 1622; 2335; 3303; 3310; 4647; 5284; 5682; 5691; 6279; 7276; 7415; 6283	ANXA1; AFM; S100A12; HSPA6; FN1; PSMB3; FAM3D; PIGR; CTSG; VCP; HSPA1A; PSMA1; S100A8; TTR; DBI; CP; MYO7A; A2M	5099	5094
0.000550282	0.00447104	GO:0031424	b	2	keratinization	3858; 6698; 7053; 26085	SPRR1A; TGM3; KLK13; KRT10	228	226
0.000552072	0.00562565	GO:0050776	b	4	regulation of immune response	2; 301; 1511; 3303; 5284; 5682; 5691; 6279	ANXA1; PIGR; CTSG; HSPA1A; PSMA1; S100A8; PSMB3; A2M	1159	1159
0.000557258	0.00562565	GO:0098542	b	4	defense response to other organism	1511; 3346; 4025; 6279; 6283; 140683	BPIFA2; HTN1; CTSG; LPO; S100A8; S100A12	626	625
0.000622989	0.00577884	GO:0043588	b	4	skin development	301; 3858; 6698; 7053; 26085	ANXA1; SPRR1A; TGM3; KLK13; KRT10	418	416
0.00062695	0.00577884	GO:0019682	b	4	glyceraldehyde-3-phosphate metabolic process	6888; 7086	TKT; TALDO1	22	22
0.000637096	0.0098396	GO:0031347	b	5	regulation of defense response	2; 301; 3303; 5682; 5691; 6279; 6283	ANXA1; HSPA1A; PSMA1; S100A8; S100A12; PSMB3; A2M	898	898
0.000685934	0.00605908	GO:0070841	b	4	inclusion body assembly	3303; 7415	VCP; HSPA1A	23	23
0.000694719	0.00501741	GO:0051234	b	2	establishment of localization	2; 131177; 173; 301; 1356; 1511; 1622; 2335; 3303; 3310; 4647; 5284; 5682; 5691; 6279; 7276; 7415; 6283	ANXA1; AFM; S100A12; HSPA6; FN1; PSMB3; FAM3D; PIGR; CTSG; VCP; HSPA1A; PSMA1; S100A8; TTR; DBI; CP; MYO7A; A2M	5250	5245
0.000794219	0.0106169	GO:0050778	b	5	positive regulation of immune response	2; 301; 1511; 3303; 5682; 5691; 6279	ANXA1; CTSG; HSPA1A; PSMA1; S100A8; PSMB3; A2M	932	932
0.000811642	0.0108465	GO:0042026	b	3	protein refolding	3303; 3310	HSPA1A; HSPA6	25	25
0.000811642	0.00688272	GO:0051156	b	4	glucose 6-phosphate metabolic process	6888; 7086	TKT; TALDO1	25	25
0.000840186	0.0106169	GO:0043618	b	5	regulation of transcription from RNA polymerase II promoter in response to stress	3303; 5682; 5691	HSPA1A; PSMA1; PSMB3	110	110
0.000908353	0.00719109	GO:0070268	b	4	cornification	3858; 6698; 26085	SPRR1A; KLK13; KRT10	114	113
0.000915846	0.00719109	GO:0048863	b	4	stem cell differentiation	2; 2335; 5682; 5691	PSMA1; PSMB3; A2M; FN1	259	259
0.00097994	0.0072607	GO:0043620	b	4	regulation of DNA-templated transcription in response to stress	3303; 5682; 5691	HSPA1A; PSMA1; PSMB3	116	116
0.000993209	0.0072607	GO:0060429	b	4	epithelium development	301; 3858; 4647; 5682; 5691; 6698; 7053; 26085	ANXA1; TGM3; KLK13; MYO7A; PSMA1; KRT10; SPRR1A; PSMB3	1269	1267
0.00101783	0.0117898	GO:0045088	b	5	regulation of innate immune response	2; 3303; 5682; 5691; 6279	HSPA1A; PSMA1; PSMB3; A2M; S100A8	464	464
0.00101943	0.012488	GO:0072378	b	3	blood coagulation, fibrin clot formation	2; 2335	A2M; FN1	28	28
0.00110703	0.00771333	GO:0034605	b	4	cellular response to heat	3303; 3310; 7415	VCP; HSPA1A; HSPA6	121	121
0.00111934	0.0119683	GO:0050727	b	5	regulation of inflammatory response	2; 301; 5682; 6279; 6283	ANXA1; PSMA1; A2M; S100A12; S100A8	474	474
0.00112789	0.00771333	GO:0051336	b	4	regulation of hydrolase activity	2; 301; 1469; 2335; 3303; 6279; 7415; 144568	ANXA1; FN1; VCP; HSPA1A; S100A8; A2ML1; CST1; A2M	1295	1292
0.00118805	0.00787083	GO:0071621	b	4	granulocyte chemotaxis	301; 6279; 6283	ANXA1; S100A12; S100A8	124	124
0.00119668	0.0126048	GO:0009888	b	3	tissue development	301; 2335; 3346; 3858; 4647; 5682; 5691; 6698; 7053; 26085	ANXA1; TGM3; KLK13; FN1; PSMB3; HTN1; PSMA1; KRT10; SPRR1A; MYO7A	1989	1986
0.00126237	0.00810974	GO:1903706	b	4	regulation of hemopoiesis	301; 3303; 333932; 5682; 5691	ANXA1; HSPA1A; PSMA1; PSMB3; H3C15	489	487
0.0012783	0.0126048	GO:0009617	b	3	response to bacterium	1511; 3346; 4025; 6279; 6283; 140683	BPIFA2; HTN1; CTSG; LPO; S100A8; S100A12	734	733
0.0012862	0.0126048	GO:0070887	b	3	cellular response to chemical stimulus	301; 1511; 2335; 3303; 3310; 4025; 333932; 5682; 5691; 6279; 6888; 7415; 6283	ANXA1; VCP; HSPA6; FN1; TALDO1; CTSG; LPO; HSPA1A; PSMA1; H3C15; S100A12; PSMB3; S100A8	3189	3187
0.0015034	0.00937416	GO:0051085	b	4	chaperone cofactor-dependent protein refolding	3303; 3310	HSPA1A; HSPA6	34	34
0.00153275	0.00996289	GO:0044419	b	2	interspecies interaction between organisms	1511; 2335; 3303; 3346; 5691; 7415; 6283	FN1; HTN1; CTSG; VCP; HSPA1A; S100A12; PSMB3	1043	1043
0.00162298	0.00983065	GO:0030855	b	4	epithelial cell differentiation	301; 3858; 4647; 6698; 7053; 26085	ANXA1; TGM3; KLK13; KRT10; SPRR1A; MYO7A	770	768
0.00165793	0.0164444	GO:0031349	b	5	positive regulation of defense response	3303; 5682; 5691; 6279; 6283	S100A12; HSPA1A; PSMA1; PSMB3; S100A8	518	518
0.0017221	0.0158218	GO:0002682	b	3	regulation of immune system process	2; 301; 1511; 3303; 333932; 5284; 5682; 5691; 6279	ANXA1; PIGR; CTSG; HSPA1A; PSMA1; H3C15; PSMB3; A2M; S100A8	1722	1720
0.00176894	0.0104528	GO:0006950	b	2	response to stress	2; 301; 1511; 2335; 3303; 3310; 3346; 4025; 333932; 5682; 5691; 6279; 7415; 6283; 140683	ANXA1; VCP; HSPA6; FN1; BPIFA2; HTN1; CTSG; LPO; HSPA1A; PSMA1; H3C15; S100A12; PSMB3; A2M; S100A8	4192	4187
0.00177608	0.0104592	GO:0002758	b	4	innate immune response-activating signal transduction	3303; 5682; 5691; 6279	HSPA1A; PSMA1; PSMB3; S100A8	310	310
0.00185121	0.010607	GO:0036211	b	4	protein modification process	301; 1356; 1511; 1622; 2335; 3303; 3858; 5682; 5691; 6279; 6283; 6698; 7053; 7415; 57484	ANXA1; DBI; S100A12; VCP; FN1; CTSG; TGM3; HSPA1A; PSMA1; S100A8; KRT10; SPRR1A; RNF150; CP; PSMB3	4208	4205
0.00185121	0.0164444	GO:0006464	b	5	cellular protein modification process	301; 1356; 1511; 1622; 2335; 3303; 3858; 5682; 5691; 6279; 6283; 6698; 7053; 7415; 57484	ANXA1; DBI; S100A12; VCP; FN1; CTSG; TGM3; HSPA1A; PSMA1; S100A8; KRT10; SPRR1A; RNF150; CP; PSMB3	4208	4205
0.00189288	0.0164444	GO:0071345	b	5	cellular response to cytokine stimulus	301; 2335; 3303; 333932; 5682; 5691; 6888	ANXA1; FN1; TALDO1; HSPA1A; PSMA1; H3C15; PSMB3	1082	1082
0.00197532	0.0109326	GO:0051084	b	4	,de novo, posttranslational protein folding	3303; 3310	HSPA1A; HSPA6	39	39
0.00201118	0.0109326	GO:0097530	b	4	granulocyte migration	301; 6279; 6283	ANXA1; S100A12; S100A8	149	149
0.00204988	0.0167474	GO:0034620	b	5	cellular response to unfolded protein	3303; 3310; 7415	VCP; HSPA1A; HSPA6	150	150
0.00211252	0.0170438	GO:0045087	b	3	innate immune response	2; 301; 3303; 5682; 5691; 6279; 6283	ANXA1; HSPA1A; PSMA1; S100A8; S100A12; PSMB3; A2M	1104	1103
0.00216873	0.0167474	GO:0050777	b	5	negative regulation of immune response	2; 301; 5682	ANXA1; PSMA1; A2M	153	153
0.00217949	0.0170438	GO:0055086	b	3	nucleobase-containing small molecule metabolic process	1622; 3303; 6888; 7086; 7276; 7415	DBI; TALDO1; TTR; TKT; VCP; HSPA1A	817	814
0.00221575	0.012002	GO:0044281	b	2	small molecule metabolic process	301; 1622; 3303; 4025; 5682; 5691; 6888; 7086; 7276; 7415	ANXA1; DBI; VCP; TALDO1; TTR; TKT; LPO; HSPA1A; PSMA1; PSMB3	2157	2153
0.00238034	0.0170438	GO:0002218	b	3	activation of innate immune response	3303; 5682; 5691; 6279	HSPA1A; PSMA1; PSMB3; S100A8	336	336
0.00239703	0.0170438	GO:0006458	b	3	,de novo, protein folding	3303; 3310	HSPA1A; HSPA6	43	43
0.00250641	0.0170438	GO:0035821	b	3	modification of morphology or physiology of other organism	1511; 3346; 6283	S100A12; HTN1; CTSG	161	161
0.00250641	0.0183364	GO:0051092	b	5	positive regulation of NF-kappaB transcription factor activity	3303; 6279; 6283	HSPA1A; S100A12; S100A8	161	161
0.00255078	0.0170438	GO:0009408	b	3	response to heat	3303; 3310; 7415	VCP; HSPA1A; HSPA6	162	162
0.00258297	0.0136205	GO:0006954	b	4	inflammatory response	2; 301; 2335; 5682; 6279; 6283	ANXA1; FN1; PSMA1; S100A8; S100A12; A2M	842	842
0.00263415	0.0136205	GO:0042060	b	4	wound healing	2; 301; 2335; 333932; 6279	ANXA1; S100A8; A2M; FN1; H3C15	576	576
0.00287501	0.0141938	GO:0035967	b	4	cellular response to topologically incorrect protein	3303; 3310; 7415	VCP; HSPA1A; HSPA6	169	169
0.00287893	0.0141938	GO:0034097	b	4	response to cytokine	301; 2335; 3303; 333932; 5682; 5691; 6888	ANXA1; FN1; TALDO1; HSPA1A; PSMA1; H3C15; PSMB3	1165	1165
0.00297209	0.020656	GO:0033209	b	5	tumor necrosis factor-mediated signaling pathway	3303; 5682; 5691	HSPA1A; PSMA1; PSMB3	171	171
0.00298644	0.0143892	GO:0019693	b	4	ribose phosphate metabolic process	1622; 3303; 6888; 7086; 7415	DBI; VCP; HSPA1A; TKT; TALDO1	594	593
0.00310245	0.014616	GO:0043412	b	4	macromolecule modification	301; 1356; 1511; 1622; 2335; 3303; 3858; 5682; 5691; 6279; 6283; 6698; 7053; 7415; 57484	ANXA1; DBI; S100A12; VCP; FN1; CTSG; TGM3; HSPA1A; PSMA1; S100A8; KRT10; SPRR1A; RNF150; CP; PSMB3	4421	4418
0.00327543	0.0216802	GO:0010565	b	5	regulation of cellular ketone metabolic process	301; 5682; 5691	ANXA1; PSMA1; PSMB3	177	177
0.00339562	0.0217024	GO:0051186	b	3	cofactor metabolic process	1622; 4025; 6888; 7086; 7415	DBI; LPO; TKT; VCP; TALDO1	612	611
0.00370855	0.0170916	GO:0006986	b	4	response to unfolded protein	3303; 3310; 7415	VCP; HSPA1A; HSPA6	186	185
0.00393764	0.0177612	GO:0043488	b	4	regulation of mRNA stability	3303; 5682; 5691	HSPA1A; PSMA1; PSMB3	189	189
0.00404035	0.0178449	GO:0002684	b	4	positive regulation of immune system process	2; 301; 1511; 3303; 5682; 5691; 6279	ANXA1; CTSG; HSPA1A; PSMA1; S100A8; PSMB3; A2M	1238	1238
0.004115	0.0259993	GO:0019362	b	5	pyridine nucleotide metabolic process	6888; 7086; 7415	VCP; TKT; TALDO1	192	192
0.00417494	0.018063	GO:0030198	b	4	extracellular matrix organization	2; 1511; 2335; 7276	TTR; A2M; FN1; CTSG	393	393
0.00454764	0.0278543	GO:0043487	b	3	regulation of RNA stability	3303; 5682; 5691	HSPA1A; PSMA1; PSMB3	199	199
0.00454764	0.0191379	GO:0072524	b	4	pyridine-containing compound metabolic process	6888; 7086; 7415	VCP; TKT; TALDO1	199	199
0.00460393	0.0191379	GO:0006732	b	4	coenzyme metabolic process	1622; 6888; 7086; 7415	DBI; VCP; TKT; TALDO1	405	404
0.00467613	0.0274042	GO:0070555	b	5	response to interleukin-1	301; 5682; 5691	ANXA1; PSMA1; PSMB3	201	201
0.00476643	0.0274042	GO:0006521	b	5	regulation of cellular amino acid metabolic process	5682; 5691	PSMA1; PSMB3	61	61
0.00492881	0.0274042	GO:0043632	b	5	modification-dependent macromolecule catabolic process	3303; 5682; 5691; 7415; 57484	VCP; HSPA1A; PSMA1; PSMB3; RNF150	668	667
0.00500695	0.0294408	GO:0035966	b	3	response to topologically incorrect protein	3303; 3310; 7415	VCP; HSPA1A; HSPA6	207	206
0.00523432	0.029594	GO:0061077	b	3	chaperone-mediated protein folding	3303; 3310	HSPA1A; HSPA6	64	64
0.00528157	0.0282361	GO:0006733	b	5	oxidoreduction coenzyme metabolic process	6888; 7086; 7415	VCP; TKT; TALDO1	210	210
0.00558031	0.0303817	GO:0009611	b	3	response to wounding	2; 301; 2335; 333932; 6279	ANXA1; S100A8; A2M; FN1; H3C15	687	687
0.00565988	0.0282994	GO:0042221	b	2	response to chemical	301; 1469; 1511; 2335; 3303; 3310; 4025; 333932; 5284; 5682; 5691; 6279; 6888; 7415; 6283	ANXA1; VCP; S100A12; HSPA6; FN1; TALDO1; PIGR; CTSG; LPO; HSPA1A; PSMA1; H3C15; CST1; PSMB3; S100A8	4693	4688
0.00600743	0.0308219	GO:0097529	b	3	myeloid leukocyte migration	301; 6279; 6283	ANXA1; S100A12; S100A8	220	220
0.00602846	0.0245776	GO:0048584	b	4	positive regulation of response to stimulus	2; 301; 1511; 2335; 3303; 5682; 5691; 6279; 6283; 7415	ANXA1; FN1; CTSG; VCP; HSPA1A; PSMA1; S100A8; S100A12; PSMB3; A2M	2470	2468
0.00623078	0.0249231	GO:0051187	b	4	cofactor catabolic process	4025; 7415	LPO; VCP	70	70
0.00629411	0.0308219	GO:0050790	b	3	regulation of catalytic activity	2; 301; 1469; 1622; 2335; 3303; 6279; 7415; 144568; 6283	ANXA1; DBI; S100A12; FN1; VCP; HSPA1A; S100A8; A2ML1; CST1; A2M	2487	2483
0.00631371	0.0320934	GO:0002526	b	5	acute inflammatory response	2; 2335; 6279	A2M; FN1; S100A8	224	224
0.00640464	0.0251441	GO:0002548	b	4	monocyte chemotaxis	301; 6283	ANXA1; S100A12	71	71
0.00644054	0.0308219	GO:0002764	b	3	immune response-regulating signaling pathway	3303; 5284; 5682; 5691; 6279	HSPA1A; PSMA1; PSMB3; PIGR; S100A8	711	711
0.00646486	0.0320934	GO:0051346	b	5	negative regulation of hydrolase activity	2; 301; 1469; 144568	ANXA1; CST1; A2M; A2ML1	447	445
0.00670953	0.0308219	GO:0030595	b	3	leukocyte chemotaxis	301; 6279; 6283	ANXA1; S100A12; S100A8	229	229
0.00670953	0.0308219	GO:0009266	b	3	response to temperature stimulus	3303; 3310; 7415	VCP; HSPA1A; HSPA6	229	229
0.0069316	0.0308771	GO:0043062	b	3	extracellular structure organization	2; 1511; 2335; 7276	TTR; A2M; FN1; CTSG	454	454
0.00694383	0.0332825	GO:0009117	b	5	nucleotide metabolic process	1622; 3303; 6888; 7086; 7415	DBI; VCP; HSPA1A; TKT; TALDO1	727	724
0.00703828	0.0271294	GO:0062012	b	4	regulation of small molecule metabolic process	301; 5682; 5691; 7415	ANXA1; VCP; PSMA1; PSMB3	457	456
0.00730682	0.0336011	GO:0033238	b	5	regulation of cellular amine metabolic process	5682; 5691	PSMA1; PSMB3	76	76
0.00730814	0.0276665	GO:0006753	b	4	nucleoside phosphate metabolic process	1622; 3303; 6888; 7086; 7415	DBI; VCP; HSPA1A; TKT; TALDO1	736	733
0.00745873	0.0327147	GO:0006457	b	2	protein folding	3303; 3310; 7415	VCP; HSPA1A; HSPA6	238	238
0.00749378	0.0323996	GO:0006081	b	3	cellular aldehyde metabolic process	6888; 7086	TKT; TALDO1	77	77
0.00749378	0.0336011	GO:0032677	b	5	regulation of interleukin-8 production	301; 3303	ANXA1; HSPA1A	77	77
0.00781461	0.0339447	GO:0051603	b	5	proteolysis involved in cellular protein catabolic process	3303; 5682; 5691; 7415; 57484	VCP; HSPA1A; PSMA1; PSMB3; RNF150	746	745
0.0078579	0.0327147	GO:0001816	b	2	cytokine production	301; 2335; 3303; 6279; 6283	ANXA1; HSPA1A; S100A12; S100A8; FN1	746	746
0.00798476	0.033536	GO:0042180	b	3	cellular ketone metabolic process	301; 5682; 5691	ANXA1; PSMA1; PSMB3	244	244
0.00806758	0.0339816	GO:0042590	b	5	antigen processing and presentation of exogenous peptide antigen via MHC class I	5682; 5691	PSMA1; PSMB3	80	80
0.00826313	0.030733	GO:0022617	b	4	extracellular matrix disassembly	2; 1511	A2M; CTSG	81	81
0.00843613	0.0327147	GO:0002253	b	2	activation of immune response	2; 3303; 5682; 5691; 6279	HSPA1A; PSMA1; PSMB3; A2M; S100A8	759	759
0.00855615	0.0327147	GO:0051707	b	2	response to other organism	1511; 3346; 4025; 6279; 6283; 140683	BPIFA2; HTN1; CTSG; LPO; S100A8; S100A12	1078	1077
0.00863131	0.0344083	GO:0043207	b	3	response to external biotic stimulus	1511; 3346; 4025; 6279; 6283; 140683	BPIFA2; HTN1; CTSG; LPO; S100A8; S100A12	1080	1079
0.00864838	0.0353566	GO:0010498	b	5	proteasomal protein catabolic process	3303; 5682; 5691; 7415	VCP; HSPA1A; PSMA1; PSMB3	485	484
0.0086606	0.0344083	GO:0032637	b	3	interleukin-8 production	301; 3303	ANXA1; HSPA1A	83	83
0.00874761	0.031974	GO:0071310	b	4	cellular response to organic substance	301; 1511; 2335; 3303; 3310; 333932; 5682; 5691; 6888; 7415	ANXA1; HSPA6; FN1; TALDO1; CTSG; VCP; HSPA1A; PSMA1; H3C15; PSMB3	2602	2602
0.00915481	0.0354147	GO:0048513	b	3	animal organ development	301; 2335; 3303; 3346; 3858; 4647; 333932; 5682; 5691; 6698; 7053; 26085	ANXA1; TGM3; KLK13; FN1; PSMB3; HTN1; HSPA1A; PSMA1; H3C15; KRT10; SPRR1A; MYO7A	3503	3496
0.00969116	0.0382386	GO:0060218	b	5	hematopoietic stem cell differentiation	5682; 5691	PSMA1; PSMB3	88	88
0.00990353	0.0382386	GO:1901532	b	5	regulation of hematopoietic progenitor cell differentiation	5682; 5691	PSMA1; PSMB3	89	89
0.0100988	0.0362873	GO:0051091	b	4	positive regulation of DNA-binding transcription factor activity	3303; 6279; 6283	HSPA1A; S100A12; S100A8	266	266
0.0101099	0.036508	GO:0009607	b	2	response to biotic stimulus	1511; 3346; 4025; 6279; 6283; 140683	BPIFA2; HTN1; CTSG; LPO; S100A8; S100A12	1117	1116
0.0103345	0.0389531	GO:0051702	b	3	interaction with symbiont	1511; 2335	FN1; CTSG	91	91
0.0107216	0.0402783	GO:0044257	b	5	cellular protein catabolic process	3303; 5682; 5691; 7415; 57484	VCP; HSPA1A; PSMA1; PSMB3; RNF150	806	805
0.0108371	0.0370744	GO:0050900	b	2	leukocyte migration	301; 2335; 6279; 6283	ANXA1; S100A12; S100A8; FN1	517	517
0.0114477	0.0420704	GO:0071674	b	3	mononuclear cell migration	301; 6283	ANXA1; S100A12	96	96
0.0114477	0.0404486	GO:0046364	b	4	monosaccharide biosynthetic process	6888; 7086	TKT; TALDO1	96	96
0.01214	0.0421914	GO:0002474	b	4	antigen processing and presentation of peptide antigen via MHC class I	5682; 5691	PSMA1; PSMB3	99	99
0.012447	0.0446271	GO:0010033	b	3	response to organic substance	301; 1511; 2335; 3303; 3310; 333932; 5682; 5691; 6279; 6888; 7415	ANXA1; HSPA6; FN1; TALDO1; CTSG; VCP; HSPA1A; PSMA1; H3C15; PSMB3; S100A8	3181	3179
0.0126115	0.0461315	GO:0070498	b	5	interleukin-1-mediated signaling pathway	5682; 5691	PSMA1; PSMB3	101	101
0.0127953	0.0447835	GO:0010817	b	3	regulation of hormone levels	131177; 301; 1511; 7276	ANXA1; TTR; FAM3D; CTSG	543	543
0.0130909	0.0466575	GO:0030593	b	5	neutrophil chemotaxis	6279; 6283	S100A12; S100A8	103	103
0.0139134	0.0475644	GO:1903047	b	3	mitotic cell cycle process	301; 3303; 5682; 5691; 7415	ANXA1; VCP; HSPA1A; PSMA1; PSMB3	859	859
0.0145828	0.0498636	GO:0060326	b	4	cell chemotaxis	301; 6279; 6283	ANXA1; S100A12; S100A8	305	305
0.0145997	0.0487764	GO:0030154	b	3	cell differentiation	2; 301; 2335; 3303; 3858; 4647; 333932; 5682; 5691; 6279; 6698; 7053; 26085	ANXA1; TGM3; KLK13; FN1; PSMB3; HSPA1A; PSMA1; H3C15; KRT10; SPRR1A; MYO7A; A2M; S100A8	4189	4184
0.0147882	0.0480615	GO:0009628	b	2	response to abiotic stimulus	301; 3303; 3310; 5682; 5691; 7415	ANXA1; HSPA6; VCP; HSPA1A; PSMA1; PSMB3	1213	1212
0.0149675	0.0511715	GO:0070646	b	5	protein modification by small protein removal	5682; 5691; 7415	VCP; PSMA1; PSMB3	308	308
0.0154895	0.0511715	GO:0034612	b	5	response to tumor necrosis factor	3303; 5682; 5691	HSPA1A; PSMA1; PSMB3	312	312
0.0158675	0.0511715	GO:0007041	b	5	lysosomal transport	3303; 7415	VCP; HSPA1A	114	114
0.0158702	0.0511715	GO:0030097	b	5	hemopoiesis	301; 3303; 333932; 5682; 5691	ANXA1; HSPA1A; PSMA1; PSMB3; H3C15	890	888
0.0163972	0.0511715	GO:2000736	b	5	regulation of stem cell differentiation	5682; 5691	PSMA1; PSMB3	116	116
0.0166649	0.0560787	GO:1904950	b	4	negative regulation of establishment of protein localization	131177; 301	ANXA1; FAM3D	117	117
0.0167166	0.0511715	GO:0009967	b	5	positive regulation of signal transduction	2335; 3303; 5682; 5691; 6279; 6283; 7415	FN1; VCP; HSPA1A; PSMA1; S100A8; S100A12; PSMB3	1619	1618
0.0169345	0.0511715	GO:0002220	b	5	innate immune response activating cell surface receptor signaling pathway	5682; 5691	PSMA1; PSMB3	118	118
0.0169779	0.0562393	GO:0009914	b	4	hormone transport	131177; 301; 7276	ANXA1; TTR; FAM3D	323	323
0.01795	0.0574597	GO:0080134	b	4	regulation of response to stress	2; 301; 3303; 5682; 5691; 6279; 6283	ANXA1; HSPA1A; PSMA1; S100A8; S100A12; PSMB3; A2M	1642	1641
0.0180314	0.0574597	GO:0007052	b	4	mitotic spindle organization	3303; 7415	VCP; HSPA1A	122	122
0.0181594	0.0574597	GO:0032101	b	4	regulation of response to external stimulus	2; 301; 5682; 6279; 6283	ANXA1; PSMA1; A2M; S100A12; S100A8	920	919
0.0185909	0.0607304	GO:0007164	b	3	establishment of tissue polarity	5682; 5691	PSMA1; PSMB3	124	124
0.0185909	0.0579572	GO:0001736	b	4	establishment of planar polarity	5682; 5691	PSMA1; PSMB3	124	124
0.0185909	0.0538362	GO:0002698	b	5	negative regulation of immune effector process	2; 301	ANXA1; A2M	124	124
0.0185909	0.0538362	GO:1990266	b	5	neutrophil migration	6279; 6283	S100A12; S100A8	124	124
0.0188634	0.0579572	GO:0048534	b	4	hematopoietic or lymphoid organ development	301; 3303; 333932; 5682; 5691	ANXA1; HSPA1A; PSMA1; PSMB3; H3C15	930	928
0.0197319	0.0597596	GO:0044106	b	4	cellular amine metabolic process	5682; 5691	PSMA1; PSMB3	128	128
0.0200217	0.0626673	GO:0006805	b	3	xenobiotic metabolic process	4025; 6283	LPO; S100A12	129	129
0.0200365	0.0626673	GO:0007596	b	3	blood coagulation	2; 2335; 333932	A2M; FN1; H3C15	344	344
0.0201893	0.0564586	GO:0016485	b	5	protein processing	2; 1511; 26085	KLK13; A2M; CTSG	345	345
0.0203088	0.0606405	GO:0072521	b	4	purine-containing compound metabolic process	1622; 3303; 7276; 7415	DBI; TTR; HSPA1A; VCP	626	624
0.0203088	0.0564586	GO:0007346	b	5	regulation of mitotic cell cycle	301; 3303; 5682; 5691	ANXA1; HSPA1A; PSMA1; PSMB3	624	624
0.0205904	0.0610159	GO:0048869	b	2	cellular developmental process	2; 301; 2335; 3303; 3858; 4647; 333932; 5682; 5691; 6279; 6698; 7053; 26085	ANXA1; TGM3; KLK13; FN1; PSMB3; HSPA1A; PSMA1; H3C15; KRT10; SPRR1A; MYO7A; A2M; S100A8	4370	4365
0.0206515	0.0610159	GO:0050817	b	2	coagulation	2; 2335; 333932	A2M; FN1; H3C15	348	348
0.0206515	0.0608073	GO:0007599	b	4	hemostasis	2; 2335; 333932	A2M; FN1; H3C15	348	348
0.0212554	0.0617281	GO:0030163	b	4	protein catabolic process	3303; 5682; 5691; 7415; 57484	VCP; HSPA1A; PSMA1; PSMB3; RNF150	958	957
0.0212819	0.0651759	GO:0040008	b	3	regulation of growth	2335; 3303; 6279; 7086	HSPA1A; S100A8; FN1; TKT	633	633
0.0221001	0.0633137	GO:0009308	b	4	amine metabolic process	5682; 5691	PSMA1; PSMB3	136	136
0.0227224	0.0619297	GO:0030111	b	5	regulation of Wnt signaling pathway	5682; 5691; 7415	VCP; PSMA1; PSMB3	361	361
0.0231916	0.0614509	GO:0071704	b	2	organic substance metabolic process	2; 280; 301; 1356; 1469; 1511; 1622; 2335; 3303; 3858; 4025; 333932; 5682; 5691; 6279; 6698; 6888; 7053; 7086; 7276; 7415; 144568; 57484; 6283; 26085	TGM3; TALDO1; KLK13; HSPA1A; H3C15; SPRR1A; S100A12; A2M; TTR; TKT; PSMA1; S100A8; RNF150; CST1; ANXA1; AMY2B; CTSG; VCP; CP; DBI; LPO; FN1; A2ML1; KRT10; PSMB3	11233	11218
0.0234654	0.0614509	GO:0009605	b	2	response to external stimulus	2; 301; 1511; 3346; 4025; 5682; 6279; 6283; 140683	ANXA1; BPIFA2; HTN1; CTSG; LPO; PSMA1; S100A8; S100A12; A2M	2572	2570
0.0240262	0.0614509	GO:0002520	b	2	immune system development	301; 3303; 333932; 5682; 5691	ANXA1; HSPA1A; PSMA1; PSMB3; H3C15	990	988
0.0245803	0.0614509	GO:0002262	b	2	myeloid cell homeostasis	301; 3303	ANXA1; HSPA1A	144	144
0.0253517	0.0749478	GO:0044403	b	3	symbiont process	1511; 2335; 3303; 5691; 7415	VCP; HSPA1A; PSMB3; FN1; CTSG	1002	1002
0.0254619	0.0712395	GO:0034655	b	4	nucleobase-containing compound catabolic process	3303; 5682; 5691; 7415	VCP; HSPA1A; PSMA1; PSMB3	670	669
0.0255387	0.0712395	GO:1902850	b	4	microtubule cytoskeleton organization involved in mitosis	3303; 7415	VCP; HSPA1A	147	147
0.0255387	0.0669788	GO:0062013	b	5	positive regulation of small molecule metabolic process	301; 7415	ANXA1; VCP	148	147
0.0255387	0.0669788	GO:0001738	b	5	morphogenesis of a polarized epithelium	5682; 5691	PSMA1; PSMB3	147	147
0.0259341	0.0749478	GO:0000278	b	3	mitotic cell cycle	301; 3303; 5682; 5691; 7415	ANXA1; VCP; HSPA1A; PSMA1; PSMB3	1008	1008
0.0262039	0.0749478	GO:0002757	b	3	immune response-activating signal transduction	3303; 5682; 5691; 6279	HSPA1A; PSMA1; PSMB3; S100A8	675	675
0.0265122	0.0749478	GO:0008360	b	3	regulation of cell shape	301; 2335	ANXA1; FN1	150	150
0.0267578	0.0677856	GO:0010647	b	5	positive regulation of cell communication	2335; 3303; 5682; 5691; 6279; 6283; 7415	FN1; VCP; HSPA1A; PSMA1; S100A8; S100A12; PSMB3	1780	1779
0.0268217	0.0677856	GO:0032268	b	5	regulation of cellular protein metabolic process	2; 1469; 1622; 2335; 3303; 6279; 6283; 7415; 144568	DBI; S100A12; FN1; VCP; HSPA1A; S100A8; A2ML1; CST1; A2M	2633	2629
0.0272726	0.0750882	GO:0023056	b	4	positive regulation of signaling	2335; 3303; 5682; 5691; 6279; 6283; 7415	FN1; VCP; HSPA1A; PSMA1; S100A8; S100A12; PSMB3	1787	1786
0.0285039	0.07664	GO:0007034	b	4	vacuolar transport	3303; 7415	VCP; HSPA1A	156	156
0.0285592	0.07664	GO:0043085	b	4	positive regulation of catalytic activity	1622; 2335; 3303; 6279; 6283; 7415	DBI; FN1; VCP; HSPA1A; S100A8; S100A12	1408	1406
0.0290323	0.0711603	GO:0002790	b	5	peptide secretion	131177; 301; 6279	ANXA1; FAM3D; S100A8	397	397
0.0291808	0.0711603	GO:0030307	b	5	positive regulation of cell growth	2335; 6279	S100A8; FN1	158	158
0.0302084	0.0794538	GO:0002244	b	4	hematopoietic progenitor cell differentiation	5682; 5691	PSMA1; PSMB3	161	161
0.0302246	0.0727629	GO:0065009	b	2	regulation of molecular function	2; 301; 1469; 1622; 2335; 3303; 6279; 7415; 144568; 6283	ANXA1; DBI; S100A12; FN1; VCP; HSPA1A; S100A8; A2ML1; CST1; A2M	3142	3138
0.0303574	0.0794538	GO:0001558	b	4	regulation of cell growth	2335; 3303; 6279	HSPA1A; S100A8; FN1	404	404
0.031966	0.0886605	GO:0044260	b	3	cellular macromolecule metabolic process	2; 301; 1356; 1469; 1511; 1622; 2335; 3303; 3858; 333932; 5682; 5691; 6279; 6698; 7053; 7276; 7415; 144568; 57484; 6283	ANXA1; DBI; CP; VCP; FN1; TTR; CTSG; TGM3; HSPA1A; PSMA1; H3C15; A2ML1; KRT10; SPRR1A; RNF150; CST1; PSMB3; A2M; S100A12; S100A8	8414	8405
0.0323054	0.0823131	GO:0051604	b	4	protein maturation	2; 1511; 26085	KLK13; A2M; CTSG	414	414
0.0324714	0.0753799	GO:0044238	b	2	primary metabolic process	2; 280; 301; 1356; 1469; 1511; 1622; 2335; 3303; 3858; 333932; 5682; 5691; 6279; 6698; 6888; 7053; 7086; 7276; 7415; 144568; 57484; 6283; 26085	TGM3; TALDO1; KLK13; HSPA1A; H3C15; SPRR1A; S100A12; A2M; TTR; TKT; PSMA1; S100A8; RNF150; CST1; ANXA1; AMY2B; CTSG; VCP; CP; DBI; FN1; A2ML1; KRT10; PSMB3	10846	10831
0.0324724	0.0823131	GO:0046700	b	4	heterocycle catabolic process	3303; 5682; 5691; 7415	VCP; HSPA1A; PSMA1; PSMB3	723	722
0.0326146	0.0823131	GO:0044270	b	4	cellular nitrogen compound catabolic process	3303; 5682; 5691; 7415	VCP; HSPA1A; PSMA1; PSMB3	724	723
0.0327028	0.0783741	GO:0006401	b	5	RNA catabolic process	3303; 5682; 5691	HSPA1A; PSMA1; PSMB3	416	416
0.0335054	0.0831642	GO:0051051	b	4	negative regulation of transport	131177; 301; 3303	ANXA1; HSPA1A; FAM3D	420	420
0.0337364	0.0831642	GO:0038061	b	4	NIK/NF-kappaB signaling	5682; 5691	PSMA1; PSMB3	171	171
0.0343506	0.083705	GO:0019439	b	4	aromatic compound catabolic process	3303; 5682; 5691; 7415	VCP; HSPA1A; PSMA1; PSMB3	736	735
0.035349	0.0962278	GO:0051090	b	3	regulation of DNA-binding transcription factor activity	3303; 6279; 6283	HSPA1A; S100A12; S100A8	429	429
0.0359274	0.0865524	GO:0002478	b	4	antigen processing and presentation of exogenous peptide antigen	5682; 5691	PSMA1; PSMB3	177	177
0.0372447	0.0995449	GO:0006979	b	3	response to oxidative stress	301; 3303; 4025	ANXA1; LPO; HSPA1A	438	438
0.0374181	0.0869173	GO:1905330	b	5	regulation of morphogenesis of an epithelium	5682; 5691	PSMA1; PSMB3	181	181
0.0375183	0.0869173	GO:0010564	b	5	regulation of cell cycle process	301; 3303; 5682; 5691	ANXA1; HSPA1A; PSMA1; PSMB3	756	756
0.0377945	0.0900275	GO:0071466	b	4	cellular response to xenobiotic stimulus	4025; 6283	LPO; S100A12	182	182
0.0389326	0.102198	GO:0019884	b	3	antigen processing and presentation of exogenous antigen	5682; 5691	PSMA1; PSMB3	185	185
0.0396305	0.088827	GO:0006807	b	2	nitrogen compound metabolic process	2; 301; 1356; 1469; 1511; 1622; 2335; 3303; 3858; 333932; 5682; 5691; 6279; 6698; 6888; 7053; 7086; 7276; 7415; 144568; 57484; 6283; 26085	TGM3; TALDO1; KLK13; HSPA1A; H3C15; SPRR1A; S100A12; A2M; TTR; TKT; PSMA1; S100A8; RNF150; CST1; ANXA1; CTSG; VCP; CP; DBI; FN1; A2ML1; KRT10; PSMB3	10378	10363
0.0400429	0.0943234	GO:1901361	b	4	organic cyclic compound catabolic process	3303; 5682; 5691; 7415	VCP; HSPA1A; PSMA1; PSMB3	773	772
0.0408517	0.0930883	GO:0051345	b	5	positive regulation of hydrolase activity	2335; 3303; 6279; 7415	VCP; HSPA1A; S100A8; FN1	778	777
0.0412477	0.0960936	GO:0050821	b	4	protein stabilization	173; 3303	AFM; HSPA1A	191	191
0.0420729	0.107524	GO:0048731	b	3	system development	301; 2335; 3303; 3346; 3858; 4647; 333932; 5682; 5691; 6279; 6698; 7053; 26085	ANXA1; TGM3; KLK13; FN1; PSMB3; HTN1; HSPA1A; PSMA1; H3C15; KRT10; SPRR1A; MYO7A; S100A8	4796	4789
0.0424246	0.107524	GO:0048002	b	3	antigen processing and presentation of peptide antigen	5682; 5691	PSMA1; PSMB3	194	194
0.0428197	0.0976367	GO:0071456	b	4	cellular response to hypoxia	5682; 5691	PSMA1; PSMB3	195	195
0.0428312	0.0976367	GO:0043086	b	4	negative regulation of catalytic activity	2; 301; 1469; 144568	ANXA1; CST1; A2M; A2ML1	791	789
0.0431131	0.0966568	GO:0051246	b	5	regulation of protein metabolic process	2; 1469; 1622; 2335; 3303; 6279; 6283; 7415; 144568	DBI; S100A12; FN1; VCP; HSPA1A; S100A8; A2ML1; CST1; A2M	2861	2857
0.0434735	0.0941925	GO:0016049	b	2	cell growth	2335; 3303; 6279	HSPA1A; S100A8; FN1	466	466
0.0434735	0.0980466	GO:0002683	b	4	negative regulation of immune system process	2; 301; 5682	ANXA1; PSMA1; A2M	468	466
0.0438414	0.109232	GO:0044283	b	3	small molecule biosynthetic process	301; 6888; 7086; 7415	ANXA1; VCP; TKT; TALDO1	797	795
0.0441422	0.0985069	GO:0006796	b	4	phosphate-containing compound metabolic process	1511; 1622; 2335; 3303; 5682; 5691; 6283; 6888; 7086; 7415	DBI; FN1; TALDO1; TKT; CTSG; VCP; HSPA1A; PSMA1; S100A12; PSMB3	3342	3338
0.0448161	0.0988799	GO:1903708	b	5	positive regulation of hemopoiesis	301; 3303	ANXA1; HSPA1A	200	200
0.0460304	0.0999723	GO:0036294	b	5	cellular response to decreased oxygen levels	5682; 5691	PSMA1; PSMB3	203	203
0.0464028	0.113687	GO:0006793	b	3	phosphorus metabolic process	1511; 1622; 2335; 3303; 5682; 5691; 6888; 7086; 7415; 6283	DBI; FN1; TALDO1; TKT; CTSG; VCP; HSPA1A; PSMA1; S100A12; PSMB3	3370	3366
0.0468468	0.103273	GO:0007051	b	4	spindle organization	3303; 7415	VCP; HSPA1A	205	205
0.0476685	0.103273	GO:0030073	b	4	insulin secretion	131177; 301	ANXA1; FAM3D	207	207
0.0476685	0.101937	GO:0002221	b	5	pattern recognition receptor signaling pathway	3303; 6279	HSPA1A; S100A8	207	207
0.0477392	0.103273	GO:0050907	b	4	detection of chemical stimulus involved in sensory perception	1469; 4025; 5284	LPO; PIGR; CST1	485	484
0.0484956	0.103849	GO:0016051	b	4	carbohydrate biosynthetic process	6888; 7086	TKT; TALDO1	209	209
1.95884e-18	6.66006e-17	GO:0005615	c	2	extracellular space	2; 131177; 173; 280; 301; 1356; 1469; 1511; 1622; 2335; 3303; 3310; 3858; 4025; 333932; 5284; 5682; 5691; 6279; 6451; 6888; 7053; 7086; 7276; 7415; 144568; 6283; 140683; 26085	TGM3; HSPA6; TALDO1; KLK13; FAM3D; HSPA1A; H3C15; S100A12; A2M; TTR; TKT; PSMA1; S100A8; CST1; ANXA1; AFM; AMY2B; CTSG; LPO; PIGR; SH3BGRL; CP; DBI; VCP; FN1; BPIFA2; A2ML1; KRT10; PSMB3	3423	3414	29
5.42425e-18	1.46455e-16	GO:0070062	c	4	extracellular exosome	2; 173; 280; 301; 1356; 1511; 1622; 2335; 3303; 3310; 3858; 4025; 333932; 5284; 5682; 5691; 6279; 6451; 6888; 7053; 7086; 7276; 7415; 144568; 140683	TGM3; HSPA6; TALDO1; HSPA1A; H3C15; A2M; TTR; TKT; PSMA1; S100A8; ANXA1; AFM; AMY2B; CTSG; LPO; PIGR; SH3BGRL; CP; DBI; VCP; FN1; BPIFA2; A2ML1; KRT10; PSMB3	2146	2146	25
6.86507e-18	2.19682e-16	GO:1903561	c	3	extracellular vesicle	2; 173; 280; 301; 1356; 1511; 1622; 2335; 3303; 3310; 3858; 4025; 333932; 5284; 5682; 5691; 6279; 6451; 6888; 7053; 7086; 7276; 7415; 144568; 140683	TGM3; HSPA6; TALDO1; HSPA1A; H3C15; A2M; TTR; TKT; PSMA1; S100A8; ANXA1; AFM; AMY2B; CTSG; LPO; PIGR; SH3BGRL; CP; DBI; VCP; FN1; BPIFA2; A2ML1; KRT10; PSMB3	2167	2167
7.01995e-18	1.19339e-16	GO:0043230	c	2	extracellular organelle	2; 173; 280; 301; 1356; 1511; 1622; 2335; 3303; 3310; 3858; 4025; 333932; 5284; 5682; 5691; 6279; 6451; 6888; 7053; 7086; 7276; 7415; 144568; 140683	TGM3; HSPA6; TALDO1; HSPA1A; H3C15; A2M; TTR; TKT; PSMA1; S100A8; ANXA1; AFM; AMY2B; CTSG; LPO; PIGR; SH3BGRL; CP; DBI; VCP; FN1; BPIFA2; A2ML1; KRT10; PSMB3	2169	2169
2.88776e-15	4.62042e-14	GO:0031982	c	3	vesicle	2; 173; 280; 301; 1356; 1511; 1622; 2335; 3303; 3310; 3858; 4025; 4647; 333932; 5284; 5682; 5691; 6279; 6451; 6888; 7053; 7086; 7276; 7415; 144568; 6283; 140683; 26085	TGM3; HSPA6; TALDO1; KLK13; HSPA1A; H3C15; S100A12; A2M; TTR; TKT; PSMA1; S100A8; ANXA1; AFM; AMY2B; CTSG; LPO; PIGR; SH3BGRL; CP; DBI; VCP; FN1; BPIFA2; MYO7A; A2ML1; KRT10; PSMB3	3959	3955
4.56065e-08	2.74799e-07	GO:0099503	c	5	secretory vesicle	2; 1511; 2335; 3303; 3310; 5284; 6279; 6283; 7276; 7415; 140683; 26085	HSPA6; FN1; BPIFA2; TTR; HSPA1A; CTSG; VCP; PIGR; S100A8; KLK13; S100A12; A2M	1015	1012	12
4.99635e-08	2.74799e-07	GO:0034774	c	5	secretory granule lumen	2; 1511; 2335; 3310; 6279; 6283; 7276; 7415	HSPA6; FN1; TTR; CTSG; VCP; S100A8; S100A12; A2M	323	323	8
7.4178e-08	1.0014e-06	GO:0060205	c	4	cytoplasmic vesicle lumen	2; 1511; 2335; 3310; 6279; 6283; 7276; 7415	HSPA6; FN1; TTR; CTSG; VCP; S100A8; S100A12; A2M	340	340
7.58727e-08	8.09308e-07	GO:0031983	c	3	vesicle lumen	2; 1511; 2335; 3310; 6279; 7276; 7415; 6283	HSPA6; FN1; TTR; CTSG; VCP; S100A8; S100A12; A2M	341	341
1.6062e-07	1.82036e-06	GO:0072562	c	2	blood microparticle	2; 173; 1356; 2335; 3303; 3310	AFM; HSPA6; FN1; HSPA1A; CP; A2M	148	148
1.57119e-05	0.000141407	GO:0031410	c	4	cytoplasmic vesicle	2; 301; 1511; 2335; 3303; 3310; 4647; 5284; 6279; 6283; 7276; 7415; 140683; 26085	ANXA1; HSPA6; FN1; BPIFA2; TTR; PIGR; CTSG; VCP; HSPA1A; S100A8; KLK13; S100A12; MYO7A; A2M	2421	2417	14
1.60925e-05	0.00012874	GO:0097708	c	3	intracellular vesicle	2; 301; 1511; 2335; 3303; 3310; 4647; 5284; 6279; 7276; 7415; 6283; 140683; 26085	ANXA1; HSPA6; FN1; BPIFA2; TTR; PIGR; CTSG; VCP; HSPA1A; S100A8; KLK13; S100A12; MYO7A; A2M	2426	2422
2.78785e-05	0.000178422	GO:0044433	c	3	cytoplasmic vesicle part	2; 301; 1511; 2335; 3303; 3310; 5284; 6279; 7276; 7415; 6283	ANXA1; HSPA6; FN1; TTR; PIGR; CTSG; VCP; HSPA1A; S100A8; S100A12; A2M	1547	1545
5.95308e-05	0.000317498	GO:0001533	c	3	cornified envelope	301; 3858; 6698	ANXA1; SPRR1A; KRT10	45	45
0.000146398	0.000536794	GO:0000323	c	5	lytic vacuole	301; 1356; 1511; 4647; 5284; 7276; 7415	ANXA1; TTR; CTSG; VCP; PIGR; CP; MYO7A	705	705
0.000163181	0.000745969	GO:0000502	c	3	proteasome complex	5682; 5691; 7415	VCP; PSMA1; PSMB3	63	63
0.000171009	0.00115431	GO:1905369	c	4	endopeptidase complex	5682; 5691; 7415	VCP; PSMA1; PSMB3	64	64
0.000317942	0.00171688	GO:0005773	c	4	vacuole	301; 1356; 1511; 4647; 5284; 7276; 7415	ANXA1; TTR; CTSG; VCP; PIGR; CP; MYO7A	800	800
0.000406985	0.00155784	GO:0044437	c	3	vacuolar part	1356; 1511; 4647; 5284; 7276; 7415	TTR; CTSG; VCP; PIGR; CP; MYO7A	589	589
0.000438143	0.00155784	GO:1905368	c	3	peptidase complex	5682; 5691; 7415	VCP; PSMA1; PSMB3	88	88
0.000483382	0.0013293	GO:0035578	c	5	azurophil granule lumen	1511; 7276; 7415	VCP; TTR; CTSG	91	91
0.000516765	0.0043925	GO:0005839	c	2	proteasome core complex	5682; 5691	PSMA1; PSMB3	20	20
0.000693581	0.00221946	GO:0062023	c	3	collagen-containing extracellular matrix	2; 301; 1511; 2335; 6279	ANXA1; S100A8; A2M; FN1; CTSG	426	426
0.00121587	0.0054714	GO:1904813	c	4	ficolin-1-rich granule lumen	3303; 3310; 7415	VCP; HSPA1A; HSPA6	125	125
0.00165828	0.00954692	GO:0012505	c	2	endomembrane system	2; 301; 1356; 1511; 1622; 2335; 3303; 3310; 5284; 6279; 7086; 7276; 7415; 6283; 140683; 26085	ANXA1; DBI; S100A12; KLK13; HSPA6; FN1; BPIFA2; TTR; PIGR; CTSG; VCP; HSPA1A; S100A8; TKT; CP; A2M	4636	4630
0.00168475	0.00954692	GO:0008180	c	2	COP9 signalosome	3303; 3310	HSPA1A; HSPA6	36	36
0.00242302	0.011769	GO:0031012	c	2	extracellular matrix	2; 301; 1511; 2335; 6279	ANXA1; S100A8; A2M; FN1; CTSG	566	565
0.00307118	0.011846	GO:0005775	c	4	vacuolar lumen	1511; 7276; 7415	VCP; TTR; CTSG	173	173
0.00675896	0.0148697	GO:0010494	c	5	cytoplasmic stress granule	1511; 7415	VCP; CTSG	73	73
0.00887829	0.0258278	GO:0005737	c	3	cytoplasm	2; 173; 301; 1356; 1511; 1622; 2335; 3303; 3310; 3858; 4025; 4647; 5284; 5682; 5691; 6279; 6451; 6698; 6888; 7053; 7086; 7276; 7415; 57484; 6283; 140683; 26085	TGM3; HSPA6; TALDO1; KLK13; HSPA1A; SPRR1A; S100A12; A2M; TTR; TKT; PSMA1; S100A8; RNF150; ANXA1; AFM; CTSG; LPO; PIGR; SH3BGRL; CP; DBI; VCP; FN1; BPIFA2; MYO7A; KRT10; PSMB3	11920	11899
0.0117543	0.0455129	GO:0043227	c	2	membrane-bounded organelle	2; 173; 280; 301; 1356; 1511; 1622; 2335; 3303; 3310; 3858; 4025; 4647; 333932; 5284; 5682; 5691; 6279; 6451; 6888; 7053; 7086; 7276; 7415; 144568; 6283; 140683; 26085	TGM3; HSPA6; TALDO1; KLK13; HSPA1A; H3C15; S100A12; A2M; TTR; TKT; PSMA1; S100A8; ANXA1; AFM; AMY2B; CTSG; LPO; PIGR; SH3BGRL; CP; DBI; VCP; FN1; BPIFA2; MYO7A; A2ML1; KRT10; PSMB3	12801	12782
0.0120475	0.0455129	GO:0043233	c	2	organelle lumen	2; 301; 1356; 1511; 1622; 2335; 3303; 3310; 333932; 5682; 5691; 6279; 7086; 7276; 7415; 6283	ANXA1; DBI; S100A12; HSPA6; FN1; TTR; TKT; CTSG; VCP; HSPA1A; PSMA1; H3C15; CP; PSMB3; A2M; S100A8	5583	5577
0.0120475	0.0321268	GO:0070013	c	3	intracellular organelle lumen	2; 301; 1356; 1511; 1622; 2335; 3303; 3310; 333932; 5682; 5691; 6279; 7086; 7276; 7415; 6283	ANXA1; DBI; S100A12; HSPA6; FN1; TTR; TKT; CTSG; VCP; HSPA1A; PSMA1; H3C15; CP; PSMB3; A2M; S100A8	5583	5577
0.0147104	0.0496475	GO:0005788	c	4	endoplasmic reticulum lumen	1356; 1622; 2335	DBI; CP; FN1	307	306
0.021435	0.052763	GO:0016324	c	3	apical plasma membrane	301; 2335; 4647	ANXA1; MYO7A; FN1	353	353
0.0239499	0.0705336	GO:0005814	c	4	centriole	3303; 3310	HSPA1A; HSPA6	142	142
0.0261236	0.0705336	GO:0098852	c	4	lytic vacuole membrane	1356; 4647; 5284	PIGR; CP; MYO7A	381	381
0.0261236	0.0478932	GO:0005765	c	5	lysosomal membrane	1356; 4647; 5284	PIGR; CP; MYO7A	381	381
0.0325038	0.110513	GO:0045177	c	2	apical part of cell	301; 2335; 4647	ANXA1; MYO7A; FN1	415	415
0.0337364	0.0771118	GO:0019897	c	3	extrinsic component of plasma membrane	301; 7053	ANXA1; TGM3	171	171
0.0357522	0.0877553	GO:0005856	c	4	cytoskeleton	301; 3303; 3310; 3858; 4647; 5682; 6279; 6283	ANXA1; HSPA6; HSPA1A; PSMA1; S100A8; KRT10; S100A12; MYO7A	2323	2318
0.0363957	0.0776442	GO:0005774	c	3	vacuolar membrane	1356; 4647; 5284	PIGR; CP; MYO7A	434	434
0.0424875	0.0955968	GO:0005829	c	4	cytosol	2; 301; 3303; 3310; 3858; 4647; 5682; 5691; 6279; 6283; 6698; 6888; 7086; 7415	ANXA1; HSPA6; TALDO1; PSMB3; TKT; VCP; HSPA1A; PSMA1; S100A8; KRT10; SPRR1A; S100A12; MYO7A; A2M	5316	5311
9.78086e-06	0.00034233	GO:0048306	m	3	calcium-dependent protein binding	2; 301; 6279; 6283	ANXA1; S100A12; A2M; S100A8	85	80
2.76335e-05	0.000469828	GO:0016744	m	3	transferase activity, transferring aldehyde or ketonic groups	6888; 7086	TKT; TALDO1	5	5
4.0271e-05	0.000469828	GO:0061134	m	3	peptidase regulator activity	2; 1469; 2335; 7415; 144568	VCP; CST1; A2ML1; A2M; FN1	233	231
7.0244e-05	0.00129879	GO:0002020	m	4	protease binding	2; 2335; 7415; 144568	VCP; A2ML1; A2M; FN1	132	132
0.000123694	0.00129879	GO:0050786	m	4	RAGE receptor binding	6279; 6283	S100A12; S100A8	10	10
0.000287095	0.00275518	GO:0030280	m	2	structural constituent of epidermis	3858; 6698	SPRR1A; KRT10	15	15
0.000290019	0.00275518	GO:0008289	m	2	lipid binding	173; 301; 1622; 5682; 6279; 7415; 140683	ANXA1; AFM; BPIFA2; VCP; PSMA1; S100A8; DBI	789	788
0.000302592	0.00264768	GO:0005102	m	3	signaling receptor binding	2; 131177; 301; 1622; 2335; 3303; 6279; 7276; 7415; 6283	ANXA1; DBI; FN1; TTR; FAM3D; VCP; HSPA1A; S100A8; S100A12; A2M	1670	1670
0.000942394	0.00450117	GO:1901681	m	2	sulfur compound binding	1511; 1622; 2335; 7086	DBI; TKT; FN1; CTSG	262	261
0.000947615	0.00450117	GO:1901567	m	2	fatty acid derivative binding	1622; 6279	DBI; S100A8	28	27
0.00109379	0.00765651	GO:0051787	m	3	misfolded protein binding	3303; 3310	HSPA1A; HSPA6	29	29
0.00141646	0.0082627	GO:0001530	m	3	lipopolysaccharide binding	5682; 140683	BPIFA2; PSMA1	33	33
0.00168475	0.00842375	GO:0044183	m	3	protein binding involved in protein folding	3303; 3310	HSPA1A; HSPA6	36	36
0.00168475	0.0100675	GO:0097718	m	4	disordered domain specific binding	2335; 3303	HSPA1A; FN1	36	36
0.00197532	0.0100675	GO:0043531	m	4	ADP binding	4647; 7415	VCP; MYO7A	39	39
0.00207709	0.00908727	GO:0005504	m	3	fatty acid binding	173; 6279	AFM; S100A8	40	40
0.00239703	0.0100675	GO:0016504	m	4	peptidase activator activity	2335; 7415	VCP; FN1	43	43
0.00348785	0.018592	GO:0004866	m	5	endopeptidase inhibitor activity	2; 1469; 144568	CST1; A2M; A2ML1	183	181
0.00387957	0.0125256	GO:0030414	m	4	peptidase inhibitor activity	2; 1469; 144568	CST1; A2M; A2ML1	190	188
0.00395282	0.0153721	GO:0004857	m	3	enzyme inhibitor activity	2; 301; 1469; 144568	ANXA1; CST1; A2M; A2ML1	389	387
0.00417519	0.0125256	GO:0061135	m	4	endopeptidase regulator activity	2; 1469; 144568	CST1; A2M; A2ML1	195	193
0.00570115	0.0183029	GO:0043168	m	3	anion binding	173; 301; 1511; 1622; 2335; 3303; 3310; 4647; 6279; 7086; 7415	ANXA1; AFM; HSPA6; FN1; TKT; CTSG; VCP; HSPA1A; S100A8; DBI; MYO7A	2869	2865
0.00575233	0.0183029	GO:0019904	m	3	protein domain specific binding	2335; 3303; 4647; 6451; 7415	SH3BGRL; VCP; HSPA1A; MYO7A; FN1	692	692
0.00636548	0.018592	GO:0005509	m	5	calcium ion binding	301; 6279; 6283; 7053; 7086	ANXA1; TGM3; TKT; S100A12; S100A8	718	709
0.00651565	0.018592	GO:0004175	m	5	endopeptidase activity	1511; 5682; 5691; 26085	KLK13; PSMA1; PSMB3; CTSG	446	446
0.00826313	0.018592	GO:0033293	m	5	monocarboxylic acid binding	173; 6279	AFM; S100A8	81	81
0.00837976	0.027452	GO:0016787	m	2	hydrolase activity	280; 301; 1511; 3303; 3310; 4647; 5682; 5691; 7415; 26085	ANXA1; HSPA6; AMY2B; PSMB3; CTSG; VCP; HSPA1A; PSMA1; KLK13; MYO7A	2589	2586
0.00866906	0.027452	GO:0030234	m	2	enzyme regulator activity	2; 301; 1469; 2335; 7415; 144568	ANXA1; FN1; VCP; A2ML1; CST1; A2M	1084	1080
0.0107012	0.029046	GO:0097367	m	2	carbohydrate derivative binding	1511; 1622; 2335; 3303; 3310; 4647; 5682; 7415; 140683	DBI; HSPA6; FN1; BPIFA2; CTSG; VCP; HSPA1A; PSMA1; MYO7A	2263	2261
0.0126115	0.0367835	GO:0051087	m	3	chaperone binding	1356; 2335	CP; FN1	101	101
0.013221	0.0237979	GO:0031625	m	5	ubiquitin protein ligase binding	3303; 3310; 7415	VCP; HSPA1A; HSPA6	294	294
0.0138249	0.0372209	GO:0047485	m	3	protein N-terminus binding	3303; 4647	HSPA1A; MYO7A	106	106
0.0156216	0.0410066	GO:0044389	m	4	ubiquitin-like protein ligase binding	3303; 3310; 7415	VCP; HSPA1A; HSPA6	313	313
0.0174406	0.0414215	GO:0043167	m	2	ion binding	173; 280; 301; 1356; 1511; 1622; 2335; 3303; 3310; 4025; 4647; 6279; 7053; 7086; 7415; 57484; 6283	ANXA1; AFM; TGM3; VCP; FN1; AMY2B; TKT; CTSG; LPO; HSPA1A; S100A8; DBI; RNF150; CP; MYO7A; S100A12; HSPA6	6337	6320
0.0177544	0.0400537	GO:0051082	m	3	unfolded protein binding	3303; 3310	HSPA1A; HSPA6	121	121
0.0177761	0.0266641	GO:0016462	m	5	pyrophosphatase activity	301; 3303; 3310; 4647; 7415	ANXA1; VCP; HSPA1A; MYO7A; HSPA6	915	914
0.0179288	0.0400537	GO:0016817	m	3	hydrolase activity, acting on acid anhydrides	301; 3303; 3310; 4647; 7415	ANXA1; VCP; HSPA1A; MYO7A; HSPA6	917	916
0.0179288	0.0418338	GO:0016818	m	4	hydrolase activity, acting on acid anhydrides, in phosphorus-containing anhydrides	301; 3303; 3310; 4647; 7415	ANXA1; VCP; HSPA1A; MYO7A; HSPA6	917	916
0.0183102	0.0400537	GO:0031072	m	3	heat shock protein binding	3303; 3310	HSPA1A; HSPA6	123	123
0.0200965	0.0422026	GO:0070011	m	4	peptidase activity, acting on L-amino acid peptides	1511; 5682; 5691; 26085	KLK13; PSMA1; PSMB3; CTSG	622	622
0.0223967	0.0461108	GO:0008233	m	3	peptidase activity	1511; 5682; 5691; 26085	KLK13; PSMA1; PSMB3; CTSG	643	643
0.023196	0.0489693	GO:0036094	m	2	small molecule binding	173; 1622; 3303; 3310; 4647; 6279; 6888; 7086; 7415	DBI; AFM; HSPA6; TALDO1; TKT; VCP; HSPA1A; S100A8; MYO7A	2568	2565
0.0255387	0.0496585	GO:0019842	m	3	vitamin binding	173; 7086	AFM; TKT	148	147
0.0312503	0.0575664	GO:0008201	m	3	heparin binding	1511; 2335	FN1; CTSG	164	164
0.0337364	0.0433754	GO:0004252	m	5	serine-type endopeptidase activity	1511; 26085	KLK13; CTSG	171	171
0.0404703	0.0772614	GO:0008236	m	4	serine-type peptidase activity	1511; 26085	KLK13; CTSG	189	189
0.0411907	0.0687462	GO:0042802	m	3	identical protein binding	301; 1622; 2335; 4647; 7086; 7276; 7415	ANXA1; DBI; FN1; TTR; VCP; TKT; MYO7A	1948	1948
0.0412477	0.0687462	GO:0017171	m	3	serine hydrolase activity	1511; 26085	KLK13; CTSG	191	191
