# Supplementary material for: Potential Early Markers for Breast Cancer: A Proteomic Approach Comparing Saliva and Serum Samples in a Pilot Study
Source: Int J Mol Sci. 2023 Feb 19;24(4):4164. doi: 10.3390/ijms24044164 (PMC9966955; doi:10.3390/ijms24044164)
Supplement: Supplementary file 1 [file ijms-24-04164-s001.zip › Table S4.xlsx]

## Sheet: Ben-Norm_pathway
		Table S4: Enrichment analysis for serum proteins in all the groups.
p-value	q-value	pathway	source	external_id	members_input_overlap	members_input_overlap_geneids	size	effective_size
1.64023e-12	1.13136e-10	Platelet degranulation	Reactome	R-HSA-114608	FGA; SERPINA4; APOH; THBS1; A2M; TF; VWF; HRG; A1BG	7450; 7018; 350; 7057; 5267; 3273; 2243; 2; 1	131	131
2.30889e-12	1.13136e-10	Response to elevated platelet cytosolic Ca2+	Reactome	R-HSA-76005	FGA; SERPINA4; APOH; THBS1; A2M; TF; VWF; HRG; A1BG	7450; 7018; 350; 7057; 5267; 3273; 2243; 2; 1	136	136
1.88401e-10	6.15444e-09	Complement and coagulation cascades - Homo sapiens (human)	KEGG	path:hsa04610	C4BPA; FGA; SERPIND1; VWF; C6; A2M; C5	2; 3053; 7450; 2243; 722; 727; 729	85	85
8.60834e-10	2.10904e-08	Platelet activation, signaling and aggregation	Reactome	R-HSA-76002	FGA; SERPINA4; APOH; THBS1; A2M; TF; VWF; HRG; A1BG	7450; 7018; 350; 7057; 5267; 3273; 2243; 2; 1	263	263
1.89606e-08	3.71629e-07	Hemostasis	Reactome	R-HSA-109582	FGA; SERPINA4; APOH; THBS1; HRG; TF; APOB; VWF; A2M; SERPIND1; A1BG	7018; 5267; 3053; 2; 7057; 1; 7450; 338; 350; 2243; 3273	677	677
1.94744e-07	3.18082e-06	Innate Immune System	Reactome	R-HSA-168249	FGA; APOB; C4BPA; DYNC1H1; CTSD; CEP290; C5; COLEC11; TTR; C6; CFP; A1BG	1509; 722; 729; 7276; 78989; 338; 5199; 1778; 1; 727; 80184; 2243	1065	1064
6.97058e-07	9.75881e-06	Formation of Fibrin Clot (Clotting Cascade)	Reactome	R-HSA-140877	VWF; A2M; SERPIND1; FGA	7450; 2; 3053; 2243	37	37
1.44923e-05	0.000177531	Extracellular matrix organization	Reactome	R-HSA-1474244	LUM; TTR; DST; A2M; THBS1; FGA	7057; 4060; 2243; 7276; 2; 667	287	287
4.96874e-05	0.000541041	Post-translational protein phosphorylation	Reactome	R-HSA-8957275	TF; APOB; FGA; SERPIND1	7018; 2243; 3053; 338	107	107
5.85837e-05	0.00057412	Immune System	Reactome	R-HSA-168256	FGA; APOB; C4BPA; COLEC11; CTSD; CEP290; C5; DYNC1H1; TTR; C6; CFP; A1BG	1509; 78989; 80184; 1; 7276; 722; 5199; 1778; 727; 729; 338; 2243	1828	1827
7.02734e-05	0.000614061	Binding and Uptake of Ligands by Scavenger Receptors	Reactome	R-HSA-2173782	HPX; APOB; COLEC11	78989; 3263; 338	42	42
7.51911e-05	0.000614061	Terminal pathway of complement	Reactome	R-HSA-166665	C6; C5	729; 727	7	7
8.8332e-05	0.000665887	Regulation of Insulin-like Growth Factor (IGF) transport and uptake by Insulin-like Growth Factor Binding Proteins (IGFBPs)	Reactome	R-HSA-381426	TF; APOB; FGA; SERPIND1	7018; 2243; 3053; 338	124	124
0.000129997	0.000909982	Complement cascade	Reactome	R-HSA-166658	C4BPA; C6; C5; COLEC11	722; 78989; 727; 729	137	137
0.000269834	0.00166366	Neutrophil degranulation	Reactome	R-HSA-6798695	TTR; CTSD; CEP290; DYNC1H1; CFP; A1BG	1509; 7276; 80184; 5199; 1778; 1	487	486
0.000271618	0.00166366	Integrin cell surface interactions	Reactome	R-HSA-216083	FGA; LUM; THBS1	7057; 4060; 2243	66	66
0.000372391	0.00202746	p130Cas linkage to MAPK signaling for integrins	Reactome	R-HSA-372708	VWF; FGA	2243; 7450	15	15
0.000372391	0.00202746	GRB2:SOS provides linkage to MAPK signaling for Integrins	Reactome	R-HSA-354194	VWF; FGA	2243; 7450	15	15
0.000425083	0.00219253	Regulation of TLR by endogenous ligand	Reactome	R-HSA-5686938	APOB; FGA	2243; 338	16	16
0.000481188	0.00235782	Intrinsic Pathway of Fibrin Clot Formation	Reactome	R-HSA-140837	VWF; A2M	7450; 2	17	17
0.000603584	0.00281673	Scavenging by Class A Receptors	Reactome	R-HSA-3000480	APOB; COLEC11	78989; 338	19	19
0.000669852	0.00298388	Common Pathway of Fibrin Clot Formation	Reactome	R-HSA-140875	FGA; SERPIND1	2243; 3053	20	20
0.000945724	0.00402961	Coronavirus disease - COVID-19 - Homo sapiens (human)	KEGG	path:hsa05171	VWF; FGA; C5; C6	2243; 729; 727; 7450	232	231
0.0012272	0.00501107	Integrin signaling	Reactome	R-HSA-354192	VWF; FGA	7450; 2243	27	27
0.00132003	0.00517452	Signaling by high-kinase activity BRAF mutants	Reactome	R-HSA-6802948	VWF; FGA	7450; 2243	28	28
0.00182999	0.00689764	Regulation of Complement cascade	Reactome	R-HSA-977606	C4BPA; C6; C5	722; 727; 729	127	127
0.00230102	0.00815078	Platelet Aggregation (Plug Formation)	Reactome	R-HSA-76009	VWF; FGA	7450; 2243	37	37
0.00242597	0.00815078	MAP2K and MAPK activation	Reactome	R-HSA-5674135	VWF; FGA	7450; 2243	38	38
0.00255407	0.00815078	O-glycosylation of TSR domain-containing proteins	Reactome	R-HSA-5173214	CFP; THBS1	5199; 7057	39	39
0.00295713	0.00815078	Non-integrin membrane-ECM interactions	Reactome	R-HSA-3000171	TTR; THBS1	7276; 7057	42	42
0.00295713	0.00815078	Signaling downstream of RAS mutants	Reactome	R-HSA-9649948	VWF; FGA	7450; 2243	42	42
0.00295713	0.00815078	Signaling by RAS mutants	Reactome	R-HSA-6802949	VWF; FGA	7450; 2243	42	42
0.00295713	0.00815078	Paradoxical activation of RAF signaling by kinase inactive BRAF	Reactome	R-HSA-6802955	VWF; FGA	7450; 2243	42	42
0.00295713	0.00815078	Signaling by moderate kinase activity BRAF mutants	Reactome	R-HSA-6802946	VWF; FGA	7450; 2243	42	42
0.00295713	0.00815078	Signaling by RAF1 mutants	Reactome	R-HSA-9656223	VWF; FGA	7450; 2243	42	42
0.00299417	0.00815078	Phagosome - Homo sapiens (human)	KEGG	path:hsa04145	DYNC1H1; THBS1; COLEC11	78989; 1778; 7057	152	151
0.0033881	0.00897388	Retinoid metabolism and transport	Reactome	R-HSA-975634	TTR; APOB	7276; 338	45	45
0.00400559	0.0103302	Metabolism of fat-soluble vitamins	Reactome	R-HSA-6806667	TTR; APOB	7276; 338	49	49
0.00416754	0.0104723	Cholesterol metabolism - Homo sapiens (human)	KEGG	path:hsa04979	APOB; APOH	338; 350	50	50
0.00553331	0.0135566	Neutrophil extracellular trap formation - Homo sapiens (human)	KEGG	path:hsa04613	VWF; FGA; C5	2243; 727; 7450	190	188
0.00592512	0.0141625	Vesicle-mediated transport	Reactome	R-HSA-5653656	TF; DYNC1H1; APOB; HPX; COLEC11	7018; 78989; 1778; 3263; 338	617	617
0.00614511	0.0143386	Signaling by BRAF and RAF fusions	Reactome	R-HSA-6802952	VWF; FGA	7450; 2243	61	61
0.00780351	0.0174734	Oncogenic MAPK signaling	Reactome	R-HSA-6802957	VWF; FGA	7450; 2243	69	69
0.00802352	0.0174734	Loss of Nlp from mitotic centrosomes	Reactome	R-HSA-380259	CEP290; DYNC1H1	1778; 80184	70	70
0.00802352	0.0174734	Loss of proteins required for interphase microtubule organization from the centrosome	Reactome	R-HSA-380284	CEP290; DYNC1H1	1778; 80184	70	70
0.00870022	0.0185353	AURKA Activation by TPX2	Reactome	R-HSA-8854518	CEP290; DYNC1H1	1778; 80184	73	73
0.00916516	0.0191103	Thyroid hormone synthesis - Homo sapiens (human)	KEGG	path:hsa04918	TTR; SERPINA7	7276; 6906	75	75
0.00940173	0.0191952	Pertussis - Homo sapiens (human)	KEGG	path:hsa05133	C4BPA; C5	722; 727	76	76
0.0106252	0.0209028	Recruitment of NuMA to mitotic centrosomes	Reactome	R-HSA-380320	CEP290; DYNC1H1	1778; 80184	81	81
0.010878	0.0209028	Recruitment of mitotic centrosome proteins and complexes	Reactome	R-HSA-380270	CEP290; DYNC1H1	1778; 80184	82	82
0.010878	0.0209028	Centrosome maturation	Reactome	R-HSA-380287	CEP290; DYNC1H1	1778; 80184	82	82
0.01245	0.0230208	ECM-receptor interaction - Homo sapiens (human)	KEGG	path:hsa04512	VWF; THBS1	7450; 7057	88	88
0.01245	0.0230208	Regulation of PLK1 Activity at G2/M Transition	Reactome	R-HSA-2565942	DYNC1H1; CEP290	80184; 1778	88	88
0.0127212	0.0230866	Cell junction organization	Reactome	R-HSA-446728	DST; CDH5	1003; 667	89	89
0.0149828	0.0266967	Anchoring of the basal body to the plasma membrane	Reactome	R-HSA-5620912	DYNC1H1; CEP290	80184; 1778	97	97
0.0160167	0.0280292	Post-translational protein modification	Reactome	R-HSA-597592	APOB; THBS1; SERPIND1; DYNC1H1; TF; FGA; CFP	7018; 3053; 5199; 1778; 7057; 338; 2243	1425	1425
0.0167846	0.0288578	Visual phototransduction	Reactome	R-HSA-2187338	TTR; APOB	7276; 338	103	103
0.0174049	0.0294083	Cargo recognition for clathrin-mediated endocytosis	Reactome	R-HSA-8856825	TF; APOB	7018; 338	105	105
0.0206504	0.0343007	O-linked glycosylation	Reactome	R-HSA-5173105	CFP; THBS1	5199; 7057	115	115
0.023771	0.0381895	Platelet activation - Homo sapiens (human)	KEGG	path:hsa04611	VWF; FGA	2243; 7450	124	124
0.023771	0.0381895	Cell-Cell communication	Reactome	R-HSA-1500931	DST; CDH5	1003; 667	124	124
0.0255561	0.0403712	Metabolism of proteins	Reactome	R-HSA-392499	APOB; CTSD; THBS1; SERPIND1; DYNC1H1; TF; FGA; CFP	1509; 7018; 3053; 5199; 1778; 7057; 338; 2243	1935	1934
0.0259529	0.0403712	Toll-like Receptor Cascades	Reactome	R-HSA-168898	APOB; FGA	338; 2243	130	130
0.0274514	0.042035	Systemic lupus erythematosus - Homo sapiens (human)	KEGG	path:hsa05322	C6; C5	727; 729	136	134
0.0289844	0.0436996	G2/M Transition	Reactome	R-HSA-69275	DYNC1H1; CEP290	80184; 1778	138	138
0.0297637	0.0441945	Mitotic G2-G2/M phases	Reactome	R-HSA-453274	DYNC1H1; CEP290	80184; 1778	140	140
0.0305513	0.044687	Clathrin-mediated endocytosis	Reactome	R-HSA-8856828	TF; APOB	7018; 338	142	142
0.0460862	0.0664183	Cilium Assembly	Reactome	R-HSA-5617833	DYNC1H1; CEP290	80184; 1778	178	178
0.0470203	0.0667825	Metabolism of vitamins and cofactors	Reactome	R-HSA-196854	TTR; APOB	7276; 338	180	180

## Sheet: Ben-Norm_GO
p-value	q-value	term_goid	term_category	term_level	term_name	members_input_overlap	members_input_overlap_geneids	size	effective_size
3.08038e-13	5.54468e-11	GO:0045055	b	4	regulated exocytosis	1; 2; 350; 1509; 1778; 2243; 3273; 5199; 5267; 7018; 7057; 7276; 7450; 80184	SERPINA4; TTR; CEP290; CTSD; APOH; A2M; DYNC1H1; TF; VWF; HRG; THBS1; FGA; CFP; A1BG	786	783
1.97724e-12	2.35292e-10	GO:0006887	b	3	exocytosis	1; 2; 350; 1509; 1778; 2243; 3273; 5199; 5267; 7018; 7057; 7276; 7450; 80184	SERPINA4; TTR; CEP290; CTSD; APOH; A2M; DYNC1H1; TF; VWF; HRG; THBS1; FGA; CFP; A1BG	901	898
9.405e-12	5.73705e-10	GO:0072376	b	2	protein activation cascade	2; 350; 722; 727; 729; 2243; 5199; 7450; 78989	C4BPA; APOH; A2M; C6; COLEC11; CFP; VWF; FGA; C5	219	219
1.03999e-11	9.35995e-10	GO:0016192	b	4	vesicle-mediated transport	1; 2; 338; 350; 722; 1509; 1778; 2243; 3263; 3273; 5199; 5267; 7018; 7057; 7276; 7450; 78989; 80184	HPX; APOB; CEP290; C4BPA; VWF; COLEC11; CTSD; APOH; FGA; TTR; DYNC1H1; TF; SERPINA4; HRG; THBS1; A2M; CFP; A1BG	2167	2163
7.40409e-11	4.40544e-09	GO:0006959	b	3	humoral immune response	2; 722; 727; 729; 2243; 3263; 3273; 5199; 7018; 78989	HPX; C4BPA; A2M; C6; COLEC11; TF; CFP; HRG; FGA; C5	402	401
3.80185e-10	1.15956e-08	GO:0032940	b	2	secretion by cell	1; 2; 350; 1509; 1778; 2243; 3273; 5199; 5267; 7018; 7057; 7276; 7450; 80184	SERPINA4; TTR; CEP290; CTSD; APOH; A2M; DYNC1H1; TF; VWF; HRG; THBS1; FGA; CFP; A1BG	1334	1331
8.24403e-10	1.67629e-08	GO:0006955	b	2	immune response	1; 2; 338; 722; 727; 729; 1509; 1778; 2243; 3263; 3273; 5199; 7018; 7057; 7276; 78989; 80184	FGA; HPX; APOB; C4BPA; COLEC11; CTSD; CEP290; A2M; CFP; DYNC1H1; TF; TTR; HRG; THBS1; C6; C5; A1BG	2409	2406
1.35277e-09	8.1166e-08	GO:0046903	b	4	secretion	1; 2; 350; 1509; 1778; 2243; 3273; 5199; 5267; 7018; 7057; 7276; 7450; 80184	SERPINA4; TTR; CEP290; CTSD; APOH; A2M; DYNC1H1; TF; VWF; HRG; THBS1; FGA; CFP; A1BG	1469	1466
4.87816e-09	7.43919e-08	GO:0002252	b	2	immune effector process	1; 2; 722; 727; 729; 1509; 1778; 3263; 5199; 7001; 7276; 78989; 80184	HPX; C4BPA; COLEC11; CTSD; PRDX2; A2M; CFP; DYNC1H1; TTR; CEP290; C6; C5; A1BG	1324	1322
5.87421e-09	2.64339e-07	GO:0080134	b	4	regulation of response to stress	2; 338; 350; 722; 727; 729; 1003; 2243; 3263; 3273; 5199; 7001; 7018; 7057	FGA; HPX; APOB; C4BPA; PRDX2; APOH; C6; CFP; TF; HRG; THBS1; CDH5; A2M; C5	1642	1641
1.42313e-08	5.6451e-07	GO:0007596	b	3	blood coagulation	2; 350; 2243; 3053; 3273; 7001; 7057; 7450	PRDX2; APOH; FGA; VWF; HRG; THBS1; A2M; SERPIND1	344	344
1.45564e-08	1.83411e-06	GO:0016485	b	5	protein processing	2; 350; 722; 727; 729; 2243; 5199; 7057	C4BPA; APOH; A2M; C6; CFP; THBS1; FGA; C5	345	345
1.54759e-08	4.67114e-07	GO:0032101	b	4	regulation of response to external stimulus	2; 350; 722; 727; 729; 1003; 2243; 3273; 5199; 7001; 7057	FGA; C4BPA; PRDX2; APOH; C6; CFP; HRG; THBS1; CDH5; A2M; C5	920	919
1.55705e-08	1.8996e-07	GO:0050817	b	2	coagulation	2; 350; 2243; 3053; 3273; 7001; 7057; 7450	PRDX2; APOH; FGA; VWF; HRG; THBS1; A2M; SERPIND1	348	348
1.55705e-08	4.67114e-07	GO:0007599	b	4	hemostasis	2; 350; 2243; 3053; 3273; 7001; 7057; 7450	PRDX2; APOH; FGA; VWF; HRG; THBS1; A2M; SERPIND1	348	348
2.91478e-08	7.66501e-07	GO:0006810	b	3	transport	1; 2; 173; 338; 350; 667; 722; 1509; 1778; 2243; 3263; 3273; 5199; 5267; 6906; 7018; 7057; 7276; 7450; 78989; 80184	AFM; HPX; APOB; CEP290; SERPINA7; C4BPA; DST; COLEC11; CTSD; APOH; FGA; VWF; TTR; DYNC1H1; TF; SERPINA4; HRG; THBS1; A2M; CFP; A1BG	5099	5094
3.22059e-08	7.66501e-07	GO:0006952	b	3	defense response	2; 338; 722; 727; 729; 1003; 2243; 3263; 3273; 5199; 7001; 7018; 7057; 78989	FGA; HPX; APOB; C4BPA; PRDX2; C6; CFP; COLEC11; TF; HRG; THBS1; CDH5; A2M; C5	1876	1873
3.78414e-08	2.38401e-06	GO:0002920	b	5	regulation of humoral immune response	2; 722; 727; 729; 3263; 5199	HPX; C4BPA; C6; C5; A2M; CFP	144	144
4.65049e-08	1.19584e-06	GO:0042060	b	4	wound healing	2; 350; 667; 2243; 3053; 3273; 7001; 7057; 7450	DST; PRDX2; APOH; FGA; VWF; HRG; THBS1; A2M; SERPIND1	576	576
5.0805e-08	5.16517e-07	GO:0051234	b	2	establishment of localization	1; 2; 173; 338; 350; 667; 722; 1509; 1778; 2243; 3263; 3273; 5199; 5267; 6906; 7018; 7057; 7276; 7450; 78989; 80184	AFM; HPX; APOB; CEP290; SERPINA7; C4BPA; DST; COLEC11; CTSD; APOH; FGA; VWF; TTR; DYNC1H1; TF; SERPINA4; HRG; THBS1; A2M; CFP; A1BG	5250	5245
5.81128e-08	1.15257e-06	GO:0072378	b	3	blood coagulation, fibrin clot formation	2; 350; 2243; 7450	VWF; A2M; APOH; FGA	28	28
5.97264e-08	1.34384e-06	GO:0051604	b	4	protein maturation	2; 350; 722; 727; 729; 2243; 5199; 7057	C4BPA; APOH; A2M; C6; CFP; THBS1; FGA; C5	414	414
6.73472e-08	1.34694e-06	GO:1900048	b	4	positive regulation of hemostasis	350; 3273; 7001; 7057	HRG; PRDX2; APOH; THBS1	29	29
6.73472e-08	2.4455e-06	GO:0030194	b	5	positive regulation of blood coagulation	350; 3273; 7001; 7057	HRG; PRDX2; APOH; THBS1	29	29
7.76351e-08	2.4455e-06	GO:0050820	b	5	positive regulation of coagulation	350; 3273; 7001; 7057	HRG; PRDX2; APOH; THBS1	30	30
8.1625e-08	1.46925e-06	GO:0030193	b	4	regulation of blood coagulation	350; 2243; 3273; 7001; 7057	HRG; THBS1; FGA; APOH; PRDX2	81	81
8.68435e-08	1.47634e-06	GO:1900046	b	3	regulation of hemostasis	350; 2243; 3273; 7001; 7057	HRG; THBS1; FGA; APOH; PRDX2	82	82
1.04106e-07	1.70355e-06	GO:0050818	b	4	regulation of coagulation	350; 2243; 3273; 7001; 7057	HRG; THBS1; FGA; APOH; PRDX2	85	85
1.10851e-07	2.79343e-06	GO:0051246	b	5	regulation of protein metabolic process	2; 722; 727; 729; 1003; 1509; 2243; 3053; 3263; 3273; 5199; 5267; 6906; 7001; 7018; 7057	FGA; HPX; SERPINA4; SERPINA7; C4BPA; CTSD; PRDX2; C6; SERPIND1; TF; CFP; HRG; THBS1; CDH5; A2M; C5	2861	2857
1.26086e-07	1.8913e-06	GO:0048584	b	4	positive regulation of response to stimulus	2; 338; 350; 722; 727; 729; 1003; 2243; 3263; 3273; 5199; 7001; 7018; 7057; 78989	FGA; HPX; APOB; C4BPA; PRDX2; APOH; C6; CFP; COLEC11; TF; HRG; THBS1; CDH5; A2M; C5	2470	2468
1.75784e-07	2.61478e-06	GO:0002443	b	3	leukocyte mediated immunity	1; 722; 727; 729; 1509; 1778; 3263; 5199; 7276; 80184	HPX; C4BPA; CTSD; CEP290; CFP; DYNC1H1; TTR; C6; C5; A1BG	905	903
2.08798e-07	2.72346e-06	GO:0009611	b	3	response to wounding	2; 350; 667; 2243; 3053; 3273; 7001; 7057; 7450	DST; PRDX2; APOH; FGA; VWF; HRG; THBS1; A2M; SERPIND1	687	687
2.16958e-07	1.89063e-06	GO:0009605	b	2	response to external stimulus	2; 338; 350; 722; 727; 729; 1003; 2243; 3053; 3273; 5199; 7001; 7018; 7057; 78989	FGA; APOB; C4BPA; PRDX2; APOH; C6; SERPIND1; COLEC11; TF; CFP; HRG; THBS1; CDH5; A2M; C5	2572	2570
2.28862e-07	2.72346e-06	GO:0006956	b	3	complement activation	2; 722; 727; 729; 5199; 78989	C4BPA; C6; C5; COLEC11; A2M; CFP	195	195
2.35822e-07	4.42987e-06	GO:0050778	b	5	positive regulation of immune response	2; 338; 722; 727; 729; 2243; 3263; 3273; 5199; 78989	HPX; APOB; C4BPA; A2M; C6; COLEC11; CFP; HRG; FGA; C5	932	932
2.46104e-07	4.42987e-06	GO:0032102	b	5	negative regulation of response to external stimulus	350; 727; 1003; 2243; 3273; 7001; 7057	PRDX2; APOH; THBS1; HRG; CDH5; FGA; C5	330	330
2.81458e-07	3.89711e-06	GO:0051918	b	4	negative regulation of fibrinolysis	350; 3273; 7057	HRG; APOH; THBS1	10	10
2.81928e-07	3.04995e-06	GO:0050878	b	3	regulation of body fluid levels	2; 350; 2243; 3053; 3273; 7001; 7057; 7450	PRDX2; APOH; FGA; VWF; HRG; THBS1; A2M; SERPIND1	507	507
3.24205e-07	4.16835e-06	GO:0002684	b	4	positive regulation of immune system process	2; 338; 722; 727; 729; 2243; 3263; 3273; 5199; 7057; 78989	HPX; APOB; C4BPA; A2M; C6; COLEC11; CFP; HRG; THBS1; FGA; C5	1238	1238
3.75422e-07	4.50506e-06	GO:0006508	b	4	proteolysis	2; 350; 722; 727; 729; 1509; 2243; 3053; 3273; 5199; 5267; 6906; 7057	FGA; SERPINA4; SERPINA7; C4BPA; CTSD; APOH; C6; SERPIND1; CFP; HRG; THBS1; A2M; C5	1907	1904
5.4194e-07	8.53555e-06	GO:0030195	b	5	negative regulation of blood coagulation	350; 2243; 3273; 7057	HRG; FGA; APOH; THBS1	48	48
5.53277e-07	4.21874e-06	GO:0006950	b	2	response to stress	2; 338; 350; 667; 722; 727; 729; 1003; 2243; 3053; 3263; 3273; 5199; 7001; 7018; 7057; 7450; 78989	FGA; HPX; APOB; C4BPA; DST; PRDX2; APOH; C6; VWF; SERPIND1; COLEC11; TF; CFP; HRG; THBS1; CDH5; A2M; C5	4192	4187
5.85598e-07	5.80718e-06	GO:0019538	b	3	protein metabolic process	2; 338; 350; 722; 727; 729; 1003; 1509; 2243; 3053; 3263; 3273; 5199; 5267; 6906; 7001; 7018; 7057; 7276; 7450; 78989	FGA; THBS1; HPX; APOB; SERPINA7; C4BPA; VWF; COLEC11; CTSD; PRDX2; APOH; C6; SERPIND1; TTR; TF; CFP; HRG; SERPINA4; CDH5; A2M; C5	5979	5974
5.89556e-07	6.6325e-06	GO:1900047	b	4	negative regulation of hemostasis	350; 2243; 3273; 7057	HRG; FGA; APOH; THBS1	49	49
6.09905e-07	8.53866e-06	GO:0030449	b	5	regulation of complement activation	2; 722; 727; 729; 5199	CFP; C4BPA; A2M; C5; C6	121	121
6.3537e-07	6.72745e-06	GO:2000257	b	4	regulation of protein activation cascade	2; 722; 727; 729; 5199	CFP; C4BPA; A2M; C5; C6	122	122
6.94048e-07	8.74501e-06	GO:0050819	b	5	negative regulation of coagulation	350; 2243; 3273; 7057	HRG; FGA; APOH; THBS1	51	51
8.50612e-07	9.74337e-06	GO:0051917	b	5	regulation of fibrinolysis	350; 3273; 7057	HRG; APOH; THBS1	14	14
1.04472e-06	9.56322e-06	GO:0002682	b	3	regulation of immune system process	2; 338; 722; 727; 729; 2243; 3263; 3273; 5199; 7001; 7057; 78989	HPX; APOB; C4BPA; PRDX2; A2M; C6; COLEC11; CFP; HRG; THBS1; FGA; C5	1722	1720
1.74547e-06	1.74547e-05	GO:0050776	b	4	regulation of immune response	2; 338; 722; 727; 729; 2243; 3263; 3273; 5199; 78989	HPX; APOB; C4BPA; A2M; C6; COLEC11; CFP; HRG; FGA; C5	1159	1159
1.82777e-06	1.90541e-05	GO:0051346	b	5	negative regulation of hydrolase activity	2; 727; 3053; 3273; 5267; 6906; 7057	SERPINA4; SERPINA7; THBS1; C5; HRG; A2M; SERPIND1	447	445
1.85671e-06	1.25844e-05	GO:0001775	b	2	cell activation	1; 1509; 1778; 2243; 3273; 5199; 7001; 7057; 7276; 7450; 80184	TTR; CTSD; PRDX2; THBS1; DYNC1H1; VWF; HRG; CEP290; FGA; CFP; A1BG	1477	1475
1.89984e-06	1.52434e-05	GO:0007597	b	3	blood coagulation, intrinsic pathway	2; 350; 7450	VWF; A2M; APOH	18	18
1.92144e-06	1.52434e-05	GO:1901564	b	3	organonitrogen compound metabolic process	2; 338; 350; 722; 727; 729; 1003; 1509; 2243; 3053; 3263; 3273; 4060; 5199; 5267; 6906; 7001; 7018; 7057; 7276; 7450; 78989	PRDX2; A2M; LUM; APOB; SERPINA7; C4BPA; APOH; THBS1; TF; SERPINA4; CDH5; FGA; C5; HPX; CTSD; TTR; HRG; SERPIND1; C6; COLEC11; VWF; CFP	7085	7076
1.9659e-06	1.90541e-05	GO:0031347	b	5	regulation of defense response	2; 338; 722; 727; 729; 1003; 2243; 3263; 5199	FGA; HPX; APOB; C4BPA; C6; CFP; CDH5; A2M; C5	898	898
2.0876e-06	1.55265e-05	GO:0043062	b	3	extracellular structure organization	2; 338; 2243; 4060; 7057; 7276; 7450	FGA; APOB; TTR; THBS1; A2M; VWF; LUM	454	454
2.23104e-06	2.00794e-05	GO:0032268	b	5	regulation of cellular protein metabolic process	2; 722; 727; 1003; 1509; 2243; 3053; 3263; 3273; 5267; 6906; 7001; 7018; 7057	HPX; SERPINA4; SERPINA7; C4BPA; CTSD; PRDX2; FGA; SERPIND1; TF; HRG; THBS1; CDH5; A2M; C5	2633	2629
3.66738e-06	3.0806e-05	GO:1903036	b	5	positive regulation of response to wounding	350; 3273; 7001; 7057	HRG; PRDX2; APOH; THBS1	77	77
4.43941e-06	3.49603e-05	GO:1903034	b	5	regulation of response to wounding	350; 2243; 3273; 7001; 7057	HRG; THBS1; FGA; APOH; PRDX2	181	181
5.79657e-06	3.53591e-05	GO:0002253	b	2	activation of immune response	2; 338; 722; 727; 729; 2243; 5199; 78989	APOB; C4BPA; A2M; C6; COLEC11; CFP; FGA; C5	759	759
6.54231e-06	4.84901e-05	GO:1903035	b	5	negative regulation of response to wounding	350; 2243; 3273; 7057	HRG; FGA; APOH; THBS1	89	89
1.03407e-05	5.73438e-05	GO:0019835	b	2	cytolysis	727; 729; 3273	HRG; C6; C5	31	31
1.05612e-05	7.39282e-05	GO:0045087	b	3	innate immune response	2; 338; 722; 727; 729; 2243; 3263; 5199; 78989	HPX; APOB; C4BPA; A2M; C6; COLEC11; CFP; FGA; C5	1104	1103
1.23947e-05	0.000117423	GO:0006954	b	4	inflammatory response	2; 722; 727; 729; 1003; 5199; 7001; 7057	C4BPA; PRDX2; C6; C5; THBS1; CDH5; A2M; CFP	842	842
1.25095e-05	8.75662e-05	GO:0002526	b	5	acute inflammatory response	2; 722; 727; 729; 5199	CFP; C4BPA; A2M; C5; C6	224	224
1.32696e-05	0.000119427	GO:0030198	b	4	extracellular matrix organization	2; 2243; 4060; 7057; 7276; 7450	FGA; TTR; THBS1; A2M; VWF; LUM	393	393
1.45284e-05	7.38526e-05	GO:0065008	b	2	regulation of biological quality	2; 173; 338; 350; 1003; 1778; 2243; 3053; 3263; 3273; 6906; 7001; 7018; 7057; 7276; 7450	AFM; HPX; APOB; SERPINA7; TTR; PRDX2; APOH; FGA; DYNC1H1; TF; VWF; HRG; THBS1; CDH5; A2M; SERPIND1	4060	4060
2.31617e-05	0.000198529	GO:0002274	b	4	myeloid leukocyte activation	1; 1509; 1778; 5199; 7057; 7276; 80184	TTR; CTSD; THBS1; DYNC1H1; CEP290; CFP; A1BG	658	656
3.73809e-05	0.000305481	GO:0051336	b	4	regulation of hydrolase activity	2; 350; 727; 1509; 3053; 3273; 5267; 6906; 7057	SERPINA4; SERPINA7; CTSD; APOH; THBS1; C5; HRG; A2M; SERPIND1	1295	1292
3.8126e-05	0.000252835	GO:0050727	b	5	regulation of inflammatory response	2; 722; 727; 729; 1003; 5199	C4BPA; C6; C5; CDH5; A2M; CFP	474	474
3.90337e-05	0.000305481	GO:0002697	b	4	regulation of immune effector process	2; 722; 727; 729; 3263; 5199	HPX; C4BPA; C6; C5; A2M; CFP	476	476
4.48529e-05	0.000319301	GO:0043312	b	4	neutrophil degranulation	1; 1509; 1778; 5199; 7276; 80184	TTR; CTSD; CEP290; DYNC1H1; CFP; A1BG	490	488
4.5399e-05	0.000319301	GO:0080090	b	4	regulation of primary metabolic process	2; 338; 722; 727; 729; 1003; 1509; 2243; 3053; 3263; 3273; 4060; 5199; 5267; 6906; 7001; 7018; 7057; 80184	FGA; THBS1; HPX; APOB; SERPINA7; C4BPA; CEP290; CTSD; PRDX2; C6; SERPIND1; TF; LUM; HRG; SERPINA4; CDH5; A2M; C5; CFP	6227	6219
4.61212e-05	0.000319301	GO:0019730	b	4	antimicrobial humoral response	2243; 3273; 7018; 78989	TF; HRG; FGA; COLEC11	147	146
4.70407e-05	0.000298934	GO:0019222	b	3	regulation of metabolic process	2; 338; 722; 727; 729; 1003; 1509; 1778; 2243; 3053; 3263; 3273; 4060; 5199; 5267; 6906; 7001; 7018; 7057; 80184	FGA; THBS1; HPX; APOB; SERPINA7; C4BPA; CEP290; CTSD; PRDX2; C6; SERPIND1; DYNC1H1; TF; LUM; HRG; SERPINA4; CDH5; A2M; C5; CFP	6911	6903
4.7612e-05	0.000299955	GO:0045765	b	5	regulation of angiogenesis	350; 727; 1003; 3273; 7057	HRG; CDH5; C5; APOH; THBS1	296	296
4.7729e-05	0.000298934	GO:0048518	b	3	positive regulation of biological process	2; 338; 350; 722; 727; 729; 1003; 1509; 1778; 2243; 3263; 3273; 4060; 5199; 7001; 7018; 7057; 78989; 80184	FGA; HPX; APOB; CEP290; C4BPA; COLEC11; CTSD; PRDX2; APOH; C6; CFP; DYNC1H1; TF; LUM; HRG; THBS1; CDH5; A2M; C5	6243	6239
5.25037e-05	0.000315022	GO:0002446	b	5	neutrophil mediated immunity	1; 1509; 1778; 5199; 7276; 80184	TTR; CTSD; CEP290; DYNC1H1; CFP; A1BG	504	502
5.54773e-05	0.000369849	GO:0036230	b	4	granulocyte activation	1; 1509; 1778; 5199; 7276; 80184	TTR; CTSD; CEP290; DYNC1H1; CFP; A1BG	509	507
5.77576e-05	0.000371299	GO:0051240	b	4	positive regulation of multicellular organismal process	350; 727; 1003; 1778; 2243; 3273; 4060; 7001; 7018; 7057	PRDX2; APOH; LUM; DYNC1H1; TF; HRG; THBS1; CDH5; FGA; C5	1722	1722
6.0071e-05	0.000372854	GO:0060255	b	4	regulation of macromolecule metabolic process	2; 338; 722; 727; 729; 1003; 1509; 2243; 3053; 3263; 3273; 4060; 5199; 5267; 6906; 7001; 7018; 7057; 80184	FGA; THBS1; HPX; APOB; SERPINA7; C4BPA; CEP290; CTSD; PRDX2; C6; SERPIND1; TF; LUM; HRG; SERPINA4; CDH5; A2M; C5; CFP	6339	6332
7.24918e-05	0.000340154	GO:0051707	b	2	response to other organism	338; 722; 2243; 3273; 5199; 7001; 7018; 78989	APOB; C4BPA; PRDX2; COLEC11; TF; HRG; FGA; CFP	1078	1077
7.34472e-05	0.000437011	GO:0043207	b	3	response to external biotic stimulus	338; 722; 2243; 3273; 5199; 7001; 7018; 78989	APOB; C4BPA; PRDX2; COLEC11; TF; HRG; FGA; CFP	1080	1079
7.50542e-05	0.000450325	GO:0043086	b	4	negative regulation of catalytic activity	2; 727; 3053; 3273; 5267; 6906; 7057	SERPINA4; SERPINA7; THBS1; C5; HRG; A2M; SERPIND1	791	789
7.78717e-05	0.000441273	GO:0043299	b	3	leukocyte degranulation	1; 1509; 1778; 5199; 7276; 80184	TTR; CTSD; CEP290; DYNC1H1; CFP; A1BG	541	539
8.08362e-05	0.000432407	GO:1901342	b	5	regulation of vasculature development	350; 727; 1003; 3273; 7057	HRG; CDH5; C5; APOH; THBS1	331	331
8.23633e-05	0.000432407	GO:0015886	b	5	heme transport	3263; 3273	HRG; HPX	10	10
8.23633e-05	0.000432407	GO:0070327	b	5	thyroid hormone transport	6906; 7276	TTR; SERPINA7	10	10
8.88155e-05	0.000497604	GO:0002275	b	4	myeloid cell activation involved in immune response	1; 1509; 1778; 5199; 7276; 80184	TTR; CTSD; CEP290; DYNC1H1; CFP; A1BG	554	552
8.99243e-05	0.000486409	GO:0035239	b	3	tube morphogenesis	338; 350; 727; 1003; 3273; 7057; 80184	APOB; APOH; THBS1; HRG; CEP290; CDH5; C5	812	812
9.06031e-05	0.000497604	GO:0002444	b	4	myeloid leukocyte mediated immunity	1; 1509; 1778; 5199; 7276; 80184	TTR; CTSD; CEP290; DYNC1H1; CFP; A1BG	556	554
9.12275e-05	0.000497604	GO:0002455	b	4	humoral immune response mediated by circulating immunoglobulin	722; 727; 729; 3263	C4BPA; HPX; C6; C5	174	174
9.31203e-05	0.000405738	GO:0009607	b	2	response to biotic stimulus	338; 722; 2243; 3273; 5199; 7001; 7018; 78989	APOB; C4BPA; PRDX2; COLEC11; TF; HRG; FGA; CFP	1117	1116
0.00010163	0.000514762	GO:0044092	b	3	negative regulation of molecular function	2; 727; 3053; 3273; 5267; 6906; 7001; 7057	SERPINA4; SERPINA7; PRDX2; THBS1; C5; HRG; A2M; SERPIND1	1132	1130
0.000103817	0.000514762	GO:0032879	b	3	regulation of localization	338; 350; 722; 727; 1003; 1509; 1778; 2243; 3273; 7018; 7057; 80184	APOB; C4BPA; CTSD; APOH; THBS1; DYNC1H1; TF; HRG; CEP290; CDH5; FGA; C5	2686	2684
0.000111674	0.000531567	GO:0043170	b	3	macromolecule metabolic process	2; 338; 350; 722; 727; 729; 1003; 1509; 2243; 3053; 3263; 3273; 4060; 5199; 5267; 6906; 7001; 7018; 7057; 7276; 7450; 78989; 80184	PRDX2; A2M; CEP290; LUM; APOB; SERPINA7; C4BPA; APOH; THBS1; TF; SERPINA4; CDH5; FGA; C5; HPX; CTSD; TTR; HRG; SERPIND1; C6; COLEC11; VWF; CFP	9610	9599
0.000120593	0.000638435	GO:0001867	b	4	complement activation, lectin pathway	2; 78989	A2M; COLEC11	12	12
0.000121482	0.000612267	GO:0010633	b	5	negative regulation of epithelial cell migration	350; 3273; 7057	HRG; APOH; THBS1	70	70
0.000125666	0.000646281	GO:0048514	b	4	blood vessel morphogenesis	338; 350; 727; 1003; 3273; 7057	APOB; APOH; THBS1; HRG; CDH5; C5	588	588
0.000136007	0.000674516	GO:0051171	b	4	regulation of nitrogen compound metabolic process	2; 722; 727; 729; 1003; 1509; 2243; 3053; 3263; 3273; 4060; 5199; 5267; 6906; 7001; 7018; 7057; 80184	FGA; THBS1; HPX; LUM; SERPINA7; C4BPA; CEP290; CTSD; PRDX2; C6; SERPIND1; TF; CFP; HRG; SERPINA4; CDH5; A2M; C5	6033	6025
0.000142398	0.000674516	GO:1901678	b	4	iron coordination entity transport	3263; 3273	HRG; HPX	13	13
0.000142398	0.000674516	GO:0032905	b	4	transforming growth factor beta1 production	4060; 7057	LUM; THBS1	13	13
0.000149981	0.000686451	GO:0048583	b	3	regulation of response to stimulus	2; 338; 350; 722; 727; 729; 1003; 2243; 3263; 3273; 5199; 7001; 7018; 7057; 78989	FGA; HPX; APOB; C4BPA; PRDX2; APOH; C6; CFP; COLEC11; TF; HRG; THBS1; CDH5; A2M; C5	4298	4294
0.000191362	0.000927371	GO:0042159	b	5	lipoprotein catabolic process	338; 1509	CTSD; APOB	15	15
0.000218513	0.000985624	GO:0006957	b	4	complement activation, alternative pathway	727; 5199	CFP; C5	16	16
0.000219028	0.000985624	GO:0048585	b	4	negative regulation of response to stimulus	2; 350; 722; 727; 1003; 2243; 3273; 7001; 7057	C4BPA; PRDX2; APOH; FGA; HRG; THBS1; CDH5; A2M; C5	1624	1623
0.000245384	0.00108044	GO:0001568	b	3	blood vessel development	338; 350; 727; 1003; 3273; 7057	APOB; APOH; THBS1; HRG; CDH5; C5	665	665
0.000254222	0.00108044	GO:0050790	b	3	regulation of catalytic activity	2; 350; 727; 1509; 3053; 3273; 5267; 6906; 7001; 7018; 7057	SERPINA4; SERPINA7; CTSD; PRDX2; APOH; THBS1; C5; TF; HRG; A2M; SERPIND1	2487	2483
0.000296336	0.0012051	GO:0045321	b	2	leukocyte activation	1; 1509; 1778; 5199; 7001; 7057; 7276; 80184	TTR; CTSD; PRDX2; THBS1; DYNC1H1; CEP290; CFP; A1BG	1321	1319
0.000308796	0.00132341	GO:0001944	b	4	vasculature development	338; 350; 727; 1003; 3273; 7057	APOB; APOH; THBS1; HRG; CDH5; C5	694	694
0.000308796	0.00132341	GO:0072358	b	4	cardiovascular system development	338; 350; 727; 1003; 3273; 7057	APOB; APOH; THBS1; HRG; CDH5; C5	694	694
0.000318585	0.0013073	GO:0035295	b	3	tube development	338; 350; 727; 1003; 3273; 7057; 80184	APOB; APOH; THBS1; HRG; CEP290; CDH5; C5	996	996
0.000333537	0.0015565	GO:0019724	b	5	B cell mediated immunity	722; 727; 729; 3263	C4BPA; HPX; C6; C5	244	244
0.000349071	0.00157082	GO:0007044	b	5	cell-substrate junction assembly	667; 3273; 7057	DST; HRG; THBS1	100	100
0.000378856	0.00158591	GO:0002366	b	4	leukocyte activation involved in immune response	1; 1509; 1778; 5199; 7276; 80184	TTR; CTSD; CEP290; DYNC1H1; CFP; A1BG	723	721
0.000390221	0.00150352	GO:0002263	b	3	cell activation involved in immune response	1; 1509; 1778; 5199; 7276; 80184	TTR; CTSD; CEP290; DYNC1H1; CFP; A1BG	727	725
0.000391673	0.00150352	GO:0002504	b	3	antigen processing and presentation of peptide or polysaccharide antigen via MHC class II	1509; 1778; 7057	THBS1; CTSD; DYNC1H1	104	104
0.00039699	0.00162403	GO:0002683	b	4	negative regulation of immune system process	2; 722; 727; 7001; 7057	C4BPA; THBS1; A2M; C5; PRDX2	468	466
0.000406007	0.00162403	GO:0034329	b	4	cell junction assembly	667; 1003; 3273; 7057	DST; CDH5; HRG; THBS1	257	257
0.000413754	0.00153865	GO:0009617	b	3	response to bacterium	338; 722; 2243; 5199; 7001; 7018	APOB; C4BPA; PRDX2; TF; FGA; CFP	734	733
0.000426815	0.00167015	GO:0044267	b	4	cellular protein metabolic process	2; 338; 722; 727; 1003; 1509; 2243; 3053; 3263; 3273; 5267; 6906; 7001; 7018; 7057; 7276	HPX; APOB; SERPINA7; C4BPA; CTSD; PRDX2; FGA; SERPIND1; TTR; TF; SERPINA4; HRG; THBS1; CDH5; A2M; C5	5282	5277
0.000461633	0.00200571	GO:1904019	b	5	epithelial cell apoptotic process	1003; 2243; 7057	CDH5; FGA; THBS1	110	110
0.000481176	0.0018428	GO:0009893	b	4	positive regulation of metabolic process	338; 722; 727; 1003; 1509; 1778; 2243; 3263; 4060; 7001; 7018; 7057; 80184	HPX; APOB; C4BPA; CEP290; CTSD; PRDX2; LUM; DYNC1H1; TF; THBS1; CDH5; FGA; C5	3654	3650
0.000486658	0.00185538	GO:0006807	b	2	nitrogen compound metabolic process	2; 338; 350; 722; 727; 729; 1003; 1509; 2243; 3053; 3263; 3273; 4060; 5199; 5267; 6906; 7001; 7018; 7057; 7276; 7450; 78989; 80184	PRDX2; A2M; CEP290; LUM; APOB; SERPINA7; C4BPA; APOH; THBS1; TF; SERPINA4; CDH5; FGA; C5; HPX; CTSD; TTR; HRG; SERPIND1; C6; COLEC11; VWF; CFP	10378	10363
0.000512455	0.00215231	GO:2000181	b	5	negative regulation of blood vessel morphogenesis	350; 3273; 7057	HRG; APOH; THBS1	114	114
0.000557491	0.00201035	GO:0001525	b	3	angiogenesis	350; 727; 1003; 3273; 7057	HRG; CDH5; C5; APOH; THBS1	502	502
0.000673461	0.00270135	GO:0010631	b	5	epithelial cell migration	350; 1003; 3273; 7057	HRG; CDH5; APOH; THBS1	294	294
0.000686056	0.00270135	GO:1901343	b	5	negative regulation of vasculature development	350; 3273; 7057	HRG; APOH; THBS1	126	126
0.000699535	0.00244837	GO:0090132	b	3	epithelium migration	350; 1003; 3273; 7057	HRG; CDH5; APOH; THBS1	297	297
0.000731323	0.0024865	GO:0010035	b	3	response to inorganic substance	338; 2243; 7001; 7018; 7057	TF; THBS1; APOB; FGA; PRDX2	535	533
0.000744575	0.00267171	GO:0090130	b	2	tissue migration	350; 1003; 3273; 7057	HRG; CDH5; APOH; THBS1	302	302
0.000801298	0.0030595	GO:0051271	b	5	negative regulation of cellular component movement	350; 727; 3273; 7057	HRG; C5; APOH; THBS1	308	308
0.000835972	0.00309801	GO:0034105	b	5	positive regulation of tissue remodeling	3273; 7018	TF; HRG	31	31
0.000870353	0.00313327	GO:0010604	b	5	positive regulation of macromolecule metabolic process	338; 722; 727; 1003; 1509; 2243; 3263; 4060; 7001; 7018; 7057; 80184	HPX; APOB; C4BPA; CEP290; CTSD; PRDX2; LUM; TF; THBS1; CDH5; FGA; C5	3354	3351
0.000871272	0.00288004	GO:0034330	b	3	cell junction organization	667; 1003; 3273; 7057	DST; CDH5; HRG; THBS1	315	315
0.000956421	0.00358658	GO:0040013	b	4	negative regulation of locomotion	350; 727; 3273; 7057	HRG; C5; APOH; THBS1	323	323
0.00096648	0.00338268	GO:0006897	b	5	endocytosis	338; 722; 3263; 7018; 7057; 78989	HPX; APOB; C4BPA; THBS1; COLEC11; TF	861	861
0.0011135	0.00377353	GO:0044238	b	2	primary metabolic process	2; 338; 350; 722; 727; 729; 1003; 1509; 2243; 3053; 3263; 3273; 4060; 5199; 5267; 6906; 7001; 7018; 7057; 7276; 7450; 78989; 80184	PRDX2; A2M; CEP290; LUM; APOB; SERPINA7; C4BPA; APOH; THBS1; TF; SERPINA4; CDH5; FGA; C5; HPX; CTSD; TTR; HRG; SERPIND1; C6; COLEC11; VWF; CFP	10846	10831
0.0011366	0.00417526	GO:0034332	b	4	adherens junction organization	1003; 3273; 7057	HRG; CDH5; THBS1	150	150
0.00125633	0.00452278	GO:0048246	b	4	macrophage chemotaxis	727; 7057	C5; THBS1	38	38
0.00125633	0.0042783	GO:1905521	b	5	regulation of macrophage migration	727; 7057	C5; THBS1	38	38
0.00131628	0.00422596	GO:0050789	b	2	regulation of biological process	2; 338; 350; 667; 722; 727; 729; 1003; 1509; 1778; 2243; 3053; 3263; 3273; 4060; 5199; 5267; 6906; 7001; 7018; 7057; 7276; 78989; 80184	PRDX2; A2M; CEP290; LUM; APOB; SERPINA7; C4BPA; APOH; THBS1; TF; CDH5; FGA; C5; HPX; DST; COLEC11; CTSD; DYNC1H1; SERPINA4; HRG; SERPIND1; C6; TTR; CFP	11854	11839
0.00131994	0.0042036	GO:0030168	b	3	platelet activation	2243; 3273; 7450	VWF; HRG; FGA	158	158
0.00132311	0.00438715	GO:0071634	b	5	regulation of transforming growth factor beta production	4060; 7057	LUM; THBS1	39	39
0.00134233	0.0042036	GO:0031589	b	3	cell-substrate adhesion	2243; 3273; 7057; 7450	VWF; HRG; FGA; THBS1	354	354
0.00134408	0.00474383	GO:0006958	b	4	complement activation, classical pathway	722; 727; 729	C4BPA; C6; C5	159	159
0.00144012	0.00498504	GO:2000145	b	4	regulation of cell motility	350; 727; 1003; 3273; 7018; 7057	APOH; THBS1; TF; HRG; CDH5; C5	930	930
0.00146167	0.00445998	GO:0071604	b	3	transforming growth factor beta production	4060; 7057	LUM; THBS1	41	41
0.00157403	0.00508532	GO:0010594	b	5	regulation of endothelial cell migration	350; 3273; 7057	HRG; APOH; THBS1	168	168
0.00158995	0.00461843	GO:0048870	b	2	cell motility	338; 350; 667; 727; 1003; 3273; 7018; 7057	APOB; DST; APOH; THBS1; TF; HRG; CDH5; C5	1700	1698
0.00158995	0.00461843	GO:0051674	b	2	localization of cell	338; 350; 667; 727; 1003; 3273; 7018; 7057	APOB; DST; APOH; THBS1; TF; HRG; CDH5; C5	1700	1698
0.00172443	0.00585654	GO:0002449	b	4	lymphocyte mediated immunity	722; 727; 729; 3263	C4BPA; HPX; C6; C5	379	379
0.00179905	0.00498828	GO:0006928	b	2	movement of cell or subcellular component	338; 350; 667; 727; 1003; 1778; 3273; 7018; 7057	APOB; DST; APOH; THBS1; DYNC1H1; TF; HRG; CDH5; C5	2164	2162
0.00184372	0.00614572	GO:0002460	b	4	adaptive immune response based on somatic recombination of immune receptors built from immunoglobulin superfamily domains	722; 727; 729; 3263	C4BPA; HPX; C6; C5	386	386
0.00192513	0.00510578	GO:0065009	b	2	regulation of molecular function	2; 350; 727; 1509; 3053; 3273; 5267; 6906; 7001; 7018; 7057	SERPINA4; SERPINA7; CTSD; PRDX2; APOH; THBS1; C5; TF; HRG; A2M; SERPIND1	3142	3138
0.00207268	0.00652895	GO:1904018	b	5	positive regulation of vasculature development	727; 1003; 7057	CDH5; C5; THBS1	185	185
0.00209656	0.00623728	GO:0040012	b	3	regulation of locomotion	350; 727; 1003; 3273; 7018; 7057	APOH; THBS1; TF; HRG; CDH5; C5	1001	1001
0.0021221	0.00539367	GO:0071704	b	2	organic substance metabolic process	2; 338; 350; 722; 727; 729; 1003; 1509; 2243; 3053; 3263; 3273; 4060; 5199; 5267; 6906; 7001; 7018; 7057; 7276; 7450; 78989; 80184	PRDX2; A2M; CEP290; LUM; APOB; SERPINA7; C4BPA; APOH; THBS1; TF; SERPINA4; CDH5; FGA; C5; HPX; CTSD; TTR; HRG; SERPIND1; C6; COLEC11; VWF; CFP	11233	11218
0.00222698	0.00726701	GO:0051270	b	4	regulation of cellular component movement	350; 727; 1003; 3273; 7018; 7057	APOH; THBS1; TF; HRG; CDH5; C5	1013	1013
0.00223502	0.00686859	GO:0051173	b	5	positive regulation of nitrogen compound metabolic process	722; 727; 1003; 1509; 2243; 3263; 4060; 7001; 7018; 7057; 80184	HPX; C4BPA; CEP290; CTSD; PRDX2; LUM; TF; THBS1; CDH5; FGA; C5	3199	3195
0.00229637	0.00726701	GO:0001667	b	4	ameboidal-type cell migration	350; 1003; 3273; 7057	HRG; CDH5; APOH; THBS1	411	410
0.0023173	0.00726701	GO:0098657	b	4	import into cell	338; 722; 3263; 7018; 7057; 78989	HPX; APOB; C4BPA; THBS1; COLEC11; TF	1021	1021
0.00234159	0.00726701	GO:1905517	b	4	macrophage migration	727; 7057	C5; THBS1	52	52
0.00235204	0.00705612	GO:0051174	b	5	regulation of phosphorus metabolic process	727; 1003; 2243; 3263; 3273; 7001; 7018; 7057	HPX; PRDX2; THBS1; TF; HRG; CDH5; FGA; C5	1806	1805
0.00254301	0.00775835	GO:0072359	b	4	circulatory system development	338; 350; 727; 1003; 3273; 7057	APOB; APOH; THBS1; HRG; CDH5; C5	1040	1040
0.00257385	0.00747045	GO:0097435	b	3	supramolecular fiber organization	667; 1003; 1778; 4060; 7018	TF; DST; CDH5; LUM; DYNC1H1	709	708
0.00271025	0.00813076	GO:0051181	b	4	cofactor transport	3263; 3273	HRG; HPX	56	56
0.00281154	0.00686017	GO:0048646	b	2	anatomical structure formation involved in morphogenesis	350; 727; 1003; 3273; 7057; 80184	APOH; CEP290; HRG; THBS1; CDH5; C5	1063	1061
0.00281154	0.00829636	GO:0022603	b	4	regulation of anatomical structure morphogenesis	350; 727; 1003; 2243; 3273; 7057	APOH; THBS1; HRG; CDH5; FGA; C5	1061	1061
0.00295607	0.00837552	GO:0002250	b	3	adaptive immune response	722; 727; 729; 2243; 3263	C4BPA; HPX; C6; C5; FGA	733	731
0.00298293	0.00699841	GO:0007155	b	2	cell adhesion	667; 1003; 2243; 3273; 7001; 7057; 7450	DST; PRDX2; THBS1; VWF; HRG; CDH5; FGA	1457	1456
0.003049	0.00885193	GO:0010810	b	4	regulation of cell-substrate adhesion	2243; 3273; 7057	HRG; FGA; THBS1	212	212
0.00321388	0.00893283	GO:0097191	b	4	extrinsic apoptotic signaling pathway	2243; 7001; 7057	THBS1; FGA; PRDX2	216	216
0.00331103	0.00893283	GO:0031122	b	4	cytoplasmic microtubule organization	667; 1778	DST; DYNC1H1	62	62
0.00331408	0.00893283	GO:0010467	b	4	gene expression	2; 338; 350; 722; 727; 729; 1003; 2243; 3273; 4060; 5199; 7001; 7018; 7057; 80184	FGA; APOB; C4BPA; CEP290; PRDX2; APOH; C6; CFP; TF; LUM; HRG; THBS1; CDH5; A2M; C5	5644	5639
0.00338417	0.00893283	GO:0050920	b	4	regulation of chemotaxis	727; 3273; 7057	HRG; C5; THBS1	220	220
0.00341459	0.00893283	GO:0006915	b	4	apoptotic process	350; 1003; 1509; 2243; 3273; 7001; 7057; 78989	CTSD; PRDX2; APOH; THBS1; COLEC11; HRG; CDH5; FGA	1915	1915
0.00341668	0.00893283	GO:0019731	b	4	antibacterial humoral response	2243; 7018	TF; FGA	64	63
0.00342425	0.00893283	GO:0031323	b	4	regulation of cellular metabolic process	2; 722; 727; 1003; 1509; 2243; 3053; 3263; 3273; 4060; 5267; 6906; 7001; 7018; 7057; 80184	HPX; LUM; SERPINA7; C4BPA; CEP290; CTSD; PRDX2; FGA; SERPIND1; TF; SERPINA4; HRG; THBS1; CDH5; A2M; C5	6297	6289
0.00352389	0.0102686	GO:0090109	b	5	regulation of cell-substrate junction assembly	3273; 7057	HRG; THBS1	64	64
0.00358587	0.0102686	GO:0045088	b	5	regulation of innate immune response	2; 338; 2243; 3263	HPX; APOB; A2M; FGA	464	464
0.00369534	0.00950231	GO:0007160	b	4	cell-matrix adhesion	2243; 3273; 7057	HRG; FGA; THBS1	227	227
0.00378736	0.00960176	GO:0010632	b	4	regulation of epithelial cell migration	350; 3273; 7057	HRG; APOH; THBS1	229	229
0.00381284	0.0106759	GO:0043067	b	5	regulation of programmed cell death	350; 1003; 1509; 2243; 3273; 7001; 7057	CTSD; PRDX2; APOH; THBS1; HRG; CDH5; FGA	1521	1521
0.00402353	0.00909019	GO:0019882	b	2	antigen processing and presentation	1509; 1778; 7057	THBS1; CTSD; DYNC1H1	234	234
0.0044375	0.0121549	GO:1903391	b	5	regulation of adherens junction organization	3273; 7057	HRG; THBS1	72	72
0.00468127	0.0117032	GO:0034103	b	4	regulation of tissue remodeling	3273; 7018	TF; HRG	74	74
0.00524908	0.0145265	GO:0012501	b	3	programmed cell death	350; 1003; 1509; 2243; 3273; 7001; 7057; 78989	CTSD; PRDX2; APOH; THBS1; COLEC11; HRG; CDH5; FGA	2054	2053
0.00537055	0.0142922	GO:0009967	b	5	positive regulation of signal transduction	727; 1003; 2243; 3263; 7001; 7018; 7057	HPX; PRDX2; THBS1; TF; CDH5; FGA; C5	1619	1618
0.00544464	0.0142922	GO:0010468	b	5	regulation of gene expression	2; 338; 722; 727; 729; 1003; 3273; 4060; 5199; 7001; 7018; 7057; 80184	APOB; C4BPA; CEP290; PRDX2; C6; CFP; TF; LUM; HRG; THBS1; CDH5; A2M; C5	4696	4693
0.00571683	0.0147004	GO:0008625	b	5	extrinsic apoptotic signaling pathway via death domain receptors	2243; 7057	FGA; THBS1	82	82
0.00601832	0.0148225	GO:0010941	b	4	regulation of cell death	350; 1003; 1509; 2243; 3273; 7001; 7057	CTSD; PRDX2; APOH; THBS1; HRG; CDH5; FGA	1652	1652
0.00615413	0.0148225	GO:0071702	b	4	organic substance transport	173; 338; 350; 2243; 3263; 3273; 7018; 7057; 80184	AFM; HPX; APOB; APOH; THBS1; TF; HRG; CEP290; FGA	2589	2586
0.00617603	0.0148225	GO:0090287	b	4	regulation of cellular response to growth factor stimulus	1003; 3273; 7057	HRG; CDH5; THBS1	273	273
0.00630171	0.0149251	GO:0007162	b	4	negative regulation of cell adhesion	3273; 7001; 7057	HRG; PRDX2; THBS1	275	275
0.00711934	0.0192546	GO:0051239	b	3	regulation of multicellular organismal process	350; 727; 1003; 1778; 2243; 3273; 4060; 7001; 7018; 7057	PRDX2; APOH; LUM; DYNC1H1; TF; HRG; THBS1; CDH5; FGA; C5	3158	3155
0.00757785	0.0200392	GO:0023014	b	3	signal transduction by protein phosphorylation	727; 2243; 7001; 7018; 7057	TF; THBS1; FGA; C5; PRDX2	913	913
0.00757785	0.0177145	GO:0000165	b	4	MAPK cascade	727; 2243; 7001; 7018; 7057	TF; THBS1; FGA; C5; PRDX2	913	913
0.0077569	0.0179005	GO:0097711	b	4	ciliary basal body-plasma membrane docking	1778; 80184	CEP290; DYNC1H1	96	96
0.0077569	0.0195474	GO:0034333	b	5	adherens junction assembly	3273; 7057	HRG; THBS1	96	96
0.00777693	0.0169426	GO:0008219	b	2	cell death	350; 1003; 1509; 2243; 3273; 7001; 7057; 78989	CTSD; PRDX2; APOH; THBS1; COLEC11; HRG; CDH5; FGA	2192	2191
0.00807149	0.0183907	GO:1901888	b	4	regulation of cell junction assembly	3273; 7057	HRG; THBS1	98	98
0.00823093	0.0203352	GO:0019886	b	5	antigen processing and presentation of exogenous peptide antigen via MHC class II	1509; 1778	CTSD; DYNC1H1	99	99
0.00837312	0.0188395	GO:0060326	b	4	cell chemotaxis	727; 3273; 7057	HRG; C5; THBS1	305	305
0.00888282	0.0197396	GO:0002495	b	4	antigen processing and presentation of peptide antigen via MHC class II	1509; 1778	CTSD; DYNC1H1	103	103
0.00897597	0.0217495	GO:0010647	b	5	positive regulation of cell communication	727; 1003; 2243; 3263; 7001; 7018; 7057	HPX; PRDX2; THBS1; TF; CDH5; FGA; C5	1780	1779
0.00916583	0.0201201	GO:0023056	b	4	positive regulation of signaling	727; 1003; 2243; 3263; 7001; 7018; 7057	HPX; PRDX2; THBS1; TF; CDH5; FGA; C5	1787	1786
0.00922195	0.0219239	GO:0032103	b	5	positive regulation of response to external stimulus	350; 3273; 7057	HRG; APOH; THBS1	316	316
0.00939861	0.0219301	GO:0060548	b	5	negative regulation of cell death	350; 1003; 2243; 7001; 7057	THBS1; CDH5; FGA; APOH; PRDX2	962	962
0.00978757	0.0212261	GO:0009914	b	4	hormone transport	2243; 6906; 7276	TTR; FGA; SERPINA7	323	323
0.0101753	0.0218043	GO:0098542	b	4	defense response to other organism	2243; 3273; 5199; 7018	TF; HRG; FGA; CFP	626	625
0.0108401	0.0248338	GO:0031325	b	5	positive regulation of cellular metabolic process	727; 1003; 1509; 2243; 3263; 4060; 7001; 7018; 7057; 80184	HPX; CEP290; CTSD; PRDX2; LUM; TF; THBS1; CDH5; FGA; C5	3352	3348
0.0110145	0.0233249	GO:0043085	b	4	positive regulation of catalytic activity	350; 727; 1509; 7001; 7018; 7057	CTSD; PRDX2; APOH; THBS1; TF; C5	1408	1406
0.0112104	0.0289211	GO:0006935	b	3	chemotaxis	727; 3053; 3273; 7057	HRG; SERPIND1; C5; THBS1	643	643
0.0113294	0.0238309	GO:0042330	b	2	taxis	727; 3053; 3273; 7057	HRG; SERPIND1; C5; THBS1	645	645
0.0114226	0.0289211	GO:0044260	b	3	cellular macromolecule metabolic process	2; 338; 722; 727; 1003; 1509; 2243; 3053; 3263; 3273; 4060; 5267; 6906; 7001; 7018; 7057; 7276; 80184	THBS1; HPX; APOB; SERPINA7; C4BPA; CEP290; CTSD; PRDX2; FGA; SERPIND1; TTR; TF; LUM; HRG; SERPINA4; CDH5; A2M; C5	8414	8405
0.011901	0.0257109	GO:0002688	b	5	regulation of leukocyte chemotaxis	727; 7057	C5; THBS1	120	120
0.0119504	0.0257109	GO:1902531	b	5	regulation of intracellular signal transduction	2; 727; 2243; 3263; 7001; 7018; 7057	HPX; PRDX2; FGA; TF; THBS1; A2M; C5	1880	1878
0.0120907	0.0257109	GO:0010811	b	5	positive regulation of cell-substrate adhesion	2243; 3273	HRG; FGA	121	121
0.0120907	0.0257109	GO:0001952	b	5	regulation of cell-matrix adhesion	3273; 7057	HRG; THBS1	121	121
0.0122513	0.0257109	GO:0007178	b	5	transmembrane receptor protein serine/threonine kinase signaling pathway	1003; 7018; 7057	TF; CDH5; THBS1	351	351
0.0123453	0.025839	GO:0010038	b	4	response to metal ion	2243; 7018; 7057	TF; FGA; THBS1	354	352
0.012668	0.0257109	GO:0002698	b	5	negative regulation of immune effector process	2; 722	C4BPA; A2M	124	124
0.0128232	0.0257109	GO:0008285	b	5	negative regulation of cell proliferation	350; 1003; 3273; 7057	HRG; CDH5; APOH; THBS1	669	669
0.0130234	0.0257109	GO:0016310	b	5	phosphorylation	727; 1003; 2243; 3263; 3273; 7001; 7018; 7057	HPX; PRDX2; THBS1; TF; HRG; CDH5; FGA; C5	2393	2392
0.0130595	0.0257109	GO:0006721	b	5	terpenoid metabolic process	338; 7276	TTR; APOB	126	126
0.0133085	0.0275348	GO:0042742	b	4	defense response to bacterium	2243; 5199; 7018	TF; FGA; CFP	363	362
0.0135062	0.0259934	GO:0006869	b	5	lipid transport	338; 350; 7057	APOB; APOH; THBS1	364	364
0.0136156	0.0259934	GO:0051347	b	5	positive regulation of transferase activity	727; 7001; 7018; 7057	TF; PRDX2; C5; THBS1	681	681
0.014471	0.0295998	GO:0042157	b	4	lipoprotein metabolic process	338; 1509	CTSD; APOB	133	133
0.0148859	0.0300105	GO:0006638	b	4	neutral lipid metabolic process	338; 350	APOB; APOH	135	135
0.0148859	0.0276909	GO:0006639	b	5	acylglycerol metabolic process	338; 350	APOB; APOH	135	135
0.0149443	0.0276909	GO:0051172	b	5	negative regulation of nitrogen compound metabolic process	2; 722; 727; 3053; 3273; 5267; 6906; 7057	SERPINA4; SERPINA7; C4BPA; THBS1; C5; HRG; A2M; SERPIND1	2452	2450
0.0150053	0.0300105	GO:0070848	b	4	response to growth factor	1003; 3273; 4060; 7057	HRG; CDH5; LUM; THBS1	702	701
0.0153617	0.0280519	GO:2001233	b	5	regulation of apoptotic signaling pathway	2243; 7001; 7057	THBS1; FGA; PRDX2	382	382
0.0157404	0.0311348	GO:0016477	b	4	cell migration	338; 350; 727; 1003; 3273; 7057	APOB; APOH; THBS1; HRG; CDH5; C5	1521	1519
0.0158811	0.039372	GO:0030155	b	3	regulation of cell adhesion	2243; 3273; 7001; 7057	HRG; THBS1; FGA; PRDX2	713	713
0.0165031	0.0335563	GO:0033036	b	2	macromolecule localization	173; 338; 350; 1003; 1509; 2243; 7018; 7057; 80184	AFM; APOB; CTSD; APOH; THBS1; TF; CEP290; CDH5; FGA	3016	3014
0.017037	0.0306666	GO:0051592	b	5	response to calcium ion	2243; 7057	FGA; THBS1	147	145
0.017259	0.0337677	GO:0006720	b	4	isoprenoid metabolic process	338; 7276	TTR; APOB	146	146
0.0179326	0.0347082	GO:0002831	b	4	regulation of response to biotic stimulus	3273; 7001	HRG; PRDX2	149	149
0.0181595	0.0441017	GO:0001935	b	3	endothelial cell proliferation	350; 7057	APOH; THBS1	150	150
0.0186427	0.0443697	GO:0010876	b	3	lipid localization	338; 350; 7057	APOB; APOH; THBS1	411	411
0.0188478	0.0358227	GO:0003018	b	4	vascular process in circulatory system	1003; 2243	CDH5; FGA	153	153
0.0188478	0.0334482	GO:0050777	b	5	negative regulation of immune response	2; 722	C4BPA; A2M	153	153
0.0189064	0.0358227	GO:0009966	b	4	regulation of signal transduction	2; 727; 1003; 2243; 3263; 3273; 7001; 7018; 7057	HPX; PRDX2; FGA; TF; HRG; THBS1; CDH5; A2M; C5	3083	3081
0.019734	0.0363986	GO:0048522	b	4	positive regulation of cellular process	338; 727; 1003; 1509; 1778; 2243; 3263; 3273; 4060; 7001; 7018; 7057; 80184	HPX; APOB; CEP290; CTSD; PRDX2; LUM; DYNC1H1; TF; HRG; THBS1; CDH5; FGA; C5	5443	5439
0.0197825	0.0363986	GO:0099111	b	4	microtubule-based transport	667; 1778	DST; DYNC1H1	157	157
0.0197825	0.0346194	GO:0010970	b	5	transport along microtubule	667; 1778	DST; DYNC1H1	157	157
0.0199142	0.0363986	GO:0048523	b	4	negative regulation of cellular process	2; 350; 722; 727; 1003; 2243; 3053; 3273; 5267; 6906; 7001; 7057	SERPINA4; SERPINA7; C4BPA; PRDX2; APOH; FGA; SERPIND1; HRG; THBS1; CDH5; A2M; C5	4836	4830
0.0199905	0.046303	GO:0050794	b	3	regulation of cellular process	2; 338; 350; 667; 722; 727; 1003; 1509; 1778; 2243; 3053; 3263; 3273; 4060; 5267; 6906; 7001; 7018; 7057; 7276; 80184	THBS1; HPX; APOB; SERPINA7; C4BPA; DST; CEP290; CTSD; PRDX2; APOH; FGA; SERPIND1; TTR; DYNC1H1; TF; LUM; HRG; SERPINA4; CDH5; A2M; C5	11109	11094
0.0200192	0.0363986	GO:1905952	b	4	regulation of lipid localization	338; 7057	APOB; THBS1	158	158
0.0204051	0.046303	GO:0050793	b	3	regulation of developmental process	338; 350; 727; 1003; 2243; 3273; 7001; 7057	APOB; PRDX2; APOH; THBS1; HRG; CDH5; FGA; C5	2592	2589
0.0204962	0.0353771	GO:0090288	b	5	negative regulation of cellular response to growth factor stimulus	3273; 7057	HRG; THBS1	160	160
0.0206223	0.046303	GO:0007166	b	3	cell surface receptor signaling pathway	667; 727; 1003; 2243; 3263; 3273; 7001; 7018; 7057	HPX; DST; PRDX2; THBS1; TF; HRG; CDH5; FGA; C5	3127	3125
0.021106	0.0379908	GO:0051241	b	4	negative regulation of multicellular organismal process	350; 2243; 3273; 7001; 7057	HRG; THBS1; FGA; APOH; PRDX2	1181	1178
0.0213429	0.0413838	GO:0009653	b	2	anatomical structure morphogenesis	338; 350; 727; 1003; 2243; 3273; 7057; 80184	APOB; APOH; THBS1; HRG; CEP290; CDH5; FGA; C5	2614	2610
0.0216624	0.0368846	GO:0031324	b	5	negative regulation of cellular metabolic process	2; 722; 727; 3053; 3273; 5267; 6906; 7057	SERPINA4; SERPINA7; C4BPA; THBS1; C5; HRG; A2M; SERPIND1	2619	2617
0.0217095	0.0413838	GO:0048771	b	2	tissue remodeling	3273; 7018	TF; HRG	165	165
0.0227014	0.0381383	GO:0002819	b	5	regulation of adaptive immune response	722; 3263	C4BPA; HPX	169	169
0.0232216	0.0384989	GO:0001819	b	5	positive regulation of cytokine production	727; 4060; 7057	LUM; C5; THBS1	447	447
0.0237118	0.0522537	GO:0140056	b	3	organelle localization by membrane tethering	1778; 80184	CEP290; DYNC1H1	173	173
0.0247406	0.0440921	GO:0002478	b	4	antigen processing and presentation of exogenous peptide antigen	1509; 1778	CTSD; DYNC1H1	177	177
0.0255241	0.0417667	GO:2000377	b	5	regulation of reactive oxygen species metabolic process	7001; 7057	PRDX2; THBS1	180	180
0.025639	0.0452453	GO:0071705	b	4	nitrogen compound transport	173; 338; 2243; 3263; 3273; 7018; 80184	AFM; HPX; APOB; CEP290; TF; HRG; FGA	2185	2182
0.0260521	0.0481568	GO:0022406	b	2	membrane docking	1778; 80184	CEP290; DYNC1H1	182	182
0.0268524	0.0580988	GO:0019884	b	3	antigen processing and presentation of exogenous antigen	1509; 1778	CTSD; DYNC1H1	185	185
0.0269325	0.0470665	GO:0051049	b	4	regulation of transport	722; 1778; 2243; 7018; 7057; 80184	C4BPA; THBS1; DYNC1H1; TF; CEP290; FGA	1715	1713
0.0276627	0.0446859	GO:0070507	b	5	regulation of microtubule cytoskeleton organization	1003; 1778	CDH5; DYNC1H1	188	188
0.0281759	0.0449388	GO:0051130	b	5	positive regulation of cellular component organization	1003; 1778; 2243; 3273; 7018	TF; HRG; CDH5; FGA; DYNC1H1	1270	1270
0.0293128	0.0615564	GO:0048002	b	3	antigen processing and presentation of peptide antigen	1509; 1778	CTSD; DYNC1H1	194	194
0.029485	0.0615564	GO:0044093	b	3	positive regulation of molecular function	350; 727; 1509; 7001; 7018; 7057	CTSD; PRDX2; APOH; THBS1; TF; C5	1751	1749
0.0298715	0.0517007	GO:0030705	b	4	cytoskeleton-dependent intracellular transport	667; 1778	DST; DYNC1H1	196	196
0.0314258	0.0538727	GO:0051050	b	4	positive regulation of transport	1778; 2243; 7018; 80184	TF; CEP290; FGA; DYNC1H1	880	879
0.0324384	0.055084	GO:0002685	b	4	regulation of leukocyte migration	727; 7057	C5; THBS1	205	205
0.0326541	0.051188	GO:0010605	b	5	negative regulation of macromolecule metabolic process	2; 722; 727; 3053; 3273; 5267; 6906; 7057	SERPINA4; SERPINA7; C4BPA; THBS1; C5; HRG; A2M; SERPIND1	2824	2822
0.0330203	0.051188	GO:0002221	b	5	pattern recognition receptor signaling pathway	338; 2243	APOB; FGA	207	207
0.0333129	0.051188	GO:0002703	b	5	regulation of leukocyte mediated immunity	722; 3263	C4BPA; HPX	208	208
0.033739	0.0605317	GO:0050900	b	2	leukocyte migration	338; 727; 7057	APOB; C5; THBS1	517	517
0.0339047	0.0514697	GO:0031349	b	5	positive regulation of defense response	338; 2243; 3263	HPX; APOB; FGA	518	518
0.0350896	0.0526344	GO:0031348	b	5	negative regulation of defense response	2; 1003	CDH5; A2M	214	214
0.0353511	0.0594691	GO:0051094	b	4	positive regulation of developmental process	338; 727; 1003; 2243; 7057	CDH5; APOB; FGA; C5; THBS1	1349	1349
0.0353893	0.0608671	GO:0007163	b	2	establishment or maintenance of cell polarity	667; 1003	DST; CDH5	215	215
0.0357554	0.0595924	GO:0060627	b	4	regulation of vesicle-mediated transport	722; 2243; 7018	TF; C4BPA; FGA	530	529
0.0359216	0.0608671	GO:0048856	b	2	anatomical structure development	338; 350; 727; 729; 1003; 2243; 3273; 4060; 7001; 7018; 7057; 78989; 80184	APOB; CEP290; PRDX2; APOH; C6; COLEC11; TF; LUM; HRG; THBS1; CDH5; FGA; C5	5866	5857
0.0362945	0.0599358	GO:0009743	b	4	response to carbohydrate	338; 7057	APOB; THBS1	218	218
0.0368025	0.0602223	GO:0010646	b	4	regulation of cell communication	2; 727; 1003; 2243; 3263; 3273; 7001; 7018; 7057	HPX; PRDX2; FGA; TF; HRG; THBS1; CDH5; A2M; C5	3447	3445
0.0369029	0.0757145	GO:0097529	b	3	myeloid leukocyte migration	727; 7057	C5; THBS1	220	220
0.0378017	0.0623217	GO:0019725	b	2	cellular homeostasis	1003; 3263; 7001; 7018	TF; HPX; CDH5; PRDX2	932	932
0.037823	0.0613346	GO:0032886	b	4	regulation of microtubule-based process	1003; 1778	CDH5; DYNC1H1	223	223
0.0381863	0.0761787	GO:0010817	b	3	regulation of hormone levels	2243; 6906; 7276	TTR; FGA; SERPINA7	543	543
0.0392134	0.0630215	GO:0051093	b	4	negative regulation of developmental process	350; 3273; 7001; 7057	HRG; PRDX2; APOH; THBS1	946	943
0.0392515	0.0761787	GO:0042592	b	3	homeostatic process	338; 1003; 1778; 3263; 7001; 7018	HPX; APOB; PRDX2; DYNC1H1; TF; CDH5	1870	1870
0.0396532	0.0761787	GO:0023051	b	3	regulation of signaling	2; 727; 1003; 2243; 3263; 3273; 7001; 7018; 7057	HPX; PRDX2; FGA; TF; HRG; THBS1; CDH5; A2M; C5	3492	3490
0.0396897	0.0761787	GO:0030595	b	3	leukocyte chemotaxis	727; 7057	C5; THBS1	229	229
0.039974	0.0592555	GO:0051272	b	5	positive regulation of cellular component movement	1003; 7018; 7057	TF; CDH5; THBS1	553	553
0.0403366	0.0642531	GO:0044089	b	4	positive regulation of cellular component biogenesis	1003; 1778; 3273	HRG; CDH5; DYNC1H1	555	555
0.0404144	0.0642895	GO:0042221	b	2	response to chemical	338; 727; 1003; 2243; 3053; 3263; 3273; 4060; 7001; 7018; 7057	HPX; APOB; PRDX2; LUM; C5; TF; HRG; THBS1; CDH5; FGA; SERPIND1	4693	4688
0.0408683	0.0645289	GO:0007010	b	4	cytoskeleton organization	667; 1003; 1778; 3273; 7018	TF; DST; CDH5; HRG; DYNC1H1	1405	1403
0.0411031	0.0642895	GO:0016043	b	2	cellular component organization	2; 338; 667; 722; 1003; 1778; 2243; 3273; 4060; 7018; 7057; 7276; 7450; 80184	APOB; C4BPA; DST; CEP290; FGA; VWF; TTR; DYNC1H1; TF; LUM; HRG; THBS1; CDH5; A2M	6619	6614
0.0414349	0.0607069	GO:0070201	b	5	regulation of establishment of protein localization	1509; 2243; 80184	CTSD; FGA; CEP290	562	561
0.0421755	0.0660138	GO:0040017	b	4	positive regulation of locomotion	1003; 7018; 7057	TF; CDH5; THBS1	565	565
0.0430909	0.0657135	GO:0007275	b	2	multicellular organism development	338; 350; 727; 729; 1003; 3273; 4060; 7001; 7018; 7057; 78989; 80184	APOB; CEP290; PRDX2; APOH; LUM; COLEC11; TF; HRG; THBS1; CDH5; C6; C5	5363	5356
0.0434879	0.0629825	GO:0043009	b	5	chordate embryonic development	338; 727; 729	APOB; C6; C5	572	572
0.0437477	0.0678844	GO:0045184	b	4	establishment of protein localization	173; 338; 1509; 2243; 7018; 80184	AFM; APOB; CTSD; CEP290; TF; FGA	1921	1919
0.0441797	0.0679688	GO:0071560	b	4	cellular response to transforming growth factor beta stimulus	1003; 7057	CDH5; THBS1	243	243
0.0442472	0.0832595	GO:0097190	b	3	apoptotic signaling pathway	2243; 7001; 7057	THBS1; FGA; PRDX2	576	576
0.0448361	0.0641972	GO:0090092	b	5	regulation of transmembrane receptor protein serine/threonine kinase signaling pathway	1003; 7057	CDH5; THBS1	245	245
0.0454488	0.0832595	GO:0009790	b	3	embryo development	338; 727; 729; 80184	APOB; C6; C5; CEP290	989	989
0.0461599	0.0832595	GO:0071559	b	3	response to transforming growth factor beta	1003; 7057	CDH5; THBS1	249	249
0.0461775	0.0832595	GO:0022607	b	3	cellular component assembly	338; 667; 1003; 1778; 2243; 3273; 7057; 80184	APOB; DST; THBS1; DYNC1H1; HRG; CEP290; CDH5; FGA	3018	3015
0.0471544	0.0719304	GO:0009792	b	4	embryo development ending in birth or egg hatching	338; 727; 729	APOB; C6; C5	591	591
0.0480179	0.084061	GO:0048519	b	3	negative regulation of biological process	2; 350; 722; 727; 1003; 2243; 3053; 3273; 5267; 6906; 7001; 7057	SERPINA4; SERPINA7; C4BPA; PRDX2; APOH; FGA; SERPIND1; HRG; THBS1; CDH5; A2M; C5	5444	5438
0.0480348	0.084061	GO:0044087	b	3	regulation of cellular component biogenesis	1003; 1778; 3273; 7057	HRG; THBS1; CDH5; DYNC1H1	1008	1007
0.0481809	0.0723901	GO:0051338	b	4	regulation of transferase activity	727; 7001; 7018; 7057	TF; PRDX2; C5; THBS1	1008	1008
0.0482601	0.0723901	GO:0036211	b	4	protein modification process	338; 727; 1003; 2243; 3053; 3263; 3273; 7001; 7018; 7057	HPX; APOB; PRDX2; THBS1; C5; TF; HRG; CDH5; FGA; SERPIND1	4208	4205
0.0482601	0.0683233	GO:0006464	b	5	cellular protein modification process	338; 727; 1003; 2243; 3053; 3263; 3273; 7001; 7018; 7057	HPX; APOB; PRDX2; THBS1; C5; TF; HRG; CDH5; FGA; SERPIND1	4208	4205
0.048851	0.0683913	GO:0000086	b	5	G2/M transition of mitotic cell cycle	1778; 80184	CEP290; DYNC1H1	257	257
5.54148e-22	1.66244e-20	GO:0060205	c	4	cytoplasmic vesicle lumen	1; 2; 338; 350; 1509; 1778; 2243; 3263; 3273; 5199; 5267; 7018; 7057; 7276; 7450; 80184	HPX; APOB; TTR; VWF; CEP290; CTSD; APOH; FGA; DYNC1H1; TF; SERPINA4; HRG; THBS1; A2M; CFP; A1BG	340	340
5.81115e-22	2.20824e-20	GO:0031983	c	3	vesicle lumen	1; 2; 338; 350; 1509; 1778; 2243; 3263; 3273; 5199; 5267; 7018; 7057; 7276; 7450; 80184	HPX; APOB; TTR; VWF; CEP290; CTSD; APOH; FGA; DYNC1H1; TF; SERPINA4; HRG; THBS1; A2M; CFP; A1BG	341	341
1.44167e-18	1.87418e-17	GO:0034774	c	5	secretory granule lumen	1; 2; 350; 1509; 1778; 2243; 3273; 5199; 5267; 7018; 7057; 7276; 7450; 80184	SERPINA4; TTR; CEP290; CTSD; APOH; A2M; DYNC1H1; TF; VWF; HRG; THBS1; FGA; CFP; A1BG	323	323
1.02877e-15	1.54315e-14	GO:0070062	c	4	extracellular exosome	1; 2; 173; 338; 350; 727; 729; 1509; 1778; 2243; 3053; 3263; 3273; 4060; 5267; 6906; 7001; 7018; 7057; 7276; 7450	FGA; AFM; HPX; APOB; SERPINA7; THBS1; VWF; CTSD; PRDX2; APOH; C6; SERPIND1; TTR; DYNC1H1; TF; LUM; HRG; SERPINA4; A2M; C5; A1BG	2146	2146
1.06427e-15	2.30142e-14	GO:0005615	c	2	extracellular space	1; 2; 173; 338; 350; 722; 727; 729; 1509; 1778; 2243; 3053; 3263; 3273; 4060; 5199; 5267; 6906; 7001; 7018; 7057; 7276; 7450; 78989	PRDX2; A2M; LUM; APOB; SERPINA7; C4BPA; APOH; THBS1; TF; FGA; C5; A1BG; AFM; HPX; COLEC11; CTSD; DYNC1H1; SERPINA4; HRG; SERPIND1; C6; TTR; VWF; CFP	3423	3414
1.25475e-15	2.38402e-14	GO:1903561	c	3	extracellular vesicle	1; 2; 173; 338; 350; 727; 729; 1509; 1778; 2243; 3053; 3263; 3273; 4060; 5267; 6906; 7001; 7018; 7057; 7276; 7450	FGA; AFM; HPX; APOB; SERPINA7; THBS1; VWF; CTSD; PRDX2; APOH; C6; SERPIND1; TTR; DYNC1H1; TF; LUM; HRG; SERPINA4; A2M; C5; A1BG	2167	2167
1.27857e-15	2.30142e-14	GO:0043230	c	2	extracellular organelle	1; 2; 173; 338; 350; 727; 729; 1509; 1778; 2243; 3053; 3263; 3273; 4060; 5267; 6906; 7001; 7018; 7057; 7276; 7450	FGA; AFM; HPX; APOB; SERPINA7; THBS1; VWF; CTSD; PRDX2; APOH; C6; SERPIND1; TTR; DYNC1H1; TF; LUM; HRG; SERPINA4; A2M; C5; A1BG	2169	2169
3.33235e-14	4.22098e-13	GO:0031982	c	3	vesicle	1; 2; 173; 338; 350; 667; 727; 729; 1509; 1778; 2243; 3053; 3263; 3273; 4060; 5199; 5267; 6906; 7001; 7018; 7057; 7276; 7450; 80184	PRDX2; A2M; CEP290; LUM; APOB; SERPINA7; TTR; APOH; THBS1; TF; FGA; C5; A1BG; AFM; HPX; DST; CTSD; DYNC1H1; SERPINA4; HRG; SERPIND1; C6; VWF; CFP	3959	3955
1.29592e-13	1.23113e-12	GO:0062023	c	3	collagen-containing extracellular matrix	1; 2; 350; 667; 1509; 2243; 3263; 3273; 4060; 5199; 7057; 7450	HPX; LUM; DST; CTSD; APOH; A2M; VWF; HRG; THBS1; FGA; CFP; A1BG	426	426
3.60815e-12	4.32978e-11	GO:0031012	c	2	extracellular matrix	1; 2; 350; 667; 1509; 2243; 3263; 3273; 4060; 5199; 7057; 7450	HPX; LUM; DST; CTSD; APOH; A2M; VWF; HRG; THBS1; FGA; CFP; A1BG	566	565
9.89804e-12	6.43373e-11	GO:0099503	c	5	secretory vesicle	1; 2; 350; 1509; 1778; 2243; 3273; 5199; 5267; 7018; 7057; 7276; 7450; 80184	SERPINA4; TTR; CEP290; CTSD; APOH; A2M; DYNC1H1; TF; VWF; HRG; THBS1; FGA; CFP; A1BG	1015	1012
1.24215e-11	9.44034e-11	GO:0044433	c	3	cytoplasmic vesicle part	1; 2; 338; 350; 1509; 1778; 2243; 3263; 3273; 5199; 5267; 7018; 7057; 7276; 7450; 80184	HPX; APOB; TTR; VWF; CEP290; CTSD; APOH; FGA; DYNC1H1; TF; SERPINA4; HRG; THBS1; A2M; CFP; A1BG	1547	1545
1.77513e-11	1.59761e-10	GO:0072562	c	2	blood microparticle	1; 2; 173; 722; 2243; 3263; 3273; 7018	AFM; HPX; C4BPA; A2M; TF; HRG; FGA; A1BG	148	148
8.85774e-10	8.85774e-09	GO:0031410	c	4	cytoplasmic vesicle	1; 2; 338; 350; 667; 1509; 1778; 2243; 3263; 3273; 5199; 5267; 7018; 7057; 7276; 7450; 80184	HPX; APOB; TTR; DST; CEP290; CTSD; APOH; FGA; VWF; DYNC1H1; TF; SERPINA4; HRG; THBS1; A2M; CFP; A1BG	2421	2417
9.15052e-10	5.79533e-09	GO:0097708	c	3	intracellular vesicle	1; 2; 338; 350; 667; 1509; 1778; 2243; 3263; 3273; 5199; 5267; 7018; 7057; 7276; 7450; 80184	HPX; APOB; TTR; DST; CEP290; CTSD; APOH; FGA; VWF; DYNC1H1; TF; SERPINA4; HRG; THBS1; A2M; CFP; A1BG	2426	2422
3.80525e-07	2.73978e-06	GO:0012505	c	2	endomembrane system	1; 2; 338; 350; 667; 1003; 1509; 1778; 2243; 3053; 3273; 4060; 5199; 5267; 7018; 7057; 7276; 7450; 80184	APOB; THBS1; DST; CEP290; CTSD; APOH; FGA; VWF; CFP; TTR; DYNC1H1; TF; LUM; HRG; SERPINA4; CDH5; A2M; SERPIND1; A1BG	4636	4630
1.25114e-06	7.50682e-06	GO:0043233	c	2	organelle lumen	1; 2; 338; 350; 667; 1003; 1509; 1778; 2243; 3053; 3263; 3273; 4060; 5199; 5267; 7018; 7057; 7276; 7450; 80184	HPX; APOB; THBS1; DST; CEP290; CTSD; APOH; FGA; VWF; CFP; TTR; DYNC1H1; TF; LUM; HRG; SERPINA4; CDH5; A2M; SERPIND1; A1BG	5583	5577
1.25114e-06	6.79189e-06	GO:0070013	c	3	intracellular organelle lumen	1; 2; 338; 350; 667; 1003; 1509; 1778; 2243; 3053; 3263; 3273; 4060; 5199; 5267; 7018; 7057; 7276; 7450; 80184	HPX; APOB; THBS1; DST; CEP290; CTSD; APOH; FGA; VWF; CFP; TTR; DYNC1H1; TF; LUM; HRG; SERPINA4; CDH5; A2M; SERPIND1; A1BG	5583	5577
3.17131e-06	2.13531e-05	GO:0005788	c	4	endoplasmic reticulum lumen	338; 2243; 3053; 5199; 7018; 7057	APOB; THBS1; SERPIND1; TF; FGA; CFP	307	306
3.55885e-06	2.13531e-05	GO:0005775	c	4	vacuolar lumen	338; 1509; 1778; 4060; 7276	CTSD; APOB; LUM; TTR; DYNC1H1	173	173
3.85348e-05	0.000192674	GO:0005579	c	4	membrane attack complex	727; 729	C6; C5	7	7
5.13359e-05	0.000264013	GO:0005577	c	2	fibrinogen complex	2243; 7057	FGA; THBS1	8	8
0.000142398	0.000676389	GO:0042627	c	3	chylomicron	338; 350	APOB; APOH	13	13
0.000309581	0.00089648	GO:0043202	c	5	lysosomal lumen	338; 1509; 4060	CTSD; APOB; LUM	96	96
0.00033598	0.00089648	GO:0000323	c	5	lytic vacuole	338; 1509; 1778; 3273; 4060; 7276	APOB; TTR; CTSD; DYNC1H1; HRG; LUM	705	705
0.0003448	0.00145582	GO:0034385	c	3	triglyceride-rich plasma lipoprotein particle	338; 350	APOB; APOH	20	20
0.0003448	0.00147771	GO:0034361	c	4	very-low-density lipoprotein particle	338; 350	APOB; APOH	20	20
0.0003448	0.00089648	GO:0071682	c	5	endocytic vesicle lumen	338; 3263	HPX; APOB	20	20
0.000457955	0.00174023	GO:0046930	c	3	pore complex	727; 729	C6; C5	23	23
0.00063318	0.00218735	GO:0034364	c	3	high-density lipoprotein particle	338; 350	APOB; APOH	27	27
0.000657753	0.00246658	GO:0005773	c	4	vacuole	338; 1509; 1778; 3273; 4060; 7276	APOB; TTR; CTSD; DYNC1H1; HRG; LUM	800	800
0.00112779	0.00433017	GO:0034358	c	2	plasma lipoprotein particle	338; 350	APOB; APOH	36	36
0.00112779	0.00334672	GO:1990777	c	3	lipoprotein particle	338; 350	APOB; APOH	36	36
0.00114493	0.00334672	GO:0044437	c	3	vacuolar part	338; 1509; 1778; 4060; 7276	CTSD; APOB; LUM; TTR; DYNC1H1	589	589
0.00118166	0.00433017	GO:0009986	c	2	cell surface	350; 1003; 2243; 3273; 7018; 7057	APOH; THBS1; TF; HRG; CDH5; FGA	895	895
0.00121845	0.00433017	GO:0043227	c	2	membrane-bounded organelle	1; 2; 173; 338; 350; 667; 727; 729; 1003; 1509; 1778; 2243; 3053; 3263; 3273; 4060; 5199; 5267; 6906; 7001; 7018; 7057; 7276; 7450; 80184	PRDX2; A2M; CEP290; LUM; APOB; SERPINA7; TTR; APOH; THBS1; TF; CDH5; FGA; C5; A1BG; AFM; HPX; DST; CTSD; DYNC1H1; SERPINA4; HRG; SERPIND1; C6; VWF; CFP	12801	12782
0.00132311	0.00433017	GO:0032994	c	2	protein-lipid complex	338; 350	APOB; APOH	39	39
0.00208202	0.00565119	GO:0009925	c	3	basal plasma membrane	667; 7018	TF; DST	49	49
0.00241659	0.0057488	GO:0044432	c	3	endoplasmic reticulum part	338; 667; 2243; 3053; 5199; 7018; 7057	APOB; DST; THBS1; SERPIND1; TF; FGA; CFP	1404	1403
0.00242055	0.0057488	GO:0009897	c	3	external side of plasma membrane	1003; 2243; 7018; 7057	TF; CDH5; FGA; THBS1	416	416
0.00261568	0.00871252	GO:1904724	c	4	tertiary granule lumen	1509; 5199	CTSD; CFP	55	55
0.00290417	0.00871252	GO:1904115	c	4	axon cytoplasm	667; 1778	DST; DYNC1H1	58	58
0.0038549	0.0115647	GO:0045178	c	2	basal part of cell	667; 7018	TF; DST	67	67
0.00412364	0.0112463	GO:0005783	c	4	endoplasmic reticulum	338; 667; 2243; 3053; 5199; 7018; 7057; 7450	APOB; DST; THBS1; SERPIND1; TF; VWF; FGA; CFP	1976	1974
0.00627044	0.0140163	GO:0120111	c	3	neuron projection cytoplasm	667; 1778	DST; DYNC1H1	86	86
0.00641253	0.0177578	GO:0005581	c	2	collagen trimer	4060; 78989	LUM; COLEC11	87	87
0.00699553	0.0124219	GO:0035578	c	5	azurophil granule lumen	1778; 7276	TTR; DYNC1H1	91	91
0.00800331	0.0124219	GO:0030135	c	5	coated vesicle	338; 7018; 7450	TF; VWF; APOB	300	300
0.00829836	0.0124219	GO:0005938	c	5	cell cortex	667; 1778; 2243	DST; FGA; DYNC1H1	304	304
0.0085998	0.0124219	GO:0030139	c	5	endocytic vesicle	338; 3263; 7018	TF; HPX; APOB	308	308
0.0103997	0.026742	GO:0098552	c	2	side of membrane	1003; 2243; 7018; 7057	TF; CDH5; FGA; THBS1	629	629
0.0115255	0.0288136	GO:0030665	c	4	clathrin-coated vesicle membrane	338; 7018	TF; APOB	118	118
0.0128631	0.0296841	GO:1904813	c	4	ficolin-1-rich granule lumen	1; 1509	CTSD; A1BG	125	125
0.0133202	0.0281204	GO:0044444	c	3	cytoplasmic part	1; 2; 338; 350; 667; 1509; 1778; 2243; 3053; 3263; 3273; 4060; 5199; 5267; 7001; 7018; 7057; 7276; 7450; 80184	HPX; APOB; THBS1; DST; CEP290; CTSD; PRDX2; APOH; FGA; VWF; CFP; TTR; DYNC1H1; TF; LUM; HRG; SERPINA4; A2M; SERPIND1; A1BG	10011	10000
0.0136116	0.0326679	GO:0044446	c	2	intracellular organelle part	1; 2; 338; 350; 667; 1003; 1509; 1778; 2243; 3053; 3263; 3273; 4060; 5199; 5267; 7018; 7057; 7276; 7450; 80184	HPX; APOB; THBS1; DST; CEP290; CTSD; APOH; FGA; VWF; CFP; TTR; DYNC1H1; TF; LUM; HRG; SERPINA4; CDH5; A2M; SERPIND1; A1BG	10029	10016
0.0161051	0.0322102	GO:0098797	c	3	plasma membrane protein complex	727; 729; 1003; 7018	TF; CDH5; C6; C5	716	716
0.0232043	0.0440881	GO:0019897	c	3	extrinsic component of plasma membrane	1003; 7018	TF; CDH5	171	171
0.0265845	0.0481053	GO:0030662	c	3	coated vesicle membrane	338; 7018	TF; APOB	184	184
0.0325915	0.0698389	GO:0099568	c	4	cytoplasmic region	667; 1778; 2243	DST; FGA; DYNC1H1	510	510
0.0332446	0.0574225	GO:0010008	c	3	endosome membrane	338; 1509; 7018	TF; CTSD; APOB	514	514
0.0359917	0.0719835	GO:0032838	c	4	plasma membrane bounded cell projection cytoplasm	667; 1778	DST; DYNC1H1	217	217
0.0421755	0.0790791	GO:0044440	c	4	endosomal part	338; 1509; 7018	TF; CTSD; APOB	565	565
0.0438529	0.0724526	GO:0016323	c	3	basolateral plasma membrane	667; 7018	TF; DST	242	242
0.0455903	0.0592674	GO:0005768	c	5	endosome	338; 1509; 3273; 7018	TF; CTSD; HRG; APOB	990	990
1.4738e-07	5.89521e-07	GO:0004866	m	5	endopeptidase inhibitor activity	2; 727; 3053; 3273; 5267; 6906	SERPINA4; SERPINA7; C5; HRG; A2M; SERPIND1	183	181
1.84444e-07	9.69114e-07	GO:0030414	m	4	peptidase inhibitor activity	2; 727; 3053; 3273; 5267; 6906	SERPINA4; SERPINA7; C5; HRG; A2M; SERPIND1	190	188
2.15359e-07	9.69114e-07	GO:0061135	m	4	endopeptidase regulator activity	2; 727; 3053; 3273; 5267; 6906	SERPINA4; SERPINA7; C5; HRG; A2M; SERPIND1	195	193
6.192e-07	1.17648e-05	GO:0061134	m	3	peptidase regulator activity	2; 727; 3053; 3273; 5267; 6906	SERPINA4; SERPINA7; C5; HRG; A2M; SERPIND1	233	231
2.73892e-06	2.60197e-05	GO:0008201	m	3	heparin binding	338; 350; 3053; 3273; 7057	HRG; APOB; SERPIND1; APOH; THBS1	164	164
6.24788e-06	3.95699e-05	GO:0005102	m	3	signaling receptor binding	2; 338; 667; 727; 1003; 2243; 3273; 7018; 7057; 7276; 7450	APOB; TTR; DST; FGA; TF; VWF; HRG; THBS1; CDH5; A2M; C5	1670	1670
1.21601e-05	5.77606e-05	GO:0004857	m	3	enzyme inhibitor activity	2; 727; 3053; 3273; 5267; 6906	SERPINA4; SERPINA7; C5; HRG; A2M; SERPIND1	389	387
1.60931e-05	5.82074e-05	GO:0005539	m	3	glycosaminoglycan binding	338; 350; 3053; 3273; 7057	HRG; APOB; SERPIND1; APOH; THBS1	236	236
1.83813e-05	5.82074e-05	GO:0070051	m	3	fibrinogen binding	1003; 7057	CDH5; THBS1	5	5
2.61109e-05	0.000339441	GO:1901681	m	2	sulfur compound binding	338; 350; 3053; 3273; 7057	HRG; APOB; SERPIND1; APOH; THBS1	262	261
8.14846e-05	0.00052965	GO:0005201	m	2	extracellular matrix structural constituent	2243; 4060; 7057; 7450	VWF; THBS1; FGA; LUM	169	169
0.000111425	0.000302439	GO:0005518	m	3	collagen binding	4060; 7057; 7450	VWF; LUM; THBS1	68	68
0.000499161	0.00118551	GO:0019865	m	3	immunoglobulin binding	3273; 7450	HRG; VWF	24	24
0.000520398	0.00225506	GO:0030234	m	2	enzyme regulator activity	2; 350; 727; 3053; 3273; 5267; 6906	SERPINA4; SERPINA7; APOH; C5; HRG; A2M; SERPIND1	1084	1080
0.000631605	0.00133339	GO:0050839	m	3	cell adhesion molecule binding	667; 1003; 2243; 7057; 7450	VWF; DST; CDH5; FGA; THBS1	516	516
0.000970284	0.00291085	GO:0005178	m	4	integrin binding	667; 7057; 7450	DST; VWF; THBS1	142	142
0.00109069	0.00354475	GO:0044877	m	2	protein-containing complex binding	667; 1003; 3273; 4060; 7057; 7276; 7450	TTR; DST; THBS1; VWF; HRG; CDH5; LUM	1223	1223
0.00112779	0.0021428	GO:0043394	m	3	proteoglycan binding	3273; 7057	HRG; THBS1	36	36
0.0142655	0.0320973	GO:0002020	m	4	protease binding	2; 7450	VWF; A2M	132	132
0.015518	0.0245701	GO:0019838	m	3	growth factor binding	2; 7057	A2M; THBS1	138	138
0.015518	0.0245701	GO:0019955	m	3	cytokine binding	2; 7057	A2M; THBS1	138	138
0.0155856	0.0311713	GO:0005509	m	5	calcium ion binding	667; 1003; 7057; 78989	DST; COLEC11; CDH5; THBS1	718	709
0.022095	0.057447	GO:0008289	m	2	lipid binding	173; 338; 350; 7057	AFM; APOB; APOH; THBS1	789	788
0.0247331	0.0361483	GO:0005543	m	3	phospholipid binding	338; 350; 7057	APOB; APOH; THBS1	459	458

## Sheet: Mal-Norm_pathway
p-value	q-value	pathway	source	external_id	members_input_overlap	members_input_overlap_geneids	size	effective_size
5.33569e-17	3.09295e-15	Platelet degranulation	Reactome	R-HSA-114608	SERPINA1; SERPINA4; ORM1; APOH; FGA; SERPING1; A2M; AHSG; TF; THBS1; APOA1; A1BG	7018; 350; 7057; 5267; 2243; 335; 710; 5265; 5004; 197; 2; 1	131	131
8.47384e-17	3.09295e-15	Response to elevated platelet cytosolic Ca2+	Reactome	R-HSA-76005	SERPINA1; SERPINA4; ORM1; APOH; FGA; SERPING1; A2M; AHSG; TF; THBS1; APOA1; A1BG	7018; 350; 7057; 5267; 2243; 335; 710; 5265; 5004; 197; 2; 1	136	136
2.50313e-13	6.09094e-12	Platelet activation, signaling and aggregation	Reactome	R-HSA-76002	SERPINA1; SERPINA4; ORM1; APOH; THBS1; APOA1; SERPING1; A2M; AHSG; TF; FGA; A1BG	7018; 350; 7057; 5267; 2243; 710; 5265; 5004; 197; 2; 1; 335	263	263
1.59638e-12	2.91339e-11	Post-translational protein phosphorylation	Reactome	R-HSA-8957275	SERPINA1; APOB; FGA; C3; SERPIND1; TF; APOA1; APOA2; AHSG	7018; 336; 718; 2243; 3053; 335; 5265; 338; 197	107	107
6.16024e-12	8.99395e-11	Regulation of Insulin-like Growth Factor (IGF) transport and uptake by Insulin-like Growth Factor Binding Proteins (IGFBPs)	Reactome	R-HSA-381426	SERPINA1; APOB; FGA; C3; SERPIND1; TF; APOA1; APOA2; AHSG	7018; 336; 718; 2243; 3053; 335; 5265; 338; 197	124	124
7.12836e-11	8.67284e-10	Hemostasis	Reactome	R-HSA-109582	FGA; SERPINA1; SERPINA4; ORM1; APOH; THBS1; APOA1; SERPING1; AHSG; TF; APOB; A2M; SERPIND1; A1BG	7018; 5267; 5004; 3053; 2; 7057; 710; 197; 1; 335; 338; 350; 2243; 5265	677	677
7.34198e-10	7.65663e-09	Complement and coagulation cascades - Homo sapiens (human)	KEGG	path:hsa04610	SERPINA1; FGA; C8B; SERPING1; C3; A2M; SERPIND1	2; 3053; 5265; 732; 2243; 718; 710	85	85
2.89926e-09	2.35162e-08	Chylomicron remodeling	Reactome	R-HSA-8963901	APOB; APOC2; APOA1; APOA2	335; 344; 338; 336	9	9
2.89926e-09	2.35162e-08	Chylomicron assembly	Reactome	R-HSA-8963888	APOB; APOC2; APOA1; APOA2	335; 344; 338; 336	9	9
5.34103e-08	3.58783e-07	Retinoid metabolism and transport	Reactome	R-HSA-975634	RBP4; APOB; APOC2; APOA1; APOA2	335; 344; 338; 5950; 336	45	45
5.40631e-08	3.58783e-07	Plasma lipoprotein assembly	Reactome	R-HSA-8963898	APOB; APOC2; APOA1; APOA2	335; 344; 338; 336	17	17
8.2824e-08	5.03846e-07	Metabolism of fat-soluble vitamins	Reactome	R-HSA-6806667	RBP4; APOB; APOC2; APOA1; APOA2	335; 344; 338; 5950; 336	49	49
9.18781e-08	5.15931e-07	Cholesterol metabolism - Homo sapiens (human)	KEGG	path:hsa04979	APOC2; APOB; APOA1; APOH; APOA2	335; 338; 344; 350; 336	50	50
3.34714e-07	1.7453e-06	Plasma lipoprotein remodeling	Reactome	R-HSA-8963899	APOB; APOC2; APOA1; APOA2	335; 344; 338; 336	26	26
1.45273e-06	7.06995e-06	Formation of Fibrin Clot (Clotting Cascade)	Reactome	R-HSA-140877	SERPING1; A2M; SERPIND1; FGA	710; 2; 3053; 2243	37	37
1.96008e-06	8.94284e-06	Innate Immune System	Reactome	R-HSA-168249	SERPINA1; APOB; ORM1; HBB; C8B; SERPING1; AHSG; C3; CPN2; LRG1; FGA; A1BG	5004; 3043; 338; 710; 732; 197; 1; 1370; 116844; 718; 2243; 5265	1065	1064
3.48443e-06	1.49625e-05	Visual phototransduction	Reactome	R-HSA-2187338	APOC2; APOB; RBP4; APOA1; APOA2	336; 5950; 335; 344; 338	103	103
1.03363e-05	4.19195e-05	Plasma lipoprotein assembly, remodeling, and clearance	Reactome	R-HSA-174824	APOB; APOC2; APOA1; APOA2	335; 344; 338; 336	60	60
1.23515e-05	4.74556e-05	Heme signaling	Reactome	R-HSA-9707616	APOB; APOA1; HBB	3043; 335; 338	20	20
5.23183e-05	0.000190962	Metabolism of vitamins and cofactors	Reactome	R-HSA-196854	APOC2; APOB; RBP4; APOA1; APOA2	336; 5950; 335; 344; 338	180	180
9.59391e-05	0.000333503	Neutrophil degranulation	Reactome	R-HSA-6798695	SERPINA1; ORM1; HBB; AHSG; C3; LRG1; A1BG	116844; 5004; 3043; 197; 1; 718; 5265	487	486
0.000107448	0.000356531	Scavenging by Class B Receptors	Reactome	R-HSA-3000471	APOB; APOA1	335; 338	7	7
0.000120178	0.000381433	Binding and Uptake of Ligands by Scavenger Receptors	Reactome	R-HSA-2173782	APOB; APOA1; HBB	3043; 335; 338	42	42
0.000183666	0.000558652	HDL remodeling	Reactome	R-HSA-8964058	APOC2; APOA1	344; 335	9	9
0.000196679	0.000574302	Regulation of Complement cascade	Reactome	R-HSA-977606	C3; CPN2; C8B; SERPING1	732; 1370; 718; 710	127	127
0.000208433	0.000585215	Post-translational protein modification	Reactome	R-HSA-597592	FGA; SERPINA1; APOB; SMC3; THBS1; C3; APOA2; TF; APOA1; SERPIND1; AHSG	7018; 3053; 335; 5265; 336; 7057; 9126; 197; 338; 718; 2243	1425	1425
0.000263006	0.00071109	Complement cascade	Reactome	R-HSA-166658	C3; CPN2; C8B; SERPING1	732; 718; 1370; 710	137	137
0.000335271	0.0008741	Scavenging of heme from plasma	Reactome	R-HSA-2168880	APOA1; HBB	3043; 335	12	12
0.000444074	0.00111784	Immune System	Reactome	R-HSA-168256	SERPINA1; APOB; ORM1; HBB; C8B; SERPING1; AHSG; C3; CPN2; LRG1; FGA; A1BG	710; 1; 116844; 732; 5004; 3043; 1370; 5265; 197; 338; 718; 2243	1828	1827
0.000525375	0.00127841	Transport of small molecules	Reactome	R-HSA-382551	APOB; AZGP1; HBB; APOC2; TF; APOA1; APOA2	7018; 563; 335; 3043; 336; 338; 344	641	641
0.000606087	0.00142724	Regulation of TLR by endogenous ligand	Reactome	R-HSA-5686938	APOB; FGA	2243; 338	16	16
0.000685912	0.00156474	Intrinsic Pathway of Fibrin Clot Formation	Reactome	R-HSA-140837	SERPING1; A2M	710; 2	17	17
0.000752829	0.00166535	Metabolism of proteins	Reactome	R-HSA-392499	FGA; SERPINA1; APOB; SMC3; THBS1; C3; APOA2; TF; AGT; APOA1; SERPIND1; AHSG	7018; 3053; 335; 5265; 336; 183; 7057; 9126; 197; 338; 718; 2243	1935	1934
0.000859957	0.00184638	Scavenging by Class A Receptors	Reactome	R-HSA-3000480	APOB; APOA1	335; 338	19	19
0.000954136	0.00199005	Common Pathway of Fibrin Clot Formation	Reactome	R-HSA-140875	FGA; SERPIND1	2243; 3053	20	20
0.00137806	0.00279441	Vitamin digestion and absorption - Homo sapiens (human)	KEGG	path:hsa04977	APOB; APOA1	335; 338	24	24
0.00150228	0.00296395	Cellular response to chemical stress	Reactome	R-HSA-9711123	BLVRB; PRDX2; HBB	3043; 7001; 645	99	99
0.00201265	0.00386641	Plasma lipoprotein clearance	Reactome	R-HSA-8964043	APOB; APOA1	335; 338	29	29
0.00309186	0.00578734	African trypanosomiasis - Homo sapiens (human)	KEGG	path:hsa05143	APOA1; HBB	335; 3043	37	36
0.00438742	0.00800704	Fat digestion and absorption - Homo sapiens (human)	KEGG	path:hsa04975	APOB; APOA1	338; 335	43	43
0.00589255	0.0104916	Malaria - Homo sapiens (human)	KEGG	path:hsa05144	HBB; THBS1	7057; 3043	50	50
0.00812058	0.0141143	Cellular responses to stress	Reactome	R-HSA-2262752	PRDX2; BLVRB; APOB; APOA1; HBB	335; 3043; 7001; 645; 338	554	553
0.00906422	0.0153881	Cellular responses to external stimuli	Reactome	R-HSA-8953897	PRDX2; BLVRB; APOB; APOA1; HBB	335; 3043; 7001; 645; 338	569	568
0.00979293	0.0162242	Cytoprotection by HMOX1	Reactome	R-HSA-9707564	BLVRB; HBB	3043; 645	65	65
0.0100845	0.0162242	Integrin cell surface interactions	Reactome	R-HSA-216083	FGA; THBS1	7057; 2243	66	66
0.0102235	0.0162242	Sensory Perception	Reactome	R-HSA-9709957	RBP4; APOC2; APOB; APOA1; APOA2	336; 335; 338; 5950; 344	585	585
0.0125543	0.0192814	PPAR signaling pathway - Homo sapiens (human)	KEGG	path:hsa03320	APOA1; APOA2	335; 336	76	74
0.0126782	0.0192814	Vesicle-mediated transport	Reactome	R-HSA-5653656	TF; SERPINA1; APOB; APOA1; HBB	7018; 3043; 335; 5265; 338	617	617
0.0132091	0.0196788	Pertussis - Homo sapiens (human)	KEGG	path:hsa05133	C3; SERPING1	710; 718	76	76
0.0158239	0.023103	Coronavirus disease - COVID-19 - Homo sapiens (human)	KEGG	path:hsa05171	C3; C8B; FGA	2243; 718; 732	232	231
0.024282	0.0347566	Cargo recognition for clathrin-mediated endocytosis	Reactome	R-HSA-8856825	TF; APOB	7018; 338	105	105
0.0279055	0.0391751	Extracellular matrix organization	Reactome	R-HSA-1474244	A2M; FGA; THBS1	7057; 2243; 2	287	287
0.0359907	0.0495721	Toll-like Receptor Cascades	Reactome	R-HSA-168898	APOB; FGA	338; 2243	130	130
0.0380324	0.0514141	Systemic lupus erythematosus - Homo sapiens (human)	KEGG	path:hsa05322	C3; C8B	718; 732	136	134
0.0422463	0.0560724	Clathrin-mediated endocytosis	Reactome	R-HSA-8856828	TF; APOB	7018; 338	142	142
0.0471874	0.0615121	Phagosome - Homo sapiens (human)	KEGG	path:hsa04145	C3; THBS1	718; 7057	152	151

## Sheet: Mal-Norm_GO
p-value	q-value	term_goid	term_category	term_level	term_name	members_input_overlap	members_input_overlap_geneids	size	effective_size
5.36968e-14	9.28955e-12	GO:0051346	b	5	negative regulation of hydrolase activity	2; 183; 197; 335; 336; 710; 718; 866; 3053; 5265; 5267; 6906; 7057	SERPIND1; SERPINA1; SERPINA4; SERPINA6; SERPINA7; THBS1; A2M; SERPING1; AHSG; C3; AGT; APOA1; APOA2	447	445
1.62316e-13	3.58718e-11	GO:0045055	b	4	regulated exocytosis	1; 2; 197; 335; 350; 710; 718; 2243; 3043; 5004; 5265; 5267; 7018; 7057; 116844	FGA; SERPINA1; SERPINA4; ORM1; THBS1; APOH; A2M; TF; SERPING1; AHSG; C3; LRG1; HBB; APOA1; A1BG	786	783
1.17683e-12	1.6711e-10	GO:0006887	b	3	exocytosis	1; 2; 197; 335; 350; 710; 718; 2243; 3043; 5004; 5265; 5267; 7018; 7057; 116844	FGA; SERPINA1; SERPINA4; ORM1; THBS1; APOH; A2M; TF; SERPING1; AHSG; C3; LRG1; HBB; APOA1; A1BG	901	898
1.43319e-12	9.889e-11	GO:0032940	b	2	secretion by cell	1; 2; 183; 197; 335; 350; 710; 718; 2243; 3043; 5004; 5265; 5267; 5950; 7018; 7057; 116844	FGA; SERPINA1; SERPINA4; ORM1; THBS1; APOH; A2M; TF; SERPING1; RBP4; AHSG; C3; LRG1; AGT; HBB; APOA1; A1BG	1334	1331
3.88554e-12	4.29352e-10	GO:0043086	b	4	negative regulation of catalytic activity	2; 183; 197; 335; 336; 344; 710; 718; 866; 3053; 5265; 5267; 6906; 7057	SERPIND1; SERPINA1; SERPINA4; SERPINA6; SERPINA7; THBS1; A2M; SERPING1; APOC2; AHSG; C3; AGT; APOA1; APOA2	791	789
6.77942e-12	4.99417e-10	GO:0046903	b	4	secretion	1; 2; 183; 197; 335; 350; 710; 718; 2243; 3043; 5004; 5265; 5267; 5950; 7018; 7057; 116844	FGA; SERPINA1; SERPINA4; ORM1; THBS1; APOH; A2M; TF; SERPING1; RBP4; AHSG; C3; LRG1; AGT; HBB; APOA1; A1BG	1469	1466
2.04279e-11	7.04762e-10	GO:0002252	b	2	immune effector process	1; 2; 197; 335; 336; 563; 710; 718; 732; 1370; 3043; 5004; 5265; 5950; 7001; 116844	SERPINA1; ORM1; AZGP1; PRDX2; A2M; C8B; SERPING1; RBP4; AHSG; C3; CPN2; LRG1; HBB; APOA1; APOA2; A1BG	1324	1322
3.14126e-11	2.2303e-09	GO:0044092	b	3	negative regulation of molecular function	2; 183; 197; 335; 336; 344; 710; 718; 866; 3053; 5265; 5267; 6906; 7001; 7057	SERPIND1; SERPINA1; SERPINA4; SERPINA6; SERPINA7; THBS1; PRDX2; A2M; SERPING1; APOC2; AHSG; C3; AGT; APOA1; APOA2	1132	1130
2.07855e-10	1.1484e-08	GO:0051336	b	4	regulation of hydrolase activity	2; 183; 197; 335; 336; 344; 350; 710; 718; 866; 3053; 5265; 5267; 6906; 7057	SERPIND1; SERPINA1; SERPINA4; SERPINA6; SERPINA7; THBS1; APOH; A2M; SERPING1; APOC2; AHSG; C3; AGT; APOA1; APOA2	1295	1292
2.95118e-10	1.30442e-08	GO:0016192	b	4	vesicle-mediated transport	1; 2; 197; 335; 336; 338; 344; 350; 710; 718; 2243; 3043; 5004; 5265; 5267; 7018; 7057; 116844	FGA; SERPINA1; APOB; ORM1; THBS1; APOH; A2M; TF; SERPING1; APOC2; AHSG; C3; SERPINA4; LRG1; HBB; APOA1; APOA2; A1BG	2167	2163
6.52224e-10	5.64174e-08	GO:0034371	b	5	chylomicron remodeling	335; 336; 338; 344	APOC2; APOB; APOA1; APOA2	9	9
1.66928e-09	8.39237e-08	GO:0002526	b	5	acute inflammatory response	2; 197; 710; 718; 732; 1370; 5004; 5265	SERPINA1; ORM1; C8B; SERPING1; AHSG; C3; CPN2; A2M	224	224
1.70162e-09	3.91373e-08	GO:0006955	b	2	immune response	1; 2; 197; 335; 336; 338; 563; 710; 718; 732; 1370; 2243; 3043; 5004; 5265; 7018; 7057; 116844	FGA; SERPINA1; APOB; ORM1; AZGP1; THBS1; A2M; TF; C8B; SERPING1; AHSG; C3; CPN2; LRG1; HBB; APOA1; APOA2; A1BG	2409	2406
1.70443e-09	6.27797e-08	GO:0034378	b	4	chylomicron assembly	335; 336; 338; 344	APOC2; APOB; APOA1; APOA2	11	11
1.94043e-09	7.51918e-08	GO:0034369	b	3	plasma lipoprotein particle remodeling	183; 335; 336; 338; 344	APOC2; AGT; APOB; APOA1; APOA2	34	34
1.94043e-09	8.39237e-08	GO:0034368	b	5	protein-lipid complex remodeling	183; 335; 336; 338; 344	APOC2; AGT; APOB; APOA1; APOA2	34	34
2.11808e-09	7.51918e-08	GO:0007596	b	3	blood coagulation	2; 350; 710; 2243; 3043; 3053; 5265; 7001; 7057	FGA; SERPINA1; PRDX2; APOH; HBB; SERPING1; THBS1; A2M; SERPIND1	344	344
2.34355e-09	4.04263e-08	GO:0050817	b	2	coagulation	2; 350; 710; 2243; 3043; 3053; 5265; 7001; 7057	FGA; SERPINA1; PRDX2; APOH; HBB; SERPING1; THBS1; A2M; SERPIND1	348	348
2.34355e-09	6.44126e-08	GO:0007599	b	4	hemostasis	2; 350; 710; 2243; 3043; 3053; 5265; 7001; 7057	FGA; SERPINA1; PRDX2; APOH; HBB; SERPING1; THBS1; A2M; SERPIND1	348	348
2.54307e-09	6.44126e-08	GO:0006954	b	4	inflammatory response	2; 183; 197; 335; 710; 718; 732; 1370; 5004; 5265; 7001; 7057	SERPINA1; ORM1; THBS1; PRDX2; A2M; C8B; SERPING1; AHSG; C3; CPN2; AGT; APOA1	842	842
2.62314e-09	6.44126e-08	GO:0034367	b	4	protein-containing complex remodeling	183; 335; 336; 338; 344	APOC2; AGT; APOB; APOA1; APOA2	36	36
2.84552e-09	8.08127e-08	GO:0050790	b	3	regulation of catalytic activity	2; 183; 197; 335; 336; 344; 350; 710; 718; 866; 1370; 3053; 5265; 5267; 6906; 7001; 7018; 7057	SERPIND1; SERPINA1; SERPINA4; SERPINA6; SERPINA7; THBS1; PRDX2; APOH; A2M; TF; SERPING1; APOC2; AHSG; C3; CPN2; AGT; APOA1; APOA2	2487	2483
4.45249e-09	9.84001e-08	GO:1905952	b	4	regulation of lipid localization	183; 335; 336; 338; 344; 718; 7057	APOB; THBS1; APOC2; C3; AGT; APOA1; APOA2	158	158
5.15295e-09	1.03527e-07	GO:0034370	b	4	triglyceride-rich lipoprotein particle remodeling	335; 336; 338; 344	APOC2; APOB; APOA1; APOA2	14	14
6.80868e-09	1.25393e-07	GO:0032101	b	4	regulation of response to external stimulus	2; 183; 197; 335; 350; 710; 718; 732; 1370; 2243; 7001; 7057	FGA; THBS1; PRDX2; APOH; A2M; C8B; SERPING1; AHSG; C3; CPN2; AGT; APOA1	920	919
9.97869e-09	2.36162e-07	GO:0010876	b	3	lipid localization	183; 335; 336; 338; 344; 350; 718; 5950; 7057	APOB; APOH; THBS1; APOC2; C3; RBP4; AGT; APOA1; APOA2	411	411
1.7765e-08	2.45157e-07	GO:0071827	b	2	plasma lipoprotein particle organization	183; 335; 336; 338; 344	APOC2; AGT; APOB; APOA1; APOA2	52	52
2.26195e-08	2.60124e-07	GO:0065008	b	2	regulation of biological quality	2; 183; 335; 336; 338; 344; 350; 563; 710; 718; 866; 1370; 2243; 3043; 3053; 5265; 5950; 6906; 7001; 7018; 7057	FGA; SERPINA1; APOB; SERPINA6; SERPINA7; AZGP1; THBS1; PRDX2; APOH; APOA1; RBP4; TF; SERPING1; APOC2; SERPIND1; C3; CPN2; AGT; HBB; A2M; APOA2	4060	4060
2.59942e-08	4.41901e-07	GO:0071825	b	4	protein-lipid complex subunit organization	183; 335; 336; 338; 344	APOC2; AGT; APOB; APOA1; APOA2	56	56
2.94753e-08	5.97928e-07	GO:0006810	b	3	transport	1; 2; 183; 197; 335; 336; 338; 344; 350; 563; 710; 718; 2243; 3043; 5004; 5265; 5267; 5950; 6906; 7018; 7057; 51268; 116844	HBB; SERPING1; APOC2; AHSG; AGT; A2M; APOA2; SERPINA1; APOB; SERPINA7; APOH; THBS1; TF; FGA; A1BG; C3; RBP4; SERPINA4; LRG1; ORM1; PIPOX; AZGP1; APOA1	5099	5094
3.46012e-08	6.14172e-07	GO:0006952	b	3	defense response	2; 183; 197; 335; 338; 710; 718; 732; 1370; 2243; 5004; 5265; 7001; 7018; 7057	FGA; SERPINA1; APOB; ORM1; THBS1; PRDX2; A2M; TF; C8B; SERPING1; AHSG; C3; CPN2; AGT; APOA1	1876	1873
3.54083e-08	5.58945e-07	GO:0002697	b	4	regulation of immune effector process	2; 335; 336; 563; 710; 718; 732; 1370; 5950	AZGP1; APOA1; C8B; SERPING1; RBP4; C3; CPN2; A2M; APOA2	476	476
4.25506e-08	4.19428e-07	GO:0072376	b	2	protein activation cascade	2; 350; 710; 718; 732; 1370; 2243	APOH; FGA; C8B; SERPING1; C3; CPN2; A2M	219	219
4.3164e-08	6.3595e-07	GO:0006508	b	4	proteolysis	2; 183; 197; 350; 710; 718; 732; 866; 1370; 2243; 3053; 5265; 5267; 6906; 7057	SERPINA1; SERPINA4; SERPINA6; SERPINA7; THBS1; APOH; FGA; C8B; SERPING1; AHSG; C3; CPN2; AGT; A2M; SERPIND1	1907	1904
4.86295e-08	1.68258e-06	GO:0016485	b	5	protein processing	2; 350; 710; 718; 732; 1370; 2243; 7057	APOH; FGA; C8B; SERPING1; C3; CPN2; THBS1; A2M	345	345
5.34005e-08	4.6058e-07	GO:0051234	b	2	establishment of localization	1; 2; 183; 197; 335; 336; 338; 344; 350; 563; 710; 718; 2243; 3043; 5004; 5265; 5267; 5950; 6906; 7018; 7057; 51268; 116844	HBB; SERPING1; APOC2; AHSG; AGT; A2M; APOA2; SERPINA1; APOB; SERPINA7; APOH; THBS1; TF; FGA; A1BG; C3; RBP4; SERPINA4; LRG1; ORM1; PIPOX; AZGP1; APOA1	5250	5245
5.62531e-08	7.76996e-07	GO:0080134	b	4	regulation of response to stress	2; 183; 197; 335; 338; 350; 710; 718; 732; 1370; 2243; 7001; 7018; 7057	FGA; APOB; THBS1; PRDX2; APOH; A2M; TF; C8B; SERPING1; AHSG; C3; CPN2; AGT; APOA1	1642	1641
6.07904e-08	8.81382e-07	GO:0050878	b	3	regulation of body fluid levels	2; 350; 710; 2243; 3043; 3053; 5265; 7001; 7057	FGA; SERPINA1; PRDX2; APOH; HBB; SERPING1; THBS1; A2M; SERPIND1	507	507
6.20691e-08	8.81382e-07	GO:0009611	b	3	response to wounding	2; 335; 350; 710; 2243; 3043; 3053; 5265; 7001; 7057	SERPINA1; PRDX2; APOH; HBB; APOA1; SERPING1; A2M; THBS1; FGA; SERPIND1	687	687
6.25458e-08	8.13095e-07	GO:0006638	b	4	neutral lipid metabolic process	335; 336; 338; 344; 350; 718	APOB; APOH; APOC2; C3; APOA1; APOA2	135	135
6.25458e-08	1.8034e-06	GO:0006639	b	5	acylglycerol metabolic process	335; 336; 338; 344; 350; 718	APOB; APOH; APOC2; C3; APOA1; APOA2	135	135
7.23218e-08	8.87951e-07	GO:0010901	b	4	regulation of very-low-density lipoprotein particle remodeling	335; 336; 344	APOC2; APOA1; APOA2	6	6
7.34979e-08	1.81645e-06	GO:0006869	b	5	lipid transport	183; 335; 336; 338; 344; 350; 5950; 7057	APOB; APOH; THBS1; APOC2; RBP4; AGT; APOA1; APOA2	364	364
1.01628e-07	1.22806e-06	GO:0002682	b	3	regulation of immune system process	2; 335; 336; 338; 563; 710; 718; 732; 1370; 2243; 5004; 5950; 7001; 7057	FGA; APOB; ORM1; AZGP1; PRDX2; APOA1; C8B; SERPING1; RBP4; C3; CPN2; THBS1; A2M; APOA2	1722	1720
1.0378e-07	1.22806e-06	GO:0072378	b	3	blood coagulation, fibrin clot formation	2; 350; 710; 2243	SERPING1; A2M; APOH; FGA	28	28
1.21159e-07	9.28886e-07	GO:0065009	b	2	regulation of molecular function	2; 183; 197; 335; 336; 344; 350; 710; 718; 866; 1370; 3053; 5265; 5267; 6906; 7001; 7018; 7057	SERPIND1; SERPINA1; SERPINA4; SERPINA6; SERPINA7; THBS1; PRDX2; APOH; A2M; TF; SERPING1; APOC2; AHSG; C3; CPN2; AGT; APOA1; APOA2	3142	3138
1.38598e-07	1.51391e-06	GO:0034377	b	3	plasma lipoprotein particle assembly	335; 336; 338; 344	APOC2; APOB; APOA1; APOA2	30	30
1.69578e-07	1.97246e-06	GO:0030193	b	4	regulation of blood coagulation	350; 710; 2243; 7001; 7057	THBS1; SERPING1; FGA; APOH; PRDX2	81	81
1.80004e-07	1.98904e-06	GO:0042060	b	4	wound healing	2; 350; 710; 2243; 3043; 3053; 5265; 7001; 7057	FGA; SERPINA1; PRDX2; APOH; HBB; SERPING1; THBS1; A2M; SERPIND1	576	576
1.80389e-07	1.82966e-06	GO:1900046	b	3	regulation of hemostasis	350; 710; 2243; 7001; 7057	THBS1; SERPING1; FGA; APOH; PRDX2	82	82
1.97017e-07	2.07337e-06	GO:0051604	b	4	protein maturation	2; 350; 710; 718; 732; 1370; 2243; 7057	APOH; FGA; C8B; SERPING1; C3; CPN2; THBS1; A2M	414	414
2.10022e-07	4.48848e-06	GO:0051246	b	5	regulation of protein metabolic process	2; 183; 197; 335; 710; 718; 732; 866; 1370; 2243; 3053; 5265; 5267; 6906; 7001; 7018; 7057	FGA; SERPINA1; SERPINA4; SERPINA6; SERPINA7; THBS1; PRDX2; A2M; TF; C8B; SERPING1; AHSG; C3; CPN2; AGT; APOA1; SERPIND1	2861	2857
2.16135e-07	2.17117e-06	GO:0050818	b	4	regulation of coagulation	350; 710; 2243; 7001; 7057	THBS1; SERPING1; FGA; APOH; PRDX2	85	85
2.33505e-07	4.48848e-06	GO:0065005	b	5	protein-lipid complex assembly	335; 336; 338; 344	APOC2; APOB; APOA1; APOA2	34	34
2.57276e-07	2.43555e-06	GO:0097006	b	3	regulation of plasma lipoprotein particle levels	183; 335; 336; 338; 344	APOC2; AGT; APOB; APOA1; APOA2	88	88
3.29855e-07	2.276e-06	GO:0009605	b	2	response to external stimulus	2; 183; 197; 335; 338; 350; 710; 718; 732; 1370; 2243; 3053; 7001; 7018; 7057; 116844	FGA; APOB; THBS1; PRDX2; APOH; A2M; TF; C8B; SERPING1; AHSG; C3; CPN2; LRG1; AGT; APOA1; SERPIND1	2572	2570
3.97282e-07	3.52588e-06	GO:0043062	b	3	extracellular structure organization	2; 183; 335; 336; 338; 344; 2243; 7057	FGA; APOB; THBS1; APOA1; APOC2; AGT; A2M; APOA2	454	454
5.50527e-07	9.52412e-06	GO:0050727	b	5	regulation of inflammatory response	2; 183; 197; 335; 710; 718; 732; 1370	A2M; C8B; SERPING1; AHSG; C3; CPN2; AGT; APOA1	474	474
7.41885e-07	1.05186e-05	GO:0031347	b	5	regulation of defense response	2; 183; 197; 335; 338; 710; 718; 732; 1370; 2243	FGA; APOB; A2M; C8B; SERPING1; AHSG; C3; CPN2; AGT; APOA1	898	898
7.80497e-07	6.23552e-06	GO:0002443	b	3	leukocyte mediated immunity	1; 197; 563; 710; 718; 732; 3043; 5004; 5265; 116844	SERPINA1; ORM1; AZGP1; HBB; C8B; SERPING1; AHSG; C3; LRG1; A1BG	905	903
7.90418e-07	6.23552e-06	GO:0034384	b	3	high-density lipoprotein particle clearance	335; 336; 344	APOC2; APOA1; APOA2	12	12
7.90418e-07	1.05186e-05	GO:0010872	b	5	regulation of cholesterol esterification	183; 335; 336	AGT; APOA1; APOA2	12	12
7.90418e-07	1.05186e-05	GO:0034372	b	5	very-low-density lipoprotein particle remodeling	335; 336; 344	APOC2; APOA1; APOA2	12	12
9.64646e-07	1.11256e-05	GO:0046461	b	5	neutral lipid catabolic process	335; 336; 338; 344	APOC2; APOB; APOA1; APOA2	48	48
9.64646e-07	1.11256e-05	GO:0030195	b	5	negative regulation of blood coagulation	350; 710; 2243; 7057	SERPING1; FGA; APOH; THBS1	48	48
1.01944e-06	9.66165e-06	GO:0051241	b	4	negative regulation of multicellular organismal process	197; 335; 336; 344; 350; 710; 2243; 5004; 5950; 7001; 7057	ORM1; PRDX2; APOH; FGA; SERPING1; APOC2; AHSG; RBP4; THBS1; APOA1; APOA2	1181	1178
1.04923e-06	9.66165e-06	GO:1900047	b	4	negative regulation of hemostasis	350; 710; 2243; 7057	SERPING1; FGA; APOH; THBS1	49	49
1.23479e-06	1.20953e-05	GO:0050819	b	5	negative regulation of coagulation	350; 710; 2243; 7057	SERPING1; FGA; APOH; THBS1	51	51
1.25847e-06	1.20953e-05	GO:0030449	b	5	regulation of complement activation	2; 710; 718; 732; 1370	C3; CPN2; C8B; SERPING1; A2M	121	121
1.25847e-06	1.20953e-05	GO:0032368	b	5	regulation of lipid transport	183; 335; 336; 344; 7057	AGT; APOC2; APOA1; APOA2; THBS1	121	121
1.31079e-06	1.12599e-05	GO:2000257	b	4	regulation of protein activation cascade	2; 710; 718; 732; 1370	C3; CPN2; C8B; SERPING1; A2M	122	122
1.32469e-06	1.12599e-05	GO:0048584	b	4	positive regulation of response to stimulus	2; 183; 335; 338; 350; 563; 710; 718; 732; 1370; 2243; 7001; 7018; 7057; 116844	FGA; APOB; AZGP1; THBS1; PRDX2; APOH; APOA1; TF; C8B; SERPING1; C3; CPN2; LRG1; AGT; A2M	2470	2468
1.33621e-06	8.38167e-06	GO:0034381	b	2	plasma lipoprotein particle clearance	335; 336; 338; 344	APOC2; APOB; APOA1; APOA2	52	52
1.53749e-06	1.39992e-05	GO:0006721	b	5	terpenoid metabolic process	335; 336; 338; 344; 5950	RBP4; APOC2; APOB; APOA1; APOA2	126	126
1.79993e-06	1.03496e-05	GO:0006950	b	2	response to stress	2; 183; 197; 335; 338; 350; 710; 718; 732; 1370; 2243; 3043; 3053; 5004; 5265; 7001; 7018; 7057; 9126	FGA; SERPINA1; APOB; ORM1; THBS1; SMC3; PRDX2; APOH; A2M; TF; C8B; SERPING1; AHSG; C3; CPN2; AGT; HBB; APOA1; SERPIND1	4192	4187
2.00333e-06	1.73288e-05	GO:0034433	b	5	steroid esterification	183; 335; 336	AGT; APOA1; APOA2	16	16
2.43e-06	1.989e-05	GO:0034374	b	4	low-density lipoprotein particle remodeling	183; 336; 338	AGT; APOB; APOA2	17	17
2.51863e-06	1.88234e-05	GO:0006959	b	3	humoral immune response	2; 710; 718; 732; 1370; 2243; 7018	FGA; TF; C8B; SERPING1; C3; CPN2; A2M	402	401
2.87191e-06	2.24193e-05	GO:0015850	b	5	organic hydroxy compound transport	183; 335; 336; 338; 344; 5950	APOB; RBP4; APOC2; AGT; APOA1; APOA2	260	259
2.91286e-06	2.06813e-05	GO:0007597	b	3	blood coagulation, intrinsic pathway	2; 350; 710	SERPING1; A2M; APOH	18	18
2.91286e-06	2.29908e-05	GO:0034375	b	4	high-density lipoprotein particle remodeling	335; 336; 344	APOC2; APOA1; APOA2	18	18
2.96811e-06	2.24193e-05	GO:0002920	b	5	regulation of humoral immune response	2; 710; 718; 732; 1370	C3; CPN2; C8B; SERPING1; A2M	144	144
2.9806e-06	2.24193e-05	GO:0032268	b	5	regulation of cellular protein metabolic process	2; 183; 197; 335; 710; 718; 866; 2243; 3053; 5265; 5267; 6906; 7001; 7018; 7057	FGA; SERPINA1; SERPINA4; SERPINA6; SERPINA7; THBS1; PRDX2; A2M; TF; SERPING1; AHSG; C3; AGT; APOA1; SERPIND1	2633	2629
3.17605e-06	2.42037e-05	GO:0006720	b	4	isoprenoid metabolic process	335; 336; 338; 344; 5950	RBP4; APOC2; APOB; APOA1; APOA2	146	146
5.08917e-06	3.66844e-05	GO:0006897	b	5	endocytosis	197; 335; 336; 338; 344; 718; 3043; 7018; 7057	APOB; HBB; TF; APOC2; AHSG; C3; THBS1; APOA1; APOA2	861	861
5.84821e-06	4.04696e-05	GO:0046503	b	5	glycerolipid catabolic process	335; 336; 338; 344	APOC2; APOB; APOA1; APOA2	75	75
6.20285e-06	4.56943e-05	GO:0002274	b	4	myeloid leukocyte activation	1; 197; 718; 3043; 5004; 5265; 7057; 116844	SERPINA1; ORM1; HBB; AHSG; C3; LRG1; THBS1; A1BG	658	656
7.37758e-06	5.2595e-05	GO:0050776	b	4	regulation of immune response	2; 335; 336; 338; 563; 710; 718; 732; 1370; 2243	FGA; APOB; AZGP1; APOA1; C8B; SERPING1; C3; CPN2; A2M; APOA2	1159	1159
9.01152e-06	6.12188e-05	GO:0080090	b	4	regulation of primary metabolic process	2; 183; 197; 335; 336; 338; 344; 710; 718; 732; 866; 1370; 2243; 3053; 5265; 5267; 6906; 7001; 7018; 7057; 9126; 90390	PRDX2; C8B; SERPING1; APOC2; AHSG; AGT; A2M; APOA2; SERPINA1; APOB; SERPINA6; SERPINA7; SMC3; THBS1; TF; FGA; MED30; C3; SERPINA4; SERPIND1; APOA1; CPN2	6227	6219
9.06692e-06	6.03299e-05	GO:1903034	b	5	regulation of response to wounding	350; 710; 2243; 7001; 7057	THBS1; SERPING1; FGA; APOH; PRDX2	181	181
9.14127e-06	6.12188e-05	GO:0043312	b	4	neutrophil degranulation	1; 197; 718; 3043; 5004; 5265; 116844	SERPINA1; ORM1; HBB; AHSG; C3; LRG1; A1BG	490	488
9.55147e-06	6.45861e-05	GO:0048518	b	3	positive regulation of biological process	2; 183; 197; 335; 336; 338; 344; 350; 563; 710; 718; 732; 1370; 2243; 3043; 5004; 5950; 7001; 7018; 7057; 116844; 90390	PRDX2; HBB; C8B; SERPING1; APOC2; AHSG; AGT; A2M; APOA2; APOB; APOH; THBS1; TF; FGA; MED30; C3; RBP4; LRG1; ORM1; AZGP1; APOA1; CPN2	6243	6239
1.09871e-05	6.90051e-05	GO:0002446	b	5	neutrophil mediated immunity	1; 197; 718; 3043; 5004; 5265; 116844	SERPINA1; ORM1; HBB; AHSG; C3; LRG1; A1BG	504	502
1.1504e-05	6.90051e-05	GO:0032102	b	5	negative regulation of response to external stimulus	335; 350; 710; 2243; 7001; 7057	FGA; PRDX2; APOH; THBS1; SERPING1; APOA1	330	330
1.15673e-05	6.90051e-05	GO:1903035	b	5	negative regulation of response to wounding	350; 710; 2243; 7057	SERPING1; FGA; APOH; THBS1	89	89
1.17172e-05	7.61618e-05	GO:0036230	b	4	granulocyte activation	1; 197; 718; 3043; 5004; 5265; 116844	SERPINA1; ORM1; HBB; AHSG; C3; LRG1; A1BG	509	507
1.19123e-05	7.68886e-05	GO:0019222	b	3	regulation of metabolic process	2; 183; 197; 335; 336; 338; 344; 710; 718; 732; 866; 1370; 2243; 3043; 3053; 5265; 5267; 6906; 7001; 7018; 7057; 9126; 90390	PRDX2; HBB; C8B; SERPING1; APOC2; AHSG; AGT; A2M; APOA2; SERPINA1; APOB; SERPINA6; SERPINA7; SMC3; THBS1; TF; FGA; MED30; C3; SERPINA4; SERPIND1; APOA1; CPN2	6911	6903
1.28901e-05	8.09643e-05	GO:1900048	b	4	positive regulation of hemostasis	350; 7001; 7057	PRDX2; APOH; THBS1	29	29
1.28901e-05	7.43331e-05	GO:0030194	b	5	positive regulation of blood coagulation	350; 7001; 7057	PRDX2; APOH; THBS1	29	29
1.30083e-05	8.03124e-05	GO:0006956	b	3	complement activation	2; 710; 718; 732; 1370	C3; CPN2; C8B; SERPING1; A2M	195	195
1.31888e-05	8.09643e-05	GO:0002684	b	4	positive regulation of immune system process	2; 338; 563; 710; 718; 732; 1370; 2243; 5950; 7057	APOB; AZGP1; FGA; C8B; SERPING1; RBP4; C3; CPN2; THBS1; A2M	1238	1238
1.4307e-05	7.90353e-05	GO:0050820	b	5	positive regulation of coagulation	350; 7001; 7057	PRDX2; APOH; THBS1	30	30
1.43391e-05	8.56468e-05	GO:0071702	b	4	organic substance transport	183; 335; 336; 338; 344; 350; 563; 718; 2243; 3043; 5950; 7018; 7057; 51268	APOB; PIPOX; AZGP1; THBS1; APOH; FGA; TF; APOC2; C3; RBP4; AGT; HBB; APOA1; APOA2	2589	2586
1.46192e-05	7.90353e-05	GO:0010903	b	5	negative regulation of very-low-density lipoprotein particle remodeling	335; 336	APOA1; APOA2	4	4
1.54269e-05	8.97195e-05	GO:0060627	b	4	regulation of vesicle-mediated transport	197; 335; 336; 344; 718; 2243; 7018	APOA1; TF; APOC2; AHSG; C3; FGA; APOA2	530	529
1.56165e-05	8.18682e-05	GO:0060191	b	5	regulation of lipase activity	335; 336; 344; 350	APOC2; APOA1; APOA2; APOH	96	96
1.69719e-05	9.61742e-05	GO:0048523	b	4	negative regulation of cellular process	2; 183; 197; 335; 336; 344; 350; 563; 710; 718; 866; 2243; 3053; 5265; 5267; 5950; 6906; 7001; 7057	FGA; SERPINA1; SERPINA4; SERPINA6; SERPIND1; AZGP1; THBS1; SERPINA7; PRDX2; APOH; A2M; SERPING1; APOC2; AHSG; C3; RBP4; AGT; APOA1; APOA2	4836	4830
1.74096e-05	0.000103007	GO:0043299	b	3	leukocyte degranulation	1; 197; 718; 3043; 5004; 5265; 116844	SERPINA1; ORM1; HBB; AHSG; C3; LRG1; A1BG	541	539
1.90183e-05	0.000108024	GO:1901564	b	3	organonitrogen compound metabolic process	2; 183; 197; 335; 336; 338; 350; 645; 710; 718; 732; 866; 1370; 2243; 3053; 5265; 5267; 6906; 7001; 7018; 7057; 51268; 90390	PRDX2; C8B; SERPING1; AHSG; BLVRB; AGT; A2M; APOA2; SERPINA1; APOB; SERPINA6; SERPINA7; APOH; THBS1; TF; FGA; MED30; C3; SERPINA4; SERPIND1; PIPOX; APOA1; CPN2	7085	7076
2.00803e-05	0.000109325	GO:0098657	b	4	import into cell	197; 335; 336; 338; 344; 718; 3043; 7018; 7057	APOB; HBB; TF; APOC2; AHSG; C3; THBS1; APOA1; APOA2	1021	1021
2.02989e-05	0.000109325	GO:0002275	b	4	myeloid cell activation involved in immune response	1; 197; 718; 3043; 5004; 5265; 116844	SERPINA1; ORM1; HBB; AHSG; C3; LRG1; A1BG	554	552
2.07767e-05	0.000109325	GO:0002444	b	4	myeloid leukocyte mediated immunity	1; 197; 718; 3043; 5004; 5265; 116844	SERPINA1; ORM1; HBB; AHSG; C3; LRG1; A1BG	556	554
2.23626e-05	0.000119274	GO:0019538	b	3	protein metabolic process	2; 183; 197; 335; 336; 338; 350; 710; 718; 732; 866; 1370; 2243; 3053; 5265; 5267; 6906; 7001; 7018; 7057; 90390	FGA; SERPINA1; APOB; SERPINA6; SERPIND1; THBS1; MED30; SERPINA7; PRDX2; APOH; A2M; TF; C8B; SERPING1; SERPINA4; AHSG; C3; CPN2; AGT; APOA1; APOA2	5979	5974
2.26789e-05	0.000119274	GO:0048519	b	3	negative regulation of biological process	2; 183; 197; 335; 336; 344; 350; 563; 710; 718; 866; 2243; 3053; 5004; 5265; 5267; 5950; 6906; 7001; 7057	FGA; SERPINA1; SERPINA4; ORM1; SERPINA6; SERPIND1; AZGP1; THBS1; SERPINA7; PRDX2; APOH; A2M; SERPING1; APOC2; AHSG; C3; RBP4; AGT; APOA1; APOA2	5444	5438
2.71752e-05	0.000138274	GO:0090207	b	5	regulation of triglyceride metabolic process	335; 344; 718	C3; APOC2; APOA1	37	37
2.90983e-05	0.00014757	GO:0051239	b	3	regulation of multicellular organismal process	183; 197; 335; 336; 344; 350; 710; 718; 2243; 5004; 5950; 7001; 7018; 7057; 116844	ORM1; THBS1; PRDX2; APOH; FGA; TF; SERPING1; APOC2; AHSG; C3; RBP4; LRG1; AGT; APOA1; APOA2	3158	3155
3.91733e-05	0.000201332	GO:0051240	b	4	positive regulation of multicellular organismal process	183; 336; 344; 350; 718; 2243; 5004; 7001; 7018; 7057; 116844	ORM1; PRDX2; APOH; THBS1; TF; APOC2; C3; LRG1; AGT; FGA; APOA2	1722	1722
4.18087e-05	0.000205462	GO:0019216	b	5	regulation of lipid metabolic process	183; 335; 336; 338; 344; 718	APOB; APOC2; C3; AGT; APOA1; APOA2	415	415
4.27551e-05	0.000205462	GO:0002698	b	5	negative regulation of immune effector process	2; 335; 336; 710	SERPING1; A2M; APOA2; APOA1	124	124
4.59729e-05	0.000230909	GO:1905953	b	4	negative regulation of lipid localization	336; 344; 7057	APOC2; APOA2; THBS1	44	44
5.258e-05	0.000258226	GO:0120009	b	4	intermembrane lipid transfer	335; 336; 338	APOB; APOA1; APOA2	46	46
5.4327e-05	0.000261006	GO:0046486	b	4	glycerolipid metabolic process	335; 336; 338; 344; 350; 718	APOB; APOH; APOC2; C3; APOA1; APOA2	435	435
5.98884e-05	0.000317869	GO:0001775	b	2	cell activation	1; 197; 718; 2243; 3043; 5004; 5265; 7001; 7057; 116844	SERPINA1; ORM1; PRDX2; HBB; AHSG; C3; LRG1; THBS1; FGA; A1BG	1477	1475
6.78525e-05	0.000321646	GO:0048583	b	3	regulation of response to stimulus	2; 183; 197; 335; 336; 338; 350; 563; 710; 718; 732; 1370; 2243; 7001; 7018; 7057; 116844	FGA; APOB; AZGP1; THBS1; PRDX2; APOH; A2M; TF; C8B; SERPING1; AHSG; C3; CPN2; LRG1; AGT; APOA1; APOA2	4298	4294
6.79533e-05	0.000321646	GO:0071830	b	3	triglyceride-rich lipoprotein particle clearance	338; 344	APOC2; APOB	8	8
6.79533e-05	0.000319525	GO:0034382	b	4	chylomicron remnant clearance	338; 344	APOC2; APOB	8	8
7.75079e-05	0.000358378	GO:0050778	b	5	positive regulation of immune response	2; 338; 563; 710; 718; 732; 1370; 2243	APOB; AZGP1; FGA; C8B; SERPING1; C3; CPN2; A2M	932	932
7.95191e-05	0.000366119	GO:0002683	b	4	negative regulation of immune system process	2; 335; 336; 710; 7001; 7057	PRDX2; THBS1; APOA1; SERPING1; A2M; APOA2	468	466
8.07905e-05	0.000358378	GO:0045834	b	5	positive regulation of lipid metabolic process	183; 335; 336; 344	AGT; APOC2; APOA1; APOA2	146	146
8.07905e-05	0.000358378	GO:0055088	b	5	lipid homeostasis	335; 336; 338; 344	APOC2; APOB; APOA1; APOA2	146	146
8.7282e-05	0.000398119	GO:0034447	b	3	very-low-density lipoprotein particle clearance	338; 344	APOC2; APOB	9	9
8.9717e-05	0.000398119	GO:0001935	b	3	endothelial cell proliferation	335; 350; 7057; 116844	LRG1; APOA1; APOH; THBS1	150	150
9.68678e-05	0.000418953	GO:0050777	b	5	negative regulation of immune response	2; 335; 336; 710	SERPING1; A2M; APOA2; APOA1	153	153
0.000108994	0.000487945	GO:0051918	b	4	negative regulation of fibrinolysis	350; 7057	APOH; THBS1	10	10
0.000110395	0.000487945	GO:0002366	b	4	leukocyte activation involved in immune response	1; 197; 718; 3043; 5004; 5265; 116844	SERPINA1; ORM1; HBB; AHSG; C3; LRG1; A1BG	723	721
0.000110781	0.000467442	GO:0051130	b	5	positive regulation of cellular component organization	183; 197; 335; 336; 344; 718; 2243; 7018; 90390	MED30; FGA; TF; APOC2; AHSG; C3; AGT; APOA1; APOA2	1270	1270
0.00011427	0.000491706	GO:0002263	b	3	cell activation involved in immune response	1; 197; 718; 3043; 5004; 5265; 116844	SERPINA1; ORM1; HBB; AHSG; C3; LRG1; A1BG	727	725
0.000114837	0.000497629	GO:0051171	b	4	regulation of nitrogen compound metabolic process	2; 183; 197; 335; 710; 718; 732; 866; 1370; 2243; 3043; 3053; 5265; 5267; 6906; 7001; 7018; 7057; 9126; 90390	FGA; SERPINA1; SERPINA4; SERPINA6; SERPINA7; MED30; THBS1; SMC3; PRDX2; A2M; TF; C8B; SERPING1; AHSG; C3; CPN2; AGT; HBB; APOA1; SERPIND1	6033	6025
0.000128766	0.000530392	GO:0050994	b	5	regulation of lipid catabolic process	335; 336; 344	APOC2; APOA1; APOA2	62	62
0.000133989	0.000569453	GO:0048585	b	4	negative regulation of response to stimulus	2; 183; 197; 335; 336; 350; 710; 2243; 7001; 7057	FGA; THBS1; PRDX2; APOH; A2M; SERPING1; AHSG; AGT; APOA1; APOA2	1624	1623
0.000143572	0.000598668	GO:0008202	b	4	steroid metabolic process	183; 335; 336; 338; 866	AGT; APOB; APOA1; APOA2; SERPINA6	323	323
0.000148007	0.000698819	GO:0045321	b	2	leukocyte activation	1; 197; 718; 3043; 5004; 5265; 7001; 7057; 116844	SERPINA1; ORM1; PRDX2; HBB; AHSG; C3; LRG1; THBS1; A1BG	1321	1319
0.000151917	0.000698819	GO:0002253	b	2	activation of immune response	2; 338; 710; 718; 732; 1370; 2243	APOB; FGA; C8B; SERPING1; C3; CPN2; A2M	759	759
0.000159542	0.000652941	GO:0001867	b	4	complement activation, lectin pathway	2; 710	SERPING1; A2M	12	12
0.000165957	0.000693116	GO:0010035	b	3	response to inorganic substance	338; 2243; 3043; 7001; 7018; 7057	APOB; PRDX2; THBS1; TF; HBB; FGA	535	533
0.000181184	0.000728948	GO:2000377	b	5	regulation of reactive oxygen species metabolic process	183; 3043; 7001; 7057	THBS1; AGT; PRDX2; HBB	180	180
0.000183584	0.000744828	GO:0010817	b	3	regulation of hormone levels	183; 335; 866; 2243; 5950; 6906	SERPINA6; SERPINA7; FGA; RBP4; AGT; APOA1	543	543
0.000184778	0.000742472	GO:0051187	b	4	cofactor catabolic process	645; 3043; 7001	BLVRB; PRDX2; HBB	70	70
0.000209565	0.000827035	GO:0051049	b	4	regulation of transport	183; 197; 335; 336; 344; 718; 2243; 5950; 7018; 7057	THBS1; FGA; TF; APOC2; AHSG; C3; RBP4; AGT; APOA1; APOA2	1715	1713
0.00021954	0.000864899	GO:0018158	b	3	protein oxidation	335; 336	APOA1; APOA2	14	14
0.00021954	0.00086319	GO:0051917	b	5	regulation of fibrinolysis	350; 7057	APOH; THBS1	14	14
0.000222115	0.000861181	GO:0031323	b	4	regulation of cellular metabolic process	2; 183; 197; 335; 336; 344; 710; 718; 866; 2243; 3043; 3053; 5265; 5267; 6906; 7001; 7018; 7057; 9126; 90390	FGA; SERPINA1; SERPINA4; SERPINA6; SERPIND1; MED30; THBS1; SMC3; SERPINA7; PRDX2; A2M; TF; SERPING1; APOC2; AHSG; C3; AGT; HBB; APOA1; APOA2	6297	6289
0.000225361	0.000864899	GO:0044255	b	3	cellular lipid metabolic process	183; 335; 336; 338; 344; 350; 718; 5950	APOB; APOH; APOC2; C3; RBP4; AGT; APOA1; APOA2	1089	1087
0.000245072	0.000925497	GO:1903036	b	5	positive regulation of response to wounding	350; 7001; 7057	PRDX2; APOH; THBS1	77	77
0.000246086	0.000925497	GO:0046890	b	5	regulation of lipid biosynthetic process	335; 338; 344; 718	C3; APOC2; APOB; APOA1	195	195
0.000246384	0.000938807	GO:0060255	b	4	regulation of macromolecule metabolic process	2; 183; 197; 335; 338; 710; 718; 732; 866; 1370; 2243; 3053; 5265; 5267; 6906; 7001; 7018; 7057; 9126; 90390	FGA; SERPINA1; APOB; SERPINA6; SERPINA7; MED30; THBS1; SMC3; PRDX2; A2M; TF; C8B; SERPING1; SERPINA4; AHSG; C3; CPN2; AGT; APOA1; SERPIND1	6339	6332
0.000253064	0.000947919	GO:0034380	b	4	high-density lipoprotein particle assembly	335; 336	APOA1; APOA2	15	15
0.000265942	0.00114688	GO:0050789	b	2	regulation of biological process	2; 183; 197; 335; 336; 338; 344; 350; 563; 710; 718; 732; 866; 1370; 2243; 3043; 3053; 5004; 5265; 5267; 5950; 6906; 7001; 7018; 7057; 9126; 116844; 90390	PRDX2; HBB; C8B; SERPING1; APOC2; AHSG; AGT; A2M; APOA2; SERPINA1; APOB; SERPINA6; SERPINA7; SMC3; APOH; APOA1; C3; FGA; MED30; TF; RBP4; SERPINA4; LRG1; SERPIND1; ORM1; AZGP1; CPN2; THBS1	11854	11839
0.000266975	0.000983357	GO:0044267	b	4	cellular protein metabolic process	2; 183; 197; 335; 336; 338; 710; 718; 866; 2243; 3053; 5265; 5267; 6906; 7001; 7018; 7057; 90390	FGA; SERPINA1; APOB; SERPINA6; SERPIND1; THBS1; MED30; SERPINA7; PRDX2; A2M; TF; SERPING1; AHSG; C3; SERPINA4; AGT; APOA1; APOA2	5282	5277
0.00026984	0.00100835	GO:0006629	b	3	lipid metabolic process	183; 335; 336; 338; 344; 350; 718; 866; 5950	APOB; SERPINA6; APOH; APOC2; C3; RBP4; AGT; APOA1; APOA2	1430	1428
0.000284619	0.00103631	GO:0019915	b	3	lipid storage	335; 338; 718	C3; APOB; APOA1	81	81
0.00028893	0.00104678	GO:0006957	b	4	complement activation, alternative pathway	718; 732	C3; C8B	16	16
0.000338703	0.00137473	GO:0006807	b	2	nitrogen compound metabolic process	2; 183; 197; 335; 336; 338; 350; 563; 645; 710; 718; 732; 866; 1370; 2243; 3043; 3053; 5265; 5267; 6906; 7001; 7018; 7057; 9126; 51268; 90390	PRDX2; HBB; C8B; SERPING1; AHSG; BLVRB; AGT; A2M; APOA2; SERPINA1; APOB; SERPINA6; SERPINA7; SMC3; APOH; APOA1; TF; FGA; MED30; C3; SERPINA4; SERPIND1; PIPOX; AZGP1; CPN2; THBS1	10378	10363
0.000363068	0.00129416	GO:0097191	b	4	extrinsic apoptotic signaling pathway	183; 2243; 7001; 7057	THBS1; AGT; FGA; PRDX2	216	216
0.000365545	0.00140126	GO:0033036	b	2	macromolecule localization	183; 335; 336; 338; 344; 350; 563; 718; 2243; 5950; 7018; 7057; 51268	APOB; PIPOX; AZGP1; THBS1; APOH; FGA; TF; APOC2; C3; RBP4; AGT; APOA1; APOA2	3016	3014
0.000373369	0.00130976	GO:0051050	b	4	positive regulation of transport	197; 335; 336; 718; 2243; 5950; 7018	APOA1; TF; RBP4; AHSG; C3; FGA; APOA2	880	879
0.000399855	0.00145211	GO:0071704	b	2	organic substance metabolic process	2; 183; 197; 335; 336; 338; 344; 350; 563; 645; 710; 718; 732; 866; 1370; 2243; 3053; 5265; 5267; 5950; 6906; 7001; 7018; 7057; 9126; 51268; 90390	PRDX2; C8B; SERPING1; APOC2; AHSG; BLVRB; AGT; A2M; APOA2; SERPINA1; APOB; SERPINA6; SERPINA7; SMC3; APOH; APOA1; C3; FGA; MED30; TF; RBP4; SERPINA4; SERPIND1; PIPOX; AZGP1; CPN2; THBS1	11233	11218
0.000445521	0.00153844	GO:0009892	b	4	negative regulation of metabolic process	2; 183; 197; 336; 344; 710; 718; 866; 3053; 5265; 5267; 6906; 7057	SERPIND1; SERPINA1; SERPINA4; SERPINA6; SERPINA7; THBS1; SERPING1; APOC2; AHSG; C3; AGT; A2M; APOA2	3076	3074
0.000469019	0.00159466	GO:1905954	b	4	positive regulation of lipid localization	335; 338; 718	C3; APOB; APOA1	96	96
0.000495219	0.00175803	GO:0032879	b	3	regulation of localization	183; 197; 335; 336; 338; 344; 350; 718; 2243; 5950; 7018; 7057	APOB; THBS1; APOH; FGA; TF; APOC2; AHSG; C3; RBP4; AGT; APOA1; APOA2	2686	2684
0.000523646	0.00175342	GO:0044242	b	4	cellular lipid catabolic process	335; 336; 338; 344	APOC2; APOB; APOA1; APOA2	239	238
0.000640173	0.00235638	GO:0001819	b	5	positive regulation of cytokine production	183; 336; 718; 5004; 7057	C3; AGT; ORM1; APOA2; THBS1	447	447
0.000715921	0.00245343	GO:0008211	b	3	glucocorticoid metabolic process	335; 866	APOA1; SERPINA6	25	25
0.000715921	0.00236147	GO:0010884	b	4	positive regulation of lipid storage	338; 718	C3; APOB	25	25
0.000725663	0.00245343	GO:0061024	b	3	membrane organization	335; 336; 338; 718; 5265; 7018; 7057	SERPINA1; APOB; THBS1; TF; C3; APOA1; APOA2	982	982
0.000744582	0.00241989	GO:0001817	b	4	regulation of cytokine production	183; 335; 336; 718; 5004; 7057	ORM1; THBS1; C3; AGT; APOA1; APOA2	706	706
0.000754682	0.00272	GO:0015748	b	5	organophosphate ester transport	335; 336; 344	APOC2; APOA1; APOA2	113	113
0.000774814	0.00273557	GO:0034114	b	5	regulation of heterotypic cell-cell adhesion	335; 2243	APOA1; FGA	26	26
0.000789193	0.00260617	GO:0035295	b	3	tube development	183; 338; 350; 718; 5950; 7057; 116844	APOB; APOH; THBS1; RBP4; C3; LRG1; AGT	996	996
0.000828178	0.00267276	GO:0072593	b	3	reactive oxygen species metabolic process	183; 3043; 7001; 7057	THBS1; AGT; PRDX2; HBB	269	269
0.000835972	0.00283575	GO:0007263	b	5	nitric oxide mediated signal transduction	183; 7057	AGT; THBS1	27	27
0.000835972	0.00283575	GO:1903846	b	5	positive regulation of cellular response to transforming growth factor beta stimulus	7057; 116844	LRG1; THBS1	27	27
0.000842367	0.00285761	GO:0044238	b	2	primary metabolic process	2; 183; 197; 335; 336; 338; 344; 350; 563; 710; 718; 732; 866; 1370; 2243; 3053; 5265; 5267; 5950; 6906; 7001; 7018; 7057; 9126; 51268; 90390	PRDX2; C8B; SERPING1; APOC2; AHSG; AGT; A2M; APOA2; SERPINA1; APOB; SERPINA6; SERPINA7; SMC3; APOH; APOA1; TF; FGA; MED30; C3; RBP4; SERPINA4; SERPIND1; PIPOX; AZGP1; CPN2; THBS1	10846	10831
0.000869708	0.00285761	GO:0044237	b	2	cellular metabolic process	2; 183; 197; 335; 336; 338; 344; 350; 563; 645; 710; 718; 866; 2243; 3043; 3053; 5265; 5267; 5950; 6906; 7001; 7018; 7057; 9126; 51268; 90390	PRDX2; HBB; SERPING1; APOC2; AHSG; BLVRB; AGT; A2M; APOA2; SERPINA1; APOB; SERPINA6; SERPINA7; SMC3; APOH; APOA1; TF; FGA; MED30; C3; RBP4; SERPINA4; SERPIND1; PIPOX; AZGP1; THBS1	10863	10848
0.000905704	0.002858	GO:0009617	b	3	response to bacterium	338; 718; 2243; 7001; 7018; 116844	APOB; PRDX2; TF; C3; LRG1; FGA	734	733
0.000908102	0.00302118	GO:0051172	b	5	negative regulation of nitrogen compound metabolic process	2; 183; 197; 710; 718; 866; 3053; 5265; 5267; 6906; 7057	SERPINA1; SERPINA4; SERPINA6; SERPINA7; THBS1; SERPING1; AHSG; C3; AGT; A2M; SERPIND1	2452	2450
0.000987003	0.00322173	GO:0001818	b	5	negative regulation of cytokine production	335; 336; 5004; 7057	THBS1; APOA1; APOA2; ORM1	282	282
0.000992337	0.00311233	GO:0001816	b	2	cytokine production	183; 335; 336; 718; 5004; 7057	ORM1; THBS1; C3; AGT; APOA1; APOA2	746	746
0.00110311	0.00342049	GO:0010743	b	5	regulation of macrophage derived foam cell differentiation	183; 338	AGT; APOB	31	31
0.00110311	0.00342049	GO:0042744	b	5	hydrogen peroxide catabolic process	3043; 7001	PRDX2; HBB	31	31
0.00110721	0.00342049	GO:0015711	b	5	organic anion transport	335; 336; 344; 3043; 7057	THBS1; APOC2; APOA1; APOA2; HBB	505	505
0.00114478	0.0036666	GO:0022603	b	4	regulation of anatomical structure morphogenesis	183; 335; 350; 718; 2243; 7057; 116844	FGA; APOH; THBS1; C3; LRG1; AGT; APOA1	1061	1061
0.00115167	0.00349543	GO:0010631	b	5	epithelial cell migration	183; 335; 350; 7057	AGT; APOA1; APOH; THBS1	294	294
0.00118088	0.00352229	GO:0045765	b	5	regulation of angiogenesis	350; 718; 7057; 116844	C3; LRG1; APOH; THBS1	296	296
0.00119568	0.00361249	GO:0090132	b	3	epithelium migration	183; 335; 350; 7057	AGT; APOA1; APOH; THBS1	297	297
0.00119568	0.00361249	GO:0031647	b	3	regulation of protein stability	335; 336; 1370; 7018	TF; CPN2; APOA1; APOA2	297	297
0.00120928	0.00381786	GO:0042157	b	4	lipoprotein metabolic process	335; 336; 338	APOB; APOA1; APOA2	133	133
0.00127164	0.00381492	GO:0090130	b	2	tissue migration	183; 335; 350; 7057	AGT; APOA1; APOH; THBS1	302	302
0.00134477	0.00394313	GO:0010647	b	5	positive regulation of cell communication	183; 335; 718; 2243; 5950; 7001; 7018; 7057; 116844	THBS1; PRDX2; FGA; TF; RBP4; C3; LRG1; AGT; APOA1	1780	1779
0.00138276	0.00430182	GO:0023056	b	4	positive regulation of signaling	183; 335; 718; 2243; 5950; 7001; 7018; 7057; 116844	THBS1; PRDX2; FGA; TF; RBP4; C3; LRG1; AGT; APOA1	1787	1786
0.0014015	0.00430182	GO:0042737	b	4	drug catabolic process	3043; 7001; 51268	PIPOX; PRDX2; HBB	140	140
0.00144362	0.00427072	GO:0050793	b	3	regulation of developmental process	183; 197; 335; 338; 350; 718; 2243; 5950; 7001; 7057; 116844	APOB; THBS1; PRDX2; APOH; FGA; RBP4; AHSG; C3; LRG1; AGT; APOA1	2592	2589
0.00149035	0.00426054	GO:0051174	b	5	regulation of phosphorus metabolic process	183; 197; 335; 344; 718; 2243; 7001; 7018; 7057	THBS1; PRDX2; APOA1; TF; APOC2; AHSG; C3; AGT; FGA	1806	1805
0.00150227	0.00426054	GO:0032103	b	5	positive regulation of response to external stimulus	183; 350; 718; 7057	C3; AGT; APOH; THBS1	316	316
0.00153572	0.00445045	GO:0035239	b	3	tube morphogenesis	183; 338; 350; 718; 7057; 116844	APOB; APOH; THBS1; C3; LRG1; AGT	812	812
0.00154992	0.00426687	GO:0008203	b	5	cholesterol metabolic process	335; 336; 338	APOB; APOA1; APOA2	145	145
0.0015706	0.00475483	GO:0090077	b	4	foam cell differentiation	183; 338	AGT; APOB	37	37
0.0015706	0.00426687	GO:0010742	b	5	macrophage derived foam cell differentiation	183; 338	AGT; APOB	37	37
0.0015785	0.00426687	GO:0031324	b	5	negative regulation of cellular metabolic process	2; 183; 197; 710; 718; 866; 3053; 5265; 5267; 6906; 7057	SERPINA1; SERPINA4; SERPINA6; SERPINA7; THBS1; SERPING1; AHSG; C3; AGT; A2M; SERPIND1	2619	2617
0.00161195	0.00429025	GO:0002700	b	5	regulation of production of molecular mediator of immune response	335; 336; 5950	RBP4; APOA1; APOA2	147	147
0.00162791	0.00486173	GO:0009914	b	4	hormone transport	183; 2243; 5950; 6906	AGT; RBP4; FGA; SERPINA7	323	323
0.00167551	0.00493717	GO:1902652	b	4	secondary alcohol metabolic process	335; 336; 338	APOB; APOA1; APOA2	149	149
0.00174402	0.00457144	GO:0006656	b	5	phosphatidylcholine biosynthetic process	335; 336	APOA1; APOA2	39	39
0.00178028	0.00459684	GO:1901342	b	5	regulation of vasculature development	350; 718; 7057; 116844	C3; LRG1; APOH; THBS1	331	331
0.0019113	0.0054281	GO:0042592	b	3	homeostatic process	183; 335; 336; 338; 344; 563; 5950; 7001; 7018	APOB; AZGP1; PRDX2; APOC2; TF; RBP4; AGT; APOA1; APOA2	1870	1870
0.00196662	0.00571871	GO:0048878	b	4	chemical homeostasis	183; 335; 336; 338; 344; 5950; 7018	APOB; RBP4; TF; APOC2; AGT; APOA1; APOA2	1165	1165
0.00201689	0.00578874	GO:0006958	b	4	complement activation, classical pathway	710; 718; 732	C3; C8B; SERPING1	159	159
0.00207041	0.00584664	GO:0016042	b	4	lipid catabolic process	335; 336; 338; 344	APOC2; APOB; APOA1; APOA2	346	345
0.00208998	0.00584664	GO:0016125	b	4	sterol metabolic process	335; 336; 338	APOB; APOA1; APOA2	161	161
0.00216589	0.00598328	GO:0048514	b	4	blood vessel morphogenesis	338; 350; 718; 7057; 116844	C3; LRG1; APOB; APOH; THBS1	588	588
0.00220424	0.00560783	GO:0007178	b	5	transmembrane receptor protein serine/threonine kinase signaling pathway	335; 7018; 7057; 116844	TF; LRG1; APOA1; THBS1	351	351
0.00235872	0.00591389	GO:0010594	b	5	regulation of endothelial cell migration	183; 350; 7057	AGT; APOH; THBS1	168	168
0.00260541	0.00710859	GO:0002455	b	4	humoral immune response mediated by circulating immunoglobulin	710; 718; 732	C3; C8B; SERPING1	174	174
0.00269359	0.0074998	GO:0006066	b	3	alcohol metabolic process	335; 336; 338; 5950	RBP4; APOB; APOA1; APOA2	371	371
0.00277789	0.00758578	GO:0023014	b	3	signal transduction by protein phosphorylation	183; 335; 2243; 7001; 7018; 7057	FGA; PRDX2; THBS1; TF; AGT; APOA1	913	913
0.00277789	0.00748675	GO:0000165	b	4	MAPK cascade	183; 335; 2243; 7001; 7018; 7057	FGA; PRDX2; THBS1; TF; AGT; APOA1	913	913
0.00290873	0.00774494	GO:0002449	b	4	lymphocyte mediated immunity	563; 710; 718; 732	AZGP1; C3; C8B; SERPING1	379	379
0.00292282	0.00719	GO:0010605	b	5	negative regulation of macromolecule metabolic process	2; 183; 197; 710; 718; 866; 3053; 5265; 5267; 6906; 7057	SERPINA1; SERPINA4; SERPINA6; SERPINA7; THBS1; SERPING1; AHSG; C3; AGT; A2M; SERPIND1	2824	2822
0.00296549	0.00719	GO:0009395	b	5	phospholipid catabolic process	336; 344	APOC2; APOA2	51	51
0.00299237	0.00719	GO:2001233	b	5	regulation of apoptotic signaling pathway	183; 2243; 7001; 7057	THBS1; AGT; FGA; PRDX2	382	382
0.00306552	0.0072426	GO:0009967	b	5	positive regulation of signal transduction	183; 335; 718; 2243; 7001; 7018; 7057; 116844	THBS1; PRDX2; FGA; TF; C3; LRG1; AGT; APOA1	1619	1618
0.00308107	0.00825494	GO:0010883	b	3	regulation of lipid storage	338; 718	C3; APOB	52	52
0.00309799	0.0072426	GO:1904018	b	5	positive regulation of vasculature development	718; 7057; 116844	C3; LRG1; THBS1	185	185
0.00310644	0.0081729	GO:0002460	b	4	adaptive immune response based on somatic recombination of immune receptors built from immunoglobulin superfamily domains	563; 710; 718; 732	AZGP1; C3; C8B; SERPING1	386	386
0.00322347	0.00926747	GO:0050673	b	2	epithelial cell proliferation	335; 350; 7057; 116844	LRG1; APOA1; APOH; THBS1	390	390
0.0033132	0.00861432	GO:0030198	b	4	extracellular matrix organization	2; 183; 2243; 7057	THBS1; AGT; A2M; FGA	393	393
0.00338922	0.00870951	GO:0050821	b	4	protein stabilization	335; 336; 1370	CPN2; APOA1; APOA2	191	191
0.00349855	0.00806998	GO:0006820	b	5	anion transport	335; 336; 344; 3043; 7057	THBS1; APOC2; APOA1; APOA2; HBB	657	657
0.00356422	0.00904245	GO:0042743	b	4	hydrogen peroxide metabolic process	3043; 7001	PRDX2; HBB	56	56
0.00360061	0.00904245	GO:2000026	b	4	regulation of multicellular organismal development	183; 197; 335; 350; 718; 5950; 7001; 7057; 116844	PRDX2; APOH; THBS1; RBP4; AHSG; C3; LRG1; AGT; APOA1	2053	2050
0.00368441	0.00968864	GO:0001568	b	3	blood vessel development	338; 350; 718; 7057; 116844	C3; LRG1; APOB; APOH; THBS1	665	665
0.00369019	0.00840003	GO:1900024	b	5	regulation of substrate adhesion-dependent cell spreading	335; 2243	APOA1; FGA	57	57
0.00381821	0.00946423	GO:0017001	b	4	antibiotic catabolic process	3043; 7001	PRDX2; HBB	58	58
0.00385421	0.00946423	GO:0001667	b	4	ameboidal-type cell migration	183; 335; 350; 7057	AGT; APOA1; APOH; THBS1	411	410
0.00407596	0.0105234	GO:0043170	b	3	macromolecule metabolic process	2; 183; 197; 335; 336; 338; 350; 563; 710; 718; 732; 866; 1370; 2243; 3053; 5265; 5267; 6906; 7001; 7018; 7057; 9126; 90390	PRDX2; C8B; SERPING1; AHSG; AGT; A2M; APOA2; SERPINA1; APOB; SERPINA6; SERPINA7; SMC3; APOH; THBS1; TF; FGA; MED30; C3; SERPINA4; SERPIND1; AZGP1; APOA1; CPN2	9610	9599
0.00408041	0.00990956	GO:0034113	b	4	heterotypic cell-cell adhesion	335; 2243	APOA1; FGA	60	60
0.00441836	0.0104428	GO:0001944	b	4	vasculature development	338; 350; 718; 7057; 116844	C3; LRG1; APOB; APOH; THBS1	694	694
0.00441836	0.0104428	GO:0072358	b	4	cardiovascular system development	338; 350; 718; 7057; 116844	C3; LRG1; APOB; APOH; THBS1	694	694
0.00448509	0.0104428	GO:0051094	b	4	positive regulation of developmental process	183; 335; 338; 718; 2243; 7057; 116844	FGA; APOB; THBS1; C3; LRG1; AGT; APOA1	1349	1349
0.00448898	0.0104428	GO:0019731	b	4	antibacterial humoral response	2243; 7018	TF; FGA	64	63
0.00448898	0.0100856	GO:0070527	b	5	platelet aggregation	2243; 3043	FGA; HBB	63	63
0.00453873	0.0104485	GO:0010810	b	4	regulation of cell-substrate adhesion	335; 2243; 7057	THBS1; APOA1; FGA	212	212
0.00465906	0.0103335	GO:0031348	b	5	negative regulation of defense response	2; 335; 710	SERPING1; A2M; APOA1	214	214
0.0047953	0.0109254	GO:0051128	b	4	regulation of cellular component organization	183; 197; 335; 336; 344; 718; 2243; 7018; 7057; 90390	THBS1; MED30; FGA; TF; APOC2; AHSG; C3; AGT; APOA1; APOA2	2562	2561
0.00484951	0.012297	GO:0050794	b	3	regulation of cellular process	2; 183; 197; 335; 336; 338; 344; 350; 563; 710; 718; 866; 2243; 3043; 3053; 5265; 5267; 5950; 6906; 7001; 7018; 7057; 9126; 116844; 90390	PRDX2; HBB; SERPING1; APOC2; AHSG; AGT; A2M; APOA2; SERPINA1; APOB; SERPINA6; SERPINA7; SMC3; APOH; THBS1; TF; FGA; MED30; C3; RBP4; SERPINA4; LRG1; SERPIND1; AZGP1; APOA1	11109	11094
0.00490548	0.0110624	GO:0009743	b	4	response to carbohydrate	336; 338; 7057	APOB; APOA2; THBS1	218	218
0.0050954	0.0111583	GO:0002699	b	5	positive regulation of immune effector process	563; 718; 5950	AZGP1; C3; RBP4	221	221
0.00521025	0.0112672	GO:1902653	b	5	secondary alcohol biosynthetic process	335; 338	APOB; APOA1	68	68
0.00527569	0.0117428	GO:0072359	b	4	circulatory system development	338; 350; 718; 5950; 7057; 116844	APOB; APOH; THBS1; RBP4; C3; LRG1	1040	1040
0.0053135	0.0117428	GO:0008610	b	4	lipid biosynthetic process	335; 336; 338; 344; 718	C3; APOC2; APOB; APOA1; APOA2	726	725
0.00545002	0.0119253	GO:0007167	b	4	enzyme linked receptor protein signaling pathway	183; 197; 335; 7018; 7057; 116844	THBS1; AHSG; TF; LRG1; AGT; APOA1	1047	1047
0.00550067	0.0137034	GO:0002250	b	3	adaptive immune response	563; 710; 718; 732; 2243	AZGP1; C3; C8B; SERPING1; FGA	733	731
0.00551273	0.0117741	GO:0010633	b	5	negative regulation of epithelial cell migration	350; 7057	APOH; THBS1	70	70
0.00562345	0.0120734	GO:0010632	b	4	regulation of epithelial cell migration	183; 350; 7057	AGT; APOH; THBS1	229	229
0.00562697	0.0120734	GO:0043085	b	4	positive regulation of catalytic activity	183; 335; 344; 350; 7001; 7018; 7057	PRDX2; APOH; THBS1; APOC2; TF; AGT; APOA1	1408	1406
0.00576042	0.0121531	GO:0001894	b	5	tissue homeostasis	563; 5950; 7018	AZGP1; TF; RBP4	231	231
0.00596659	0.0124364	GO:0045088	b	5	regulation of innate immune response	2; 338; 710; 2243	SERPING1; APOB; A2M; FGA	464	464
0.00614133	0.0126482	GO:0016126	b	5	sterol biosynthetic process	335; 338	APOB; APOA1	74	74
0.00624594	0.0172388	GO:0051707	b	2	response to other organism	338; 718; 2243; 7001; 7018; 116844	APOB; PRDX2; TF; C3; LRG1; FGA	1078	1077
0.00630189	0.0154288	GO:0043207	b	3	response to external biotic stimulus	338; 718; 2243; 7001; 7018; 116844	APOB; PRDX2; TF; C3; LRG1; FGA	1080	1079
0.00662447	0.014077	GO:0071560	b	4	cellular response to transforming growth factor beta stimulus	335; 7057; 116844	LRG1; APOA1; THBS1	243	243
0.00669978	0.0177802	GO:0042445	b	2	hormone metabolic process	335; 866; 5950	RBP4; APOA1; SERPINA6	244	244
0.00669978	0.013636	GO:0019724	b	5	B cell mediated immunity	710; 718; 732	C3; C8B; SERPING1	244	244
0.00700248	0.0167655	GO:0045087	b	3	innate immune response	2; 338; 710; 718; 732; 2243	APOB; FGA; C8B; SERPING1; C3; A2M	1104	1103
0.007084	0.0167655	GO:0071559	b	3	response to transforming growth factor beta	335; 7057; 116844	LRG1; APOA1; THBS1	249	249
0.00737763	0.0155282	GO:0009893	b	4	positive regulation of metabolic process	183; 335; 336; 338; 344; 718; 2243; 3043; 7001; 7018; 7057; 90390	APOB; THBS1; MED30; PRDX2; FGA; TF; APOC2; C3; AGT; HBB; APOA1; APOA2	3654	3650
0.00740504	0.018924	GO:0009607	b	2	response to biotic stimulus	338; 718; 2243; 7001; 7018; 116844	APOB; PRDX2; TF; C3; LRG1; FGA	1117	1116
0.0074918	0.0150707	GO:0008625	b	5	extrinsic apoptotic signaling pathway via death domain receptors	2243; 7057	FGA; THBS1	82	82
0.00784672	0.0182661	GO:0001525	b	3	angiogenesis	350; 718; 7057; 116844	C3; LRG1; APOH; THBS1	502	502
0.00784855	0.0156069	GO:0002718	b	5	regulation of cytokine production involved in immune response	335; 336	APOA1; APOA2	84	84
0.00795441	0.0196019	GO:0042221	b	2	response to chemical	183; 197; 335; 336; 338; 563; 2243; 3043; 3053; 5950; 7001; 7018; 7057; 116844	SERPIND1; APOB; AZGP1; THBS1; PRDX2; FGA; TF; RBP4; AHSG; HBB; LRG1; AGT; APOA1; APOA2	4693	4688
0.00817553	0.016963	GO:0008015	b	4	blood circulation	183; 710; 2243; 3043	SERPING1; AGT; FGA; HBB	508	508
0.00821287	0.016963	GO:0034109	b	4	homotypic cell-cell adhesion	2243; 3043	FGA; HBB	86	86
0.00841854	0.0172268	GO:0036211	b	4	protein modification process	183; 197; 335; 336; 338; 718; 2243; 3053; 5265; 7001; 7018; 7057; 90390	SERPIND1; SERPINA1; APOB; THBS1; MED30; PRDX2; FGA; TF; AHSG; C3; AGT; APOA1; APOA2	4208	4205
0.00841854	0.0165501	GO:0006464	b	5	cellular protein modification process	183; 197; 335; 336; 338; 718; 2243; 3053; 5265; 7001; 7018; 7057; 90390	SERPIND1; SERPINA1; APOB; THBS1; MED30; PRDX2; FGA; TF; AHSG; C3; AGT; APOA1; APOA2	4208	4205
0.00857485	0.0173857	GO:0045017	b	4	glycerolipid biosynthetic process	335; 336; 718	C3; APOA1; APOA2	267	267
0.00866267	0.0174041	GO:0046883	b	4	regulation of hormone secretion	183; 2243; 5950	AGT; RBP4; FGA	268	268
0.00874359	0.0200256	GO:0003013	b	3	circulatory system process	183; 710; 2243; 3043	SERPING1; AGT; FGA; HBB	518	518
0.00874359	0.016996	GO:0031349	b	5	positive regulation of defense response	183; 338; 718; 2243	C3; AGT; APOB; FGA	518	518
0.00875103	0.0174232	GO:0030258	b	4	lipid modification	183; 335; 336	AGT; APOA1; APOA2	269	269
0.0091098	0.0179077	GO:0090287	b	4	regulation of cellular response to growth factor stimulus	183; 7057; 116844	LRG1; AGT; THBS1	273	273
0.00915642	0.0179077	GO:0046470	b	4	phosphatidylcholine metabolic process	335; 336	APOA1; APOA2	91	91
0.00929239	0.0180142	GO:0007162	b	4	negative regulation of cell adhesion	335; 7001; 7057	THBS1; APOA1; PRDX2	275	275
0.00954681	0.0183465	GO:0032611	b	4	interleukin-1 beta production	335; 5004	APOA1; ORM1	93	93
0.00974476	0.0219644	GO:0002367	b	3	cytokine production involved in immune response	335; 336	APOA1; APOA2	94	94
0.00974476	0.0185258	GO:0042158	b	5	lipoprotein biosynthetic process	335; 338	APOB; APOA1	94	94
0.00974476	0.0185258	GO:0045833	b	5	negative regulation of lipid metabolic process	336; 344	APOC2; APOA2	94	94
0.0105366	0.0233781	GO:1901615	b	3	organic hydroxy compound metabolic process	335; 336; 338; 5950	RBP4; APOB; APOA1; APOA2	547	547
0.0105548	0.0201087	GO:1901888	b	4	regulation of cell junction assembly	183; 7057	AGT; THBS1	98	98
0.0107392	0.0202851	GO:0006796	b	4	phosphate-containing compound metabolic process	183; 197; 335; 336; 344; 718; 2243; 7001; 7018; 7057; 51268	PIPOX; THBS1; PRDX2; FGA; TF; APOC2; AHSG; C3; AGT; APOA1; APOA2	3342	3338
0.0107619	0.0234326	GO:0022600	b	3	digestive system process	335; 5950	RBP4; APOA1	99	99
0.0108912	0.0234326	GO:1901700	b	3	response to oxygen-containing compound	197; 336; 338; 3043; 5950; 7001; 7057	APOB; PRDX2; HBB; RBP4; AHSG; THBS1; APOA2	1592	1591
0.0109804	0.0206479	GO:0031325	b	5	positive regulation of cellular metabolic process	183; 335; 336; 344; 718; 2243; 3043; 7001; 7018; 7057; 90390	THBS1; MED30; PRDX2; FGA; TF; APOC2; C3; AGT; HBB; APOA1; APOA2	3352	3348
0.0112372	0.0267368	GO:0002440	b	2	production of molecular mediator of immune response	335; 336; 5950	RBP4; APOA1; APOA2	295	295
0.0113938	0.0211949	GO:0032652	b	5	regulation of interleukin-1 production	335; 5004	APOA1; ORM1	102	102
0.0114253	0.0242148	GO:0006793	b	3	phosphorus metabolic process	183; 197; 335; 336; 344; 718; 2243; 7001; 7018; 7057; 51268	PIPOX; THBS1; PRDX2; FGA; TF; APOC2; AHSG; C3; AGT; APOA1; APOA2	3370	3366
0.011608	0.0242402	GO:0098869	b	3	cellular oxidant detoxification	3043; 7001	PRDX2; HBB	103	103
0.0119778	0.0224331	GO:0048522	b	4	positive regulation of cellular process	183; 197; 335; 336; 338; 344; 718; 2243; 3043; 5950; 7001; 7018; 7057; 116844; 90390	APOB; THBS1; MED30; PRDX2; FGA; TF; APOC2; AHSG; C3; RBP4; LRG1; AGT; HBB; APOA1; APOA2	5443	5439
0.0125546	0.0258369	GO:0097190	b	3	apoptotic signaling pathway	183; 2243; 7001; 7057	THBS1; AGT; FGA; PRDX2	576	576
0.0127056	0.0234509	GO:0034446	b	4	substrate adhesion-dependent cell spreading	335; 2243	APOA1; FGA	108	108
0.0127869	0.0234978	GO:0009968	b	5	negative regulation of signal transduction	183; 197; 335; 2243; 7001; 7057	PRDX2; THBS1; APOA1; AHSG; AGT; FGA	1255	1254
0.012837	0.0234509	GO:0043412	b	4	macromolecule modification	183; 197; 335; 336; 338; 718; 2243; 3053; 5265; 7001; 7018; 7057; 90390	SERPIND1; SERPINA1; APOB; THBS1; MED30; PRDX2; FGA; TF; AHSG; C3; AGT; APOA1; APOA2	4421	4418
0.0128396	0.0234509	GO:0046879	b	4	hormone secretion	183; 2243; 5950	AGT; RBP4; FGA	310	310
0.0129303	0.0262301	GO:0032612	b	3	interleukin-1 production	335; 5004	APOA1; ORM1	109	109
0.0130627	0.0234978	GO:0034612	b	5	response to tumor necrosis factor	335; 338; 7057	APOB; APOA1; THBS1	312	312
0.0131569	0.0234978	GO:1904019	b	5	epithelial cell apoptotic process	2243; 7057	FGA; THBS1	110	110
0.0131751	0.0234978	GO:0070371	b	5	ERK1 and ERK2 cascade	335; 2243; 7018	TF; APOA1; FGA	313	313
0.013288	0.0305624	GO:0051235	b	2	maintenance of location	335; 338; 718	C3; APOB; APOA1	314	314
0.0135492	0.024544	GO:0010646	b	4	regulation of cell communication	2; 183; 197; 335; 718; 2243; 5950; 7001; 7018; 7057; 116844	FGA; THBS1; PRDX2; A2M; TF; RBP4; AHSG; C3; LRG1; AGT; APOA1	3447	3445
0.0139107	0.0278213	GO:0043933	b	3	protein-containing complex subunit organization	183; 335; 336; 338; 344; 2243; 5265; 90390	SERPINA1; APOB; MED30; FGA; APOC2; AGT; APOA1; APOA2	2086	2084
0.0140803	0.024856	GO:2000181	b	5	negative regulation of blood vessel morphogenesis	350; 7057	APOH; THBS1	114	114
0.0145523	0.0323906	GO:1990748	b	2	cellular detoxification	3043; 7001	PRDX2; HBB	116	116
0.0148905	0.0288435	GO:0023051	b	3	regulation of signaling	2; 183; 197; 335; 718; 2243; 5950; 7001; 7018; 7057; 116844	FGA; THBS1; PRDX2; A2M; TF; RBP4; AHSG; C3; LRG1; AGT; APOA1	3492	3490
0.0150202	0.0288435	GO:0022607	b	3	cellular component assembly	183; 335; 336; 338; 344; 2243; 5265; 7057; 9126; 90390	SERPINA1; APOB; MED30; THBS1; SMC3; FGA; APOC2; AGT; APOA1; APOA2	3018	3015
0.0150311	0.0288435	GO:0003014	b	3	renal system process	183; 3043	AGT; HBB	118	118
0.0153035	0.0289747	GO:0051186	b	3	cofactor metabolic process	645; 3043; 7001; 51268	BLVRB; PIPOX; PRDX2; HBB	612	611
0.0155536	0.027946	GO:0051093	b	4	negative regulation of developmental process	197; 350; 5950; 7001; 7057	THBS1; RBP4; AHSG; APOH; PRDX2	946	943
0.0156645	0.0272683	GO:0050678	b	5	regulation of epithelial cell proliferation	350; 7057; 116844	LRG1; APOH; THBS1	334	334
0.015762	0.0272683	GO:0010811	b	5	positive regulation of cell-substrate adhesion	335; 2243	APOA1; FGA	121	121
0.016508	0.0277271	GO:0035296	b	5	regulation of tube diameter	183; 2243	AGT; FGA	124	124
0.016508	0.0277271	GO:0050880	b	5	regulation of blood vessel size	183; 2243	AGT; FGA	124	124
0.016508	0.0277271	GO:1903844	b	5	regulation of cellular response to transforming growth factor beta stimulus	7057; 116844	LRG1; THBS1	124	124
0.01676	0.0298706	GO:0035150	b	4	regulation of tube size	183; 2243	AGT; FGA	125	125
0.0170136	0.0283015	GO:1901343	b	5	negative regulation of vasculature development	350; 7057	APOH; THBS1	126	126
0.0171733	0.0370299	GO:0009653	b	2	anatomical structure morphogenesis	183; 335; 338; 350; 718; 2243; 5950; 7057; 116844	APOB; THBS1; APOH; FGA; RBP4; C3; LRG1; AGT; APOA1	2614	2610
0.017317	0.0304431	GO:0065003	b	4	protein-containing complex assembly	335; 336; 338; 344; 2243; 5265; 90390	SERPINA1; APOB; MED30; FGA; APOC2; APOA1; APOA2	1743	1741
0.0173567	0.0304431	GO:0009966	b	4	regulation of signal transduction	2; 183; 197; 335; 718; 2243; 7001; 7018; 7057; 116844	FGA; THBS1; PRDX2; A2M; TF; AHSG; C3; LRG1; AGT; APOA1	3083	3081
0.017723	0.0331139	GO:0044093	b	3	positive regulation of molecular function	183; 335; 344; 350; 7001; 7018; 7057	PRDX2; APOH; THBS1; APOC2; TF; AGT; APOA1	1751	1749
0.0179467	0.0295694	GO:0010648	b	5	negative regulation of cell communication	183; 197; 335; 2243; 7001; 7057	PRDX2; THBS1; APOA1; AHSG; AGT; FGA	1352	1351
0.0179966	0.0312964	GO:0010038	b	4	response to metal ion	2243; 7018; 7057	TF; FGA; THBS1	354	352
0.0181264	0.0312964	GO:0023057	b	4	negative regulation of signaling	183; 197; 335; 2243; 7001; 7057	PRDX2; THBS1; APOA1; AHSG; AGT; FGA	1355	1354
0.0182671	0.0336874	GO:0031589	b	3	cell-substrate adhesion	335; 2243; 7057	THBS1; APOA1; FGA	354	354
0.0201841	0.0422032	GO:0007586	b	2	digestion	335; 5950	RBP4; APOA1	138	138
0.0201987	0.034604	GO:0051338	b	4	regulation of transferase activity	183; 197; 7001; 7018; 7057	TF; THBS1; AGT; AHSG; PRDX2	1008	1008
0.0206525	0.0337065	GO:0008285	b	5	negative regulation of cell proliferation	350; 563; 5950; 7057	AZGP1; RBP4; APOH; THBS1	669	669
0.0210592	0.0340489	GO:0071363	b	5	cellular response to growth factor stimulus	183; 335; 7057; 116844	LRG1; AGT; APOA1; THBS1	673	673
0.0215729	0.036674	GO:0032640	b	4	tumor necrosis factor production	5004; 7057	ORM1; THBS1	143	143
0.0218873	0.0350603	GO:0051347	b	5	positive regulation of transferase activity	183; 7001; 7018; 7057	TF; AGT; PRDX2; THBS1	681	681
0.0221394	0.044775	GO:0019827	b	2	stem cell population maintenance	9126; 90390	SMC3; MED30	145	145
0.0221394	0.0351386	GO:0051592	b	5	response to calcium ion	2243; 7057	FGA; THBS1	147	145
0.0224249	0.0378313	GO:0019730	b	4	antimicrobial humoral response	2243; 7018	TF; FGA	147	146
0.0224249	0.0352133	GO:1903555	b	5	regulation of tumor necrosis factor superfamily cytokine production	5004; 7057	ORM1; THBS1	146	146
0.022712	0.044775	GO:0098727	b	2	maintenance of cell number	9126; 90390	SMC3; MED30	147	147
0.022712	0.0352133	GO:0062013	b	5	positive regulation of small molecule metabolic process	335; 344	APOC2; APOA1	148	147
0.0229068	0.0383515	GO:0006631	b	4	fatty acid metabolic process	335; 344; 718	C3; APOC2; APOA1	387	386
0.0230006	0.0352133	GO:0010634	b	5	positive regulation of epithelial cell migration	183; 7057	AGT; THBS1	148	148
0.0230006	0.0352133	GO:0099024	b	5	plasma membrane invagination	718; 7057	C3; THBS1	148	148
0.0232907	0.042401	GO:0071706	b	3	tumor necrosis factor superfamily cytokine production	5004; 7057	ORM1; THBS1	149	149
0.0238755	0.039657	GO:0016999	b	4	antibiotic metabolic process	3043; 7001	PRDX2; HBB	151	151
0.0240454	0.039657	GO:0070848	b	4	response to growth factor	183; 335; 7057; 116844	LRG1; AGT; APOA1; THBS1	702	701
0.0244664	0.0400525	GO:0003018	b	4	vascular process in circulatory system	183; 2243	AGT; FGA	153	153
0.0246087	0.045748	GO:0048646	b	2	anatomical structure formation involved in morphogenesis	350; 718; 5950; 7057; 116844	C3; LRG1; RBP4; APOH; THBS1	1063	1061
0.0250103	0.045748	GO:0007155	b	2	cell adhesion	335; 563; 2243; 3043; 7001; 7057	FGA; AZGP1; PRDX2; HBB; THBS1; APOA1	1457	1456
0.0250633	0.0407279	GO:0046165	b	4	alcohol biosynthetic process	335; 338	APOB; APOA1	155	155
0.0251946	0.045748	GO:0044085	b	2	cellular component biogenesis	183; 335; 336; 338; 344; 2243; 5265; 7057; 9126; 90390	SERPINA1; APOB; MED30; THBS1; SMC3; FGA; APOC2; AGT; APOA1; APOA2	3265	3262
0.025252	0.038321	GO:1902531	b	5	regulation of intracellular signal transduction	2; 183; 335; 2243; 7001; 7018; 7057	THBS1; PRDX2; A2M; APOA1; TF; AGT; FGA	1880	1878
0.025364	0.0409157	GO:0010324	b	4	membrane invagination	718; 7057	C3; THBS1	156	156
0.025401	0.0456575	GO:0030155	b	3	regulation of cell adhesion	335; 2243; 7001; 7057	PRDX2; THBS1; APOA1; FGA	713	713
0.0259699	0.0460965	GO:0030168	b	3	platelet activation	2243; 3043	FGA; HBB	158	158
0.0265816	0.039988	GO:0090288	b	5	negative regulation of cellular response to growth factor stimulus	183; 7057	AGT; THBS1	160	160
0.0271992	0.0405643	GO:0006633	b	5	fatty acid biosynthetic process	335; 344	APOC2; APOA1	163	162
0.0281365	0.04978	GO:0048771	b	2	tissue remodeling	183; 7018	TF; AGT	165	165
0.0284813	0.0456113	GO:0051051	b	4	negative regulation of transport	336; 344; 7057	APOC2; APOA2; THBS1	420	420
0.0294064	0.0434812	GO:0002819	b	5	regulation of adaptive immune response	563; 718	AZGP1; C3	169	169
0.0297114	0.0472391	GO:0022407	b	4	regulation of cell-cell adhesion	335; 2243; 7001	PRDX2; APOA1; FGA	427	427
0.0297461	0.0436108	GO:0016310	b	5	phosphorylation	183; 197; 335; 718; 2243; 7001; 7018; 7057	THBS1; PRDX2; APOA1; TF; AHSG; C3; AGT; FGA	2393	2392
0.0310257	0.0542875	GO:0008217	b	3	regulation of blood pressure	183; 3043	AGT; HBB	174	174
0.0310261	0.0451051	GO:0051129	b	5	negative regulation of cellular component organization	335; 336; 344; 7057	APOC2; APOA1; APOA2; THBS1	760	759
0.0313491	0.0542875	GO:0044260	b	3	cellular macromolecule metabolic process	2; 183; 197; 335; 336; 338; 710; 718; 866; 2243; 3053; 5265; 5267; 6906; 7001; 7018; 7057; 9126; 90390	FGA; SERPINA1; APOB; SERPINA6; SERPIND1; MED30; THBS1; SMC3; SERPINA7; PRDX2; A2M; TF; SERPING1; AHSG; C3; SERPINA4; AGT; APOA1; APOA2	8414	8405
0.0315176	0.0497528	GO:0060249	b	4	anatomical structure homeostasis	563; 5950; 7018	AZGP1; TF; RBP4	437	437
0.0320141	0.0552242	GO:0033002	b	2	muscle cell proliferation	5950; 7057	RBP4; THBS1	177	177
0.0320141	0.0461536	GO:0010565	b	5	regulation of cellular ketone metabolic process	335; 344	APOC2; APOA1	177	177
0.0323463	0.0462472	GO:0022408	b	5	negative regulation of cell-cell adhesion	335; 7001	APOA1; PRDX2	178	178
0.0326932	0.055933	GO:0044248	b	3	cellular catabolic process	335; 336; 338; 344; 645; 3043; 7001; 51268	APOB; PIPOX; PRDX2; HBB; APOC2; BLVRB; APOA1; APOA2	2438	2435
0.0326981	0.046367	GO:0009891	b	5	positive regulation of biosynthetic process	183; 335; 344; 3043; 7018; 7057; 90390	MED30; THBS1; APOC2; TF; AGT; HBB; APOA1	1983	1981
0.0331921	0.0561104	GO:0023061	b	3	signal release	183; 2243; 5950	AGT; RBP4; FGA	446	446
0.0351068	0.0549409	GO:0062012	b	4	regulation of small molecule metabolic process	335; 338; 344	APOC2; APOB; APOA1	457	456
0.0353014	0.0549409	GO:0006644	b	4	phospholipid metabolic process	335; 336; 344	APOC2; APOA1; APOA2	457	457
0.0357434	0.0502732	GO:0006694	b	5	steroid biosynthetic process	335; 338	APOB; APOA1	188	188
0.0359099	0.0599907	GO:0044283	b	3	small molecule biosynthetic process	335; 338; 344; 5950	RBP4; APOC2; APOB; APOA1	797	795
0.0360855	0.050345	GO:0009896	b	5	positive regulation of catabolic process	335; 336; 344	APOC2; APOA1; APOA2	462	461
0.0372932	0.057635	GO:0042127	b	4	regulation of cell proliferation	183; 350; 563; 5950; 7057; 116844	AZGP1; APOH; THBS1; RBP4; LRG1; AGT	1598	1598
0.037492	0.0518889	GO:0034284	b	5	response to monosaccharide	336; 7057	APOA2; THBS1	193	193
0.0422542	0.0711108	GO:0048871	b	2	multicellular organismal homeostasis	563; 5950; 7018	AZGP1; TF; RBP4	491	491
0.0425597	0.0584352	GO:0002221	b	5	pattern recognition receptor signaling pathway	338; 2243	APOB; FGA	207	207
0.042851	0.0656395	GO:0010941	b	4	regulation of cell death	183; 350; 2243; 3043; 7001; 7057	PRDX2; APOH; THBS1; HBB; AGT; FGA	1652	1652
0.0429311	0.058481	GO:0002703	b	5	regulation of leukocyte mediated immunity	563; 718	AZGP1; C3	208	208
0.0430666	0.0656395	GO:0006811	b	4	ion transport	335; 336; 344; 3043; 7018; 7057	THBS1; APOC2; TF; HBB; APOA1; APOA2	1655	1654
0.0444226	0.073349	GO:0009636	b	3	response to toxic substance	3043; 5950; 7001	RBP4; PRDX2; HBB	501	501
0.0463075	0.0700956	GO:0033993	b	4	response to lipid	338; 5950; 7001; 7057	RBP4; APOB; PRDX2; THBS1	863	863
0.0470971	0.0708059	GO:0000302	b	4	response to reactive oxygen species	3043; 7001	PRDX2; HBB	219	219
0.0476321	0.0777444	GO:0098609	b	3	cell-cell adhesion	335; 2243; 3043; 7001	PRDX2; HBB; APOA1; FGA	871	871
0.0479885	0.0757107	GO:0048870	b	2	cell motility	183; 335; 338; 350; 7018; 7057	APOB; APOH; THBS1; TF; AGT; APOA1	1700	1698
0.0479885	0.0757107	GO:0051674	b	2	localization of cell	183; 335; 338; 350; 7018; 7057	APOB; APOH; THBS1; TF; AGT; APOA1	1700	1698
0.0482793	0.0757107	GO:0044281	b	2	small molecule metabolic process	335; 336; 338; 344; 718; 5950; 51268	APOB; PIPOX; APOC2; C3; RBP4; APOA1; APOA2	2157	2153
0.0486479	0.0781948	GO:0097164	b	3	ammonium ion metabolic process	335; 336	APOA1; APOA2	223	223
0.0490094	0.0781948	GO:0007166	b	3	cell surface receptor signaling pathway	183; 197; 335; 718; 2243; 7001; 7018; 7057; 116844	THBS1; PRDX2; APOA1; TF; AHSG; C3; LRG1; AGT; FGA	3127	3125
2.26052e-22	4.52103e-21	GO:0070062	c	4	extracellular exosome	1; 2; 183; 197; 335; 336; 338; 350; 563; 645; 710; 718; 732; 866; 1370; 2243; 3043; 3053; 5004; 5265; 5267; 5950; 6906; 7001; 7018; 7057; 116844	PRDX2; HBB; C8B; SERPING1; AHSG; BLVRB; AGT; A2M; APOA2; SERPINA1; APOB; SERPINA6; SERPINA7; APOH; APOA1; C3; FGA; A1BG; TF; RBP4; SERPINA4; LRG1; SERPIND1; ORM1; AZGP1; CPN2; THBS1	2146	2146
2.93139e-22	7.62161e-21	GO:1903561	c	3	extracellular vesicle	1; 2; 183; 197; 335; 336; 338; 350; 563; 645; 710; 718; 732; 866; 1370; 2243; 3043; 3053; 5004; 5265; 5267; 5950; 6906; 7001; 7018; 7057; 116844	PRDX2; HBB; C8B; SERPING1; AHSG; BLVRB; AGT; A2M; APOA2; SERPINA1; APOB; SERPINA6; SERPINA7; APOH; APOA1; C3; FGA; A1BG; TF; RBP4; SERPINA4; LRG1; SERPIND1; ORM1; AZGP1; CPN2; THBS1	2167	2167
3.00444e-22	6.91022e-21	GO:0043230	c	2	extracellular organelle	1; 2; 183; 197; 335; 336; 338; 350; 563; 645; 710; 718; 732; 866; 1370; 2243; 3043; 3053; 5004; 5265; 5267; 5950; 6906; 7001; 7018; 7057; 116844	PRDX2; HBB; C8B; SERPING1; AHSG; BLVRB; AGT; A2M; APOA2; SERPINA1; APOB; SERPINA6; SERPINA7; APOH; APOA1; C3; FGA; A1BG; TF; RBP4; SERPINA4; LRG1; SERPIND1; ORM1; AZGP1; CPN2; THBS1	2169	2169
1.19935e-20	1.19935e-19	GO:0060205	c	4	cytoplasmic vesicle lumen	1; 2; 197; 335; 338; 350; 710; 718; 2243; 3043; 5004; 5265; 5267; 7018; 7057; 116844	FGA; SERPINA1; APOB; ORM1; THBS1; APOH; A2M; TF; SERPING1; AHSG; C3; SERPINA4; LRG1; HBB; APOA1; A1BG	340	340
1.25747e-20	1.63471e-19	GO:0031983	c	3	vesicle lumen	1; 2; 197; 335; 338; 350; 710; 718; 2243; 3043; 5004; 5265; 5267; 7018; 7057; 116844	FGA; SERPINA1; APOB; ORM1; THBS1; APOH; A2M; TF; SERPING1; AHSG; C3; SERPINA4; LRG1; HBB; APOA1; A1BG	341	341
2.93667e-20	3.37717e-19	GO:0072562	c	2	blood microparticle	1; 2; 183; 197; 335; 336; 710; 718; 1370; 2243; 3043; 5004; 7018	FGA; ORM1; A2M; TF; SERPING1; AHSG; C3; CPN2; AGT; HBB; APOA1; APOA2; A1BG	148	148
1.48918e-18	1.14171e-17	GO:0005615	c	2	extracellular space	1; 2; 183; 197; 335; 336; 338; 344; 350; 563; 645; 710; 718; 732; 866; 1370; 2243; 3043; 3053; 5004; 5265; 5267; 5950; 6906; 7001; 7018; 7057; 116844	PRDX2; HBB; C8B; SERPING1; APOC2; AHSG; BLVRB; AGT; A2M; APOA2; SERPINA1; APOB; SERPINA6; SERPINA7; APOH; APOA1; C3; FGA; A1BG; TF; RBP4; SERPINA4; LRG1; SERPIND1; ORM1; AZGP1; CPN2; THBS1	3423	3414
1.79575e-17	1.25703e-16	GO:0034774	c	5	secretory granule lumen	1; 2; 197; 335; 350; 710; 718; 2243; 5004; 5265; 5267; 7018; 7057; 116844	FGA; SERPINA1; SERPINA4; ORM1; APOH; A2M; TF; SERPING1; AHSG; C3; LRG1; THBS1; APOA1; A1BG	323	323
8.42675e-17	7.30319e-16	GO:0031982	c	3	vesicle	1; 2; 183; 197; 335; 336; 338; 344; 350; 563; 645; 710; 718; 732; 866; 1370; 2243; 3043; 3053; 5004; 5265; 5267; 5950; 6906; 7001; 7018; 7057; 116844	PRDX2; HBB; C8B; SERPING1; APOC2; AHSG; BLVRB; AGT; A2M; APOA2; SERPINA1; APOB; SERPINA6; SERPINA7; APOH; APOA1; C3; FGA; A1BG; TF; RBP4; SERPINA4; LRG1; SERPIND1; ORM1; AZGP1; CPN2; THBS1	3959	3955
9.72062e-13	6.3184e-12	GO:0062023	c	3	collagen-containing extracellular matrix	1; 2; 183; 197; 335; 350; 563; 710; 2243; 5004; 5265; 7057	FGA; SERPINA1; ORM1; AZGP1; THBS1; APOH; A2M; SERPING1; AHSG; AGT; APOA1; A1BG	426	426
1.11865e-12	6.43222e-12	GO:0031012	c	2	extracellular matrix	1; 2; 183; 197; 335; 350; 563; 710; 1370; 2243; 5004; 5265; 7057	FGA; SERPINA1; ORM1; AZGP1; THBS1; APOH; A2M; SERPING1; AHSG; CPN2; AGT; APOA1; A1BG	566	565
6.53555e-12	2.28744e-11	GO:0099503	c	5	secretory vesicle	1; 2; 197; 335; 350; 710; 718; 2243; 3043; 5004; 5265; 5267; 7018; 7057; 116844	FGA; SERPINA1; SERPINA4; ORM1; THBS1; APOH; A2M; TF; SERPING1; AHSG; C3; LRG1; HBB; APOA1; A1BG	1015	1012
9.18686e-12	4.77717e-11	GO:0042627	c	3	chylomicron	335; 336; 338; 344; 350	APOC2; APOB; APOA1; APOA2; APOH	13	13
2.56834e-11	1.71222e-10	GO:0005788	c	4	endoplasmic reticulum lumen	197; 335; 336; 338; 718; 2243; 3053; 5265; 7018; 7057	SERPIND1; SERPINA1; APOB; APOA1; TF; AHSG; C3; THBS1; FGA; APOA2	307	306
1.09813e-10	4.75857e-10	GO:0034385	c	3	triglyceride-rich plasma lipoprotein particle	335; 336; 338; 344; 350	APOC2; APOB; APOA1; APOA2; APOH	20	20
1.09813e-10	5.49066e-10	GO:0034361	c	4	very-low-density lipoprotein particle	335; 336; 338; 344; 350	APOC2; APOB; APOA1; APOA2; APOH	20	20
2.10924e-10	7.8343e-10	GO:0044433	c	3	cytoplasmic vesicle part	1; 2; 197; 335; 338; 350; 710; 718; 2243; 3043; 5004; 5265; 5267; 7018; 7057; 116844	FGA; SERPINA1; APOB; ORM1; THBS1; APOH; A2M; TF; SERPING1; AHSG; C3; SERPINA4; LRG1; HBB; APOA1; A1BG	1547	1545
5.67371e-10	1.84396e-09	GO:0034364	c	3	high-density lipoprotein particle	335; 336; 338; 344; 350	APOC2; APOB; APOA1; APOA2; APOH	27	27
1.83337e-09	7.33348e-09	GO:0031410	c	4	cytoplasmic vesicle	1; 2; 197; 335; 336; 338; 344; 350; 710; 718; 2243; 3043; 5004; 5265; 5267; 7018; 7057; 116844	FGA; SERPINA1; APOB; ORM1; THBS1; APOH; A2M; TF; SERPING1; APOC2; AHSG; C3; SERPINA4; LRG1; HBB; APOA1; APOA2; A1BG	2421	2417
1.89634e-09	5.47833e-09	GO:0097708	c	3	intracellular vesicle	1; 2; 197; 335; 336; 338; 344; 350; 710; 718; 2243; 3043; 5004; 5265; 5267; 7018; 7057; 116844	FGA; SERPINA1; APOB; ORM1; THBS1; APOH; A2M; TF; SERPING1; APOC2; AHSG; C3; SERPINA4; LRG1; HBB; APOA1; APOA2; A1BG	2426	2422
2.62314e-09	1.20664e-08	GO:0034358	c	2	plasma lipoprotein particle	335; 336; 338; 344; 350	APOC2; APOB; APOA1; APOA2; APOH	36	36
2.62314e-09	6.82015e-09	GO:1990777	c	3	lipoprotein particle	335; 336; 338; 344; 350	APOC2; APOB; APOA1; APOA2; APOH	36	36
3.99282e-09	1.53058e-08	GO:0032994	c	2	protein-lipid complex	335; 336; 338; 344; 350	APOC2; APOB; APOA1; APOA2; APOH	39	39
3.61998e-08	1.20666e-07	GO:0034363	c	4	intermediate-density lipoprotein particle	335; 338; 344	APOC2; APOB; APOA1	5	5
2.02065e-07	5.7733e-07	GO:0034366	c	4	spherical high-density lipoprotein particle	335; 336; 344	APOC2; APOA1; APOA2	8	8
1.21141e-06	3.98036e-06	GO:0043233	c	2	organelle lumen	1; 2; 197; 335; 336; 338; 350; 645; 710; 718; 2243; 3043; 3053; 5004; 5265; 5267; 7018; 7057; 9126; 51268; 116844; 90390	HBB; SERPING1; AHSG; BLVRB; A2M; APOA2; SERPINA1; APOB; SMC3; APOH; THBS1; TF; FGA; A1BG; MED30; C3; SERPINA4; LRG1; SERPIND1; ORM1; PIPOX; APOA1	5583	5577
1.21141e-06	2.82743e-06	GO:0070013	c	3	intracellular organelle lumen	1; 2; 197; 335; 336; 338; 350; 645; 710; 718; 2243; 3043; 3053; 5004; 5265; 5267; 7018; 7057; 9126; 51268; 116844; 90390	HBB; SERPING1; AHSG; BLVRB; A2M; APOA2; SERPINA1; APOB; SMC3; APOH; THBS1; TF; FGA; A1BG; MED30; C3; SERPINA4; LRG1; SERPIND1; ORM1; PIPOX; APOA1	5583	5577
1.30497e-06	2.82743e-06	GO:0034362	c	3	low-density lipoprotein particle	335; 338; 344	APOC2; APOB; APOA1	14	14
1.97519e-06	5.67867e-06	GO:0043227	c	2	membrane-bounded organelle	1; 2; 183; 197; 335; 336; 338; 344; 350; 563; 645; 710; 718; 732; 866; 1370; 2243; 3043; 3053; 5004; 5265; 5267; 5950; 6906; 7001; 7018; 7057; 9126; 51268; 116844; 90390	PRDX2; HBB; C8B; SERPING1; APOC2; AHSG; BLVRB; AGT; A2M; APOA2; SERPINA1; APOB; SERPINA6; SERPINA7; SMC3; APOH; APOA1; C3; FGA; A1BG; MED30; TF; RBP4; SERPINA4; LRG1; SERPIND1; ORM1; PIPOX; AZGP1; CPN2; THBS1	12801	12782
4.06069e-06	9.47494e-06	GO:0071682	c	5	endocytic vesicle lumen	335; 338; 3043	APOB; APOA1; HBB	20	20
8.81538e-06	2.25282e-05	GO:0012505	c	2	endomembrane system	1; 2; 197; 335; 336; 338; 344; 350; 710; 718; 2243; 3043; 3053; 5004; 5265; 5267; 7018; 7057; 116844	FGA; SERPINA1; APOB; ORM1; SERPIND1; THBS1; APOH; A2M; TF; SERPING1; APOC2; AHSG; C3; SERPINA4; LRG1; HBB; APOA1; APOA2; A1BG	4636	4630
3.90532e-05	7.81064e-05	GO:0044432	c	3	endoplasmic reticulum part	197; 335; 336; 338; 718; 2243; 3053; 5265; 7018; 7057	SERPIND1; SERPINA1; APOB; APOA1; TF; AHSG; C3; THBS1; FGA; APOA2	1404	1403
4.41196e-05	0.000110299	GO:1904813	c	4	ficolin-1-rich granule lumen	1; 3043; 5265; 116844	SERPINA1; LRG1; HBB; A1BG	125	125
6.79533e-05	0.000156293	GO:0005577	c	2	fibrinogen complex	2243; 7057	FGA; THBS1	8	8
8.99969e-05	0.000199993	GO:1904724	c	4	tertiary granule lumen	3043; 5004; 116844	LRG1; ORM1; HBB	55	55
0.000416395	0.000870643	GO:0009986	c	2	cell surface	335; 350; 563; 718; 2243; 7018; 7057	AZGP1; APOH; FGA; TF; C3; THBS1; APOA1	895	895
0.000660268	0.00132054	GO:0005783	c	4	endoplasmic reticulum	197; 335; 336; 338; 718; 2243; 3053; 5265; 7018; 7057	SERPIND1; SERPINA1; APOB; APOA1; TF; AHSG; C3; THBS1; FGA; APOA2	1976	1974
0.000698757	0.00129769	GO:0044444	c	3	cytoplasmic part	1; 2; 183; 197; 335; 336; 338; 344; 350; 645; 710; 718; 2243; 3043; 3053; 5004; 5265; 5267; 5950; 7001; 7018; 7057; 9126; 51268; 116844	PRDX2; HBB; SERPING1; APOC2; AHSG; BLVRB; AGT; A2M; APOA2; SERPINA1; APOB; SMC3; APOH; THBS1; TF; FGA; A1BG; C3; RBP4; SERPINA4; LRG1; SERPIND1; ORM1; PIPOX; APOA1	10011	10000
0.00136719	0.00239258	GO:0030139	c	5	endocytic vesicle	335; 338; 3043; 7018	TF; APOB; APOA1; HBB	308	308
0.00405871	0.0070351	GO:0009897	c	3	external side of plasma membrane	563; 2243; 7018; 7057	AZGP1; TF; FGA; THBS1	416	416
0.0117575	0.0164606	GO:0030135	c	5	coated vesicle	338; 5265; 7018	TF; SERPINA1; APOB	300	300
0.0150311	0.0273293	GO:0030665	c	4	clathrin-coated vesicle membrane	338; 7018	TF; APOB	118	118
0.0163959	0.0266434	GO:0005737	c	3	cytoplasm	1; 2; 183; 197; 335; 336; 338; 344; 350; 645; 710; 718; 2243; 3043; 3053; 5004; 5265; 5267; 5950; 7001; 7018; 7057; 9126; 51268; 116844	PRDX2; HBB; SERPING1; APOC2; AHSG; BLVRB; AGT; A2M; APOA2; SERPINA1; APOB; SMC3; APOH; THBS1; TF; FGA; A1BG; C3; RBP4; SERPINA4; LRG1; SERPIND1; ORM1; PIPOX; APOA1	11920	11899
0.0168556	0.0323065	GO:0098552	c	2	side of membrane	563; 2243; 7018; 7057	AZGP1; TF; FGA; THBS1	629	629
0.0188302	0.0219686	GO:0005768	c	5	endosome	335; 336; 338; 344; 7018	TF; APOC2; APOB; APOA1; APOA2	990	990
0.0210169	0.0371838	GO:0044446	c	2	intracellular organelle part	1; 2; 197; 335; 336; 338; 350; 645; 710; 718; 2243; 3043; 3053; 5004; 5265; 5267; 7018; 7057; 9126; 51268; 116844; 90390	HBB; SERPING1; AHSG; BLVRB; A2M; APOA2; SERPINA1; APOB; SMC3; APOH; THBS1; TF; FGA; A1BG; MED30; C3; SERPINA4; LRG1; SERPIND1; ORM1; PIPOX; APOA1	10029	10016
0.030699	0.051165	GO:0005775	c	4	vacuolar lumen	338; 718	C3; APOB	173	173
0.0343683	0.0525633	GO:0030662	c	3	coated vesicle membrane	338; 7018	TF; APOB	184	184
8.95045e-15	2.14811e-13	GO:0004857	m	3	enzyme inhibitor activity	2; 183; 197; 335; 336; 344; 710; 718; 866; 3053; 5265; 5267; 6906	SERPIND1; SERPINA1; SERPINA4; SERPINA6; SERPINA7; A2M; SERPING1; APOC2; AHSG; C3; APOA1; APOA2	389	387
1.37241e-13	6.86203e-13	GO:0004866	m	5	endopeptidase inhibitor activity	2; 183; 197; 710; 718; 866; 3053; 5265; 5267; 6906	SERPINA1; SERPINA4; SERPINA6; SERPINA7; SERPING1; AHSG; C3; AGT; A2M; SERPIND1	183	181
2.01114e-13	2.35681e-12	GO:0030414	m	4	peptidase inhibitor activity	2; 183; 197; 710; 718; 866; 3053; 5265; 5267; 6906	SERPINA1; SERPINA4; SERPINA6; SERPINA7; SERPING1; AHSG; C3; AGT; A2M; SERPIND1	190	188
2.61868e-13	2.35681e-12	GO:0061135	m	4	endopeptidase regulator activity	2; 183; 197; 710; 718; 866; 3053; 5265; 5267; 6906	SERPINA1; SERPINA4; SERPINA6; SERPINA7; SERPING1; AHSG; C3; AGT; A2M; SERPIND1	195	193
1.58314e-12	1.89977e-11	GO:0061134	m	3	peptidase regulator activity	2; 183; 197; 710; 718; 866; 3053; 5265; 5267; 6906	SERPINA1; SERPINA4; SERPINA6; SERPINA7; SERPING1; AHSG; C3; AGT; A2M; SERPIND1	233	231
1.65184e-11	3.13849e-10	GO:0030234	m	2	enzyme regulator activity	2; 183; 197; 335; 336; 344; 350; 710; 718; 866; 1370; 3053; 5265; 5267; 6906	SERPIND1; SERPINA1; SERPINA4; SERPINA6; SERPINA7; APOH; A2M; SERPING1; APOC2; AHSG; C3; CPN2; APOA1; APOA2	1084	1080
3.4553e-06	1.97053e-05	GO:0055102	m	4	lipase inhibitor activity	335; 336; 344	APOC2; APOA1; APOA2	19	19
4.73237e-06	1.97053e-05	GO:0017127	m	4	cholesterol transporter activity	335; 336; 338	APOB; APOA1; APOA2	21	21
4.73237e-06	9.14609e-06	GO:0120020	m	5	intermembrane cholesterol transfer activity	335; 336; 338	APOB; APOA1; APOA2	21	21
5.4737e-06	1.97053e-05	GO:0120015	m	4	intermembrane sterol transfer activity	335; 336; 338	APOB; APOA1; APOA2	22	22
7.31687e-06	9.14609e-06	GO:0070653	m	5	high-density lipoprotein particle receptor binding	335; 336	APOA1; APOA2	3	3
7.31687e-06	9.14609e-06	GO:0060230	m	5	lipoprotein lipase activator activity	344; 350	APOC2; APOH	3	3
1.15691e-05	7.73408e-05	GO:0071814	m	3	protein-lipid complex binding	335; 336; 7057	APOA1; APOA2; THBS1	28	28
1.15691e-05	2.97492e-05	GO:0070325	m	4	lipoprotein particle receptor binding	335; 336; 338	APOB; APOA1; APOA2	28	28
1.15691e-05	2.97492e-05	GO:0071813	m	4	lipoprotein particle binding	335; 336; 7057	APOA1; APOA2; THBS1	28	28
1.28901e-05	7.73408e-05	GO:0120013	m	3	intermembrane lipid transfer activity	335; 336; 338	APOB; APOA1; APOA2	29	29
2.09964e-05	0.000100783	GO:0015248	m	3	sterol transporter activity	335; 336; 338	APOB; APOA1; APOA2	34	34
2.35072e-05	0.000223319	GO:0008289	m	2	lipid binding	335; 336; 338; 344; 350; 866; 5950; 7057	APOB; SERPINA6; APOH; THBS1; APOC2; RBP4; APOA1; APOA2	789	788
2.94318e-05	0.000117727	GO:0005102	m	3	signaling receptor binding	2; 183; 335; 336; 338; 718; 2243; 7018; 7057; 116844; 90390	FGA; APOB; THBS1; MED30; APOA1; TF; C3; LRG1; AGT; A2M; APOA2	1670	1670
3.64758e-05	7.29515e-05	GO:0060228	m	4	phosphatidylcholine-sterol O-acyltransferase activator activity	335; 336	APOA1; APOA2	6	6
3.64758e-05	7.29515e-05	GO:0034190	m	4	apolipoprotein receptor binding	335; 336	APOA1; APOA2	6	6
6.13164e-05	0.000388337	GO:0005319	m	2	lipid transporter activity	335; 336; 338; 5950	RBP4; APOB; APOA1; APOA2	136	136
0.000108994	0.000108994	GO:0008035	m	5	high-density lipoprotein particle binding	335; 336	APOA1; APOA2	10	10
0.000126666	0.000434285	GO:0008201	m	3	heparin binding	338; 350; 3053; 7057	APOB; SERPIND1; APOH; THBS1	164	164
0.00021954	0.000395171	GO:0060229	m	4	lipase activator activity	344; 350	APOC2; APOH	14	14
0.000339568	0.00101871	GO:0043178	m	3	alcohol binding	335; 336; 5950	RBP4; APOA1; APOA2	86	86
0.000507277	0.00126846	GO:0005539	m	3	glycosaminoglycan binding	338; 350; 3053; 7057	APOB; SERPIND1; APOH; THBS1	236	236
0.000528524	0.00126846	GO:0005496	m	3	steroid binding	335; 336; 866	APOA1; APOA2; SERPINA6	100	100
0.000714483	0.00155887	GO:0005543	m	3	phospholipid binding	335; 336; 338; 350; 7057	THBS1; APOB; APOA1; APOA2; APOH	459	458
0.000739978	0.0035149	GO:1901681	m	2	sulfur compound binding	338; 350; 3053; 7057	APOB; SERPIND1; APOH; THBS1	262	261
0.000965054	0.00193011	GO:0016645	m	3	oxidoreductase activity, acting on the CH-NH group of donors	645; 51268	BLVRB; PIPOX	29	29
0.00125009	0.00475035	GO:0050997	m	2	quaternary ammonium group binding	335; 336	APOA1; APOA2	33	33
0.00125009	0.00230786	GO:0031210	m	3	phosphatidylcholine binding	335; 336	APOA1; APOA2	33	33
0.00285201	0.00466693	GO:0015485	m	4	cholesterol binding	335; 336	APOA1; APOA2	50	50
0.00319874	0.0101293	GO:0004601	m	2	peroxidase activity	3043; 7001	PRDX2; HBB	53	53
0.00369019	0.00632603	GO:0016684	m	3	oxidoreductase activity, acting on peroxide as acceptor	3043; 7001	PRDX2; HBB	57	57
0.00408041	0.00612061	GO:0032934	m	4	sterol binding	335; 336	APOA1; APOA2	60	60
0.00566693	0.00784652	GO:0070405	m	4	ammonium ion binding	335; 336	APOA1; APOA2	71	71
0.00989345	0.0158295	GO:0008047	m	3	enzyme activator activity	335; 336; 344; 350	APOC2; APOA1; APOA2; APOH	539	537
0.0113897	0.0309149	GO:0044877	m	2	protein-containing complex binding	335; 336; 732; 5950; 7057; 9126	SMC3; THBS1; C8B; RBP4; APOA1; APOA2	1223	1223
0.0162577	0.0243865	GO:0031072	m	3	heat shock protein binding	335; 336	APOA1; APOA2	123	123
0.0185698	0.0238755	GO:0002020	m	4	protease binding	2; 5265	SERPINA1; A2M	132	132
0.0201841	0.0269122	GO:0019838	m	3	growth factor binding	2; 7057	A2M; THBS1	138	138
0.0201841	0.0269122	GO:0019955	m	3	cytokine binding	2; 7057	A2M; THBS1	138	138
0.0294064	0.0654994	GO:0005201	m	2	extracellular matrix structural constituent	2243; 7057	FGA; THBS1	169	169
0.0310261	0.0654994	GO:0016491	m	2	oxidoreductase activity	645; 3043; 7001; 51268	BLVRB; PIPOX; PRDX2; HBB	759	759

## Sheet: Mal-Ben_pathway
p-value	q-value	pathway	source	external_id	members_input_overlap	members_input_overlap_geneids	size	effective_size
1.2434e-09	4.99195e-08	Platelet degranulation	Reactome	R-HSA-114608	KNG1; VCL; THBS1; TF; VWF; APOA1	7450; 7018; 7057; 3827; 7414; 335	131	131
1.55999e-09	4.99195e-08	Response to elevated platelet cytosolic Ca2+	Reactome	R-HSA-76005	KNG1; VCL; THBS1; TF; VWF; APOA1	7450; 7018; 7057; 3827; 7414; 335	136	136
8.13426e-08	1.73531e-06	Platelet activation, signaling and aggregation	Reactome	R-HSA-76002	KNG1; VCL; THBS1; TF; VWF; APOA1	7450; 7018; 7057; 3827; 7414; 335	263	263
4.77651e-07	7.64241e-06	Plasma lipoprotein assembly	Reactome	R-HSA-8963898	APOA1; APOA2; APOC1	341; 335; 336	17	17
1.02182e-06	1.30793e-05	Complement and coagulation cascades - Homo sapiens (human)	KEGG	path:hsa04610	VWF; KNG1; C7; C6	7450; 730; 729; 3827	85	85
2.57368e-06	2.74526e-05	Post-translational protein phosphorylation	Reactome	R-HSA-8957275	TF; KNG1; APOA1; APOA2	7018; 336; 3827; 335	107	107
4.63594e-06	3.96989e-05	Regulation of Insulin-like Growth Factor (IGF) transport and uptake by Insulin-like Growth Factor Binding Proteins (IGFBPs)	Reactome	R-HSA-381426	TF; KNG1; APOA1; APOA2	7018; 336; 3827; 335	124	124
4.96236e-06	3.96989e-05	African trypanosomiasis - Homo sapiens (human)	KEGG	path:hsa05143	KNG1; APOA1; HBB	335; 3043; 3827	37	36
1.3516e-05	9.61135e-05	Cholesterol metabolism - Homo sapiens (human)	KEGG	path:hsa04979	APOA1; APOA2; APOC1	335; 341; 336	50	50
1.81042e-05	0.000115867	Terminal pathway of complement	Reactome	R-HSA-166665	C7; C6	730; 729	7	7
2.02736e-05	0.000117956	Hemostasis	Reactome	R-HSA-109582	KNG1; VCL; THBS1; TF; VWF; APOA1	7018; 7057; 7450; 335; 7414; 3827	677	677
2.34662e-05	0.000125153	Plasma lipoprotein assembly, remodeling, and clearance	Reactome	R-HSA-174824	APOA1; APOA2; APOC1	335; 341; 336	60	60
3.10019e-05	0.000141723	Chylomicron remodeling	Reactome	R-HSA-8963901	APOA1; APOA2	335; 336	9	9
3.10019e-05	0.000141723	Chylomicron assembly	Reactome	R-HSA-8963888	APOA1; APOA2	335; 336	9	9
5.67438e-05	0.000242107	Scavenging of heme from plasma	Reactome	R-HSA-2168880	APOA1; HBB	3043; 335	12	12
0.000116608	0.000466431	Intrinsic Pathway of Fibrin Clot Formation	Reactome	R-HSA-140837	VWF; KNG1	7450; 3827	17	17
0.000162641	0.000612297	Heme signaling	Reactome	R-HSA-9707616	APOA1; HBB	3043; 335	20	20
0.00022753	0.000808994	Transport of small molecules	Reactome	R-HSA-382551	TF; APOC1; APOA1; APOA2; HBB	7018; 335; 3043; 336; 341	641	641
0.000277293	0.000934038	Plasma lipoprotein remodeling	Reactome	R-HSA-8963899	APOA1; APOA2	335; 336	26	26
0.000322161	0.00103091	Signaling by high-kinase activity BRAF mutants	Reactome	R-HSA-6802948	VWF; VCL	7450; 7414	28	28
0.000345836	0.00105398	Plasma lipoprotein clearance	Reactome	R-HSA-8964043	APOA1; APOC1	335; 341	29	29
0.000564835	0.00160711	Formation of Fibrin Clot (Clotting Cascade)	Reactome	R-HSA-140877	VWF; KNG1	7450; 3827	37	37
0.000595889	0.00160711	MAP2K and MAPK activation	Reactome	R-HSA-5674135	VWF; VCL	7450; 7414	38	38
0.000728224	0.00160711	Binding and Uptake of Ligands by Scavenger Receptors	Reactome	R-HSA-2173782	APOA1; HBB	3043; 335	42	42
0.000728224	0.00160711	Signaling downstream of RAS mutants	Reactome	R-HSA-9649948	VWF; VCL	7450; 7414	42	42
0.000728224	0.00160711	Signaling by RAS mutants	Reactome	R-HSA-6802949	VWF; VCL	7450; 7414	42	42
0.000728224	0.00160711	Paradoxical activation of RAF signaling by kinase inactive BRAF	Reactome	R-HSA-6802955	VWF; VCL	7450; 7414	42	42
0.000728224	0.00160711	Signaling by moderate kinase activity BRAF mutants	Reactome	R-HSA-6802946	VWF; VCL	7450; 7414	42	42
0.000728224	0.00160711	Signaling by RAF1 mutants	Reactome	R-HSA-9656223	VWF; VCL	7450; 7414	42	42
0.000835961	0.00174426	Retinoid metabolism and transport	Reactome	R-HSA-975634	APOA1; APOA2	335; 336	45	45
0.000844874	0.00174426	Focal adhesion - Homo sapiens (human)	KEGG	path:hsa04510	VWF; VCL; THBS1	7414; 7450; 7057	201	201
0.000990854	0.00198171	Metabolism of fat-soluble vitamins	Reactome	R-HSA-6806667	APOA1; APOA2	335; 336	49	49
0.00103158	0.00200063	Malaria - Homo sapiens (human)	KEGG	path:hsa05144	HBB; THBS1	7057; 3043	50	50
0.00126351	0.00237837	Coronavirus disease - COVID-19 - Homo sapiens (human)	KEGG	path:hsa05171	VWF; C7; C6	729; 7450; 730	232	231
0.00153183	0.00280105	Signaling by BRAF and RAF fusions	Reactome	R-HSA-6802952	VWF; VCL	7450; 7414	61	61
0.0019552	0.00347591	Oncogenic MAPK signaling	Reactome	R-HSA-6802957	VWF; VCL	7450; 7414	69	69
0.00206252	0.0035676	Diseases of signal transduction by growth factor receptors and second messengers	Reactome	R-HSA-5663202	ERBIN; VWF; VCL	7450; 7414; 55914	274	274
0.00224493	0.00378093	PPAR signaling pathway - Homo sapiens (human)	KEGG	path:hsa03320	APOA1; APOA2	335; 336	76	74
0.00315742	0.00518141	ECM-receptor interaction - Homo sapiens (human)	KEGG	path:hsa04512	VWF; THBS1	7450; 7057	88	88
0.00429749	0.00687599	Visual phototransduction	Reactome	R-HSA-2187338	APOA1; APOA2	336; 335	103	103
0.00646053	0.0100847	Regulation of Complement cascade	Reactome	R-HSA-977606	C7; C6	730; 729	127	127
0.00716792	0.0109225	Systemic lupus erythematosus - Homo sapiens (human)	KEGG	path:hsa05322	C7; C6	729; 730	136	134
0.00748145	0.0111352	Complement cascade	Reactome	R-HSA-166658	C7; C6	730; 729	137	137
0.00827377	0.0120346	Post-translational protein modification	Reactome	R-HSA-597592	TF; KNG1; APOA1; APOA2; THBS1	7018; 335; 336; 3827; 7057	1425	1425
0.0126379	0.0179739	Metabolism of vitamins and cofactors	Reactome	R-HSA-196854	APOA1; APOA2	336; 335	180	180
0.0156693	0.0218008	Innate Immune System	Reactome	R-HSA-168249	VCL; C7; C6; HBB	729; 3043; 730; 7414	1065	1064
0.0181752	0.0247492	Regulation of actin cytoskeleton - Homo sapiens (human)	KEGG	path:hsa04810	KNG1; VCL	3827; 7414	218	218
0.0187565	0.0250087	Signal Transduction	Reactome	R-HSA-162582	ERBIN; KNG1; VCL; THBS1; APOC1; VWF	55914; 7450; 3827; 7057; 341; 7414	2432	2431
0.0195303	0.0255089	Vesicle-mediated transport	Reactome	R-HSA-5653656	TF; APOA1; HBB	7018; 3043; 335	617	617
0.0209328	0.0264788	RAF/MAP kinase cascade	Reactome	R-HSA-5673001	VWF; VCL	7450; 7414	235	235
0.0211003	0.0264788	MAPK1/MAPK3 signaling	Reactome	R-HSA-5684996	VWF; VCL	7450; 7414	236	236
0.0271263	0.0333862	MAPK family signaling cascades	Reactome	R-HSA-5683057	VWF; VCL	7450; 7414	270	270
0.0276884	0.033435	Prion disease - Homo sapiens (human)	KEGG	path:hsa05020	C7; C6	729; 730	273	273
0.0290136	0.0343865	Metabolism of proteins	Reactome	R-HSA-392499	TF; KNG1; APOA1; APOA2; THBS1	7018; 335; 336; 3827; 7057	1935	1934
0.0394653	0.0459232	Human papillomavirus infection - Homo sapiens (human)	KEGG	path:hsa05165	VWF; THBS1	7450; 7057	331	331
0.044361	0.0506982	PI3K-Akt signaling pathway - Homo sapiens (human)	KEGG	path:hsa04151	VWF; THBS1	7057; 7450	354	353

## Sheet: Mal-Ben_GO
p-value	q-value	term_goid	term_category	term_level	term_name	members_input_overlap	members_input_overlap_geneids	size	effective_size
8.04531e-08	9.33257e-06	GO:0010872	b	5	regulation of cholesterol esterification	335; 336; 341	APOA1; APOA2; APOC1	12	12
2.04412e-07	1.18559e-05	GO:0034433	b	5	steroid esterification	335; 336; 341	APOA1; APOA2; APOC1	16	16
2.97583e-07	3.79019e-05	GO:0034375	b	4	high-density lipoprotein particle remodeling	335; 336; 341	APOA1; APOA2; APOC1	18	18
4.65608e-07	2.51428e-05	GO:0072376	b	2	protein activation cascade	729; 730; 922; 3827; 7450	VWF; KNG1; C7; C6; CD5L	219	219
4.85922e-07	3.79019e-05	GO:0016192	b	4	vesicle-mediated transport	335; 336; 341; 922; 3043; 3827; 7018; 7057; 7414; 7450	KNG1; VCL; HBB; APOA2; APOC1; TF; VWF; THBS1; APOA1; CD5L	2167	2163
7.90297e-07	4.10955e-05	GO:0045055	b	4	regulated exocytosis	335; 3043; 3827; 7018; 7057; 7414; 7450	KNG1; VCL; THBS1; TF; VWF; HBB; APOA1	786	783
1.32583e-06	3.57975e-05	GO:0006955	b	2	immune response	335; 336; 729; 730; 922; 3043; 7018; 7057; 7414; 55914	THBS1; VCL; HBB; APOA2; ERBIN; TF; C6; C7; APOA1; CD5L	2409	2406
1.47245e-06	7.58179e-05	GO:0034377	b	3	plasma lipoprotein particle assembly	335; 336; 341	APOA1; APOA2; APOC1	30	30
1.49617e-06	4.18804e-05	GO:0006897	b	5	endocytosis	335; 336; 341; 922; 3043; 7018; 7057	HBB; APOA2; APOC1; TF; THBS1; APOA1; CD5L	861	861
1.81957e-06	4.18804e-05	GO:0032368	b	5	regulation of lipid transport	335; 336; 341; 7057	THBS1; APOA1; APOA2; APOC1	121	121
1.98317e-06	7.58179e-05	GO:0006887	b	3	exocytosis	335; 3043; 3827; 7018; 7057; 7414; 7450	KNG1; VCL; THBS1; TF; VWF; HBB; APOA1	901	898
2.16623e-06	7.58179e-05	GO:0034369	b	3	plasma lipoprotein particle remodeling	335; 336; 341	APOA1; APOA2; APOC1	34	34
2.16623e-06	4.18804e-05	GO:0065005	b	5	protein-lipid complex assembly	335; 336; 341	APOA1; APOA2; APOC1	34	34
2.16623e-06	4.18804e-05	GO:0034368	b	5	protein-lipid complex remodeling	335; 336; 341	APOA1; APOA2; APOC1	34	34
2.58232e-06	0.00010071	GO:0034367	b	4	protein-containing complex remodeling	335; 336; 341	APOA1; APOA2; APOC1	36	36
3.30473e-06	5.47641e-05	GO:0010903	b	5	negative regulation of very-low-density lipoprotein particle remodeling	335; 336	APOA1; APOA2	4	4
3.7643e-06	6.12804e-05	GO:0007155	b	2	cell adhesion	335; 3043; 3827; 7057; 7414; 7450; 55914; 64881	PCDH20; ERBIN; KNG1; VCL; THBS1; VWF; HBB; APOA1	1457	1456
4.2903e-06	0.00011262	GO:0007596	b	3	blood coagulation	3043; 3827; 7057; 7414; 7450	VWF; KNG1; VCL; THBS1; HBB	344	344
4.53929e-06	6.12804e-05	GO:0050817	b	2	coagulation	3043; 3827; 7057; 7414; 7450	VWF; KNG1; VCL; THBS1; HBB	348	348
4.53929e-06	0.000102648	GO:0007599	b	4	hemostasis	3043; 3827; 7057; 7414; 7450	VWF; KNG1; VCL; THBS1; HBB	348	348
4.66571e-06	0.000102648	GO:0098657	b	4	import into cell	335; 336; 341; 922; 3043; 7018; 7057	HBB; APOA2; APOC1; TF; THBS1; APOA1; CD5L	1021	1021
4.77229e-06	0.000102648	GO:1905953	b	4	negative regulation of lipid localization	336; 341; 7057	THBS1; APOA2; APOC1	44	44
5.264e-06	0.000102648	GO:1905952	b	4	regulation of lipid localization	335; 336; 341; 7057	THBS1; APOA1; APOA2; APOC1	158	158
7.09474e-06	0.00014899	GO:0009611	b	3	response to wounding	335; 3043; 3827; 7057; 7414; 7450	KNG1; VCL; THBS1; VWF; HBB; APOA1	687	687
7.93409e-06	7.14068e-05	GO:0071827	b	2	plasma lipoprotein particle organization	335; 336; 341	APOA1; APOA2; APOC1	52	52
7.93409e-06	7.14068e-05	GO:0034381	b	2	plasma lipoprotein particle clearance	335; 336; 341	APOA1; APOA2; APOC1	52	52
8.2545e-06	0.000140873	GO:0010901	b	4	regulation of very-low-density lipoprotein particle remodeling	335; 336	APOA1; APOA2	6	6
9.22182e-06	0.000140873	GO:0080134	b	4	regulation of response to stress	335; 729; 730; 922; 3827; 7018; 7057; 55914	ERBIN; KNG1; C6; TF; THBS1; C7; APOA1; CD5L	1642	1641
9.93336e-06	0.000140873	GO:0071825	b	4	protein-lipid complex subunit organization	335; 336; 341	APOA1; APOA2; APOC1	56	56
1.35152e-05	0.000193033	GO:0050994	b	5	regulation of lipid catabolic process	335; 336; 341	APOA1; APOA2; APOC1	62	62
1.49767e-05	0.000193033	GO:0051346	b	5	negative regulation of hydrolase activity	335; 336; 341; 3827; 7057	THBS1; KNG1; APOA1; APOA2; APOC1	447	445
1.64967e-05	0.000288692	GO:0043062	b	3	extracellular structure organization	335; 336; 341; 7057; 7450	VWF; THBS1; APOA1; APOA2; APOC1	454	454
1.97844e-05	0.000229499	GO:0034371	b	5	chylomicron remodeling	335; 336	APOA1; APOA2	9	9
2.07232e-05	0.000269401	GO:0002697	b	4	regulation of immune effector process	335; 336; 729; 730; 922	CD5L; C7; APOA1; APOA2; C6	476	476
2.26701e-05	0.000272041	GO:0006954	b	4	inflammatory response	335; 729; 730; 922; 3827; 7057	KNG1; THBS1; C6; C7; APOA1; CD5L	842	842
2.3986e-05	0.000252944	GO:0046503	b	5	glycerolipid catabolic process	335; 336; 341	APOA1; APOA2; APOC1	75	75
2.45756e-05	0.000368368	GO:0006952	b	3	defense response	335; 729; 730; 922; 3827; 7018; 7057; 55914	ERBIN; KNG1; C6; TF; THBS1; C7; APOA1; CD5L	1876	1873
2.50254e-05	0.00016017	GO:0006950	b	2	response to stress	335; 729; 730; 922; 3043; 3827; 7018; 7057; 7414; 7450; 55914	ERBIN; KNG1; VCL; HBB; C6; TF; VWF; THBS1; C7; APOA1; CD5L	4192	4187
2.55408e-05	0.00016017	GO:0002252	b	2	immune effector process	335; 336; 729; 730; 922; 3043; 7414	VCL; HBB; APOA2; C6; C7; APOA1; CD5L	1324	1322
2.66949e-05	0.00016017	GO:0032940	b	2	secretion by cell	335; 3043; 3827; 7018; 7057; 7414; 7450	KNG1; VCL; THBS1; TF; VWF; HBB; APOA1	1334	1331
2.75386e-05	0.000266207	GO:0015711	b	5	organic anion transport	335; 336; 341; 3043; 7057	THBS1; HBB; APOA1; APOA2; APOC1	505	505
2.80661e-05	0.000368368	GO:0050878	b	3	regulation of body fluid levels	3043; 3827; 7057; 7414; 7450	VWF; KNG1; VCL; THBS1; HBB	507	507
3.01993e-05	0.000336507	GO:0034378	b	4	chylomicron assembly	335; 336	APOA1; APOA2	11	11
3.62231e-05	0.000406842	GO:0034384	b	3	high-density lipoprotein particle clearance	335; 336	APOA1; APOA2	12	12
3.62231e-05	0.000323222	GO:0034372	b	5	very-low-density lipoprotein particle remodeling	335; 336	APOA1; APOA2	12	12
3.71938e-05	0.000386816	GO:0032101	b	4	regulation of response to external stimulus	335; 729; 730; 922; 3827; 7057	KNG1; THBS1; C6; C7; APOA1; CD5L	920	919
3.87469e-05	0.000406842	GO:0097006	b	3	regulation of plasma lipoprotein particle levels	335; 336; 341	APOA1; APOA2; APOC1	88	88
4.2836e-05	0.000417651	GO:0046470	b	4	phosphatidylcholine metabolic process	335; 336; 341	APOA1; APOA2; APOC1	91	91
4.98997e-05	0.000476315	GO:0018158	b	3	protein oxidation	335; 336	APOA1; APOA2	14	14
4.98997e-05	0.000424268	GO:0034370	b	4	triglyceride-rich lipoprotein particle remodeling	335; 336	APOA1; APOA2	14	14
4.99457e-05	0.000424268	GO:0046903	b	4	secretion	335; 3043; 3827; 7018; 7057; 7414; 7450	KNG1; VCL; THBS1; TF; VWF; HBB; APOA1	1469	1466
5.02638e-05	0.000397166	GO:0060191	b	5	regulation of lipase activity	335; 336; 341	APOA1; APOA2; APOC1	96	96
5.13577e-05	0.000397166	GO:0001818	b	5	negative regulation of cytokine production	335; 336; 7057; 55914	ERBIN; APOA1; APOA2; THBS1	282	282
5.16737e-05	0.000424268	GO:0042060	b	4	wound healing	3043; 3827; 7057; 7414; 7450	VWF; KNG1; VCL; THBS1; HBB	576	576
5.7551e-05	0.000448898	GO:0034380	b	4	high-density lipoprotein particle assembly	335; 336	APOA1; APOA2	15	15
8.17227e-05	0.00059249	GO:0015748	b	5	organophosphate ester transport	335; 336; 341	APOA1; APOA2; APOC1	113	113
8.37484e-05	0.000732798	GO:0007597	b	3	blood coagulation, intrinsic pathway	3827; 7450	VWF; KNG1	18	18
9.65162e-05	0.000645383	GO:0006820	b	5	anion transport	335; 336; 341; 3043; 7057	THBS1; HBB; APOA1; APOA2; APOC1	657	657
0.000100146	0.000645383	GO:0030449	b	5	regulation of complement activation	729; 730; 922	C7; C6; CD5L	121	121
0.000102623	0.000762342	GO:2000257	b	4	regulation of protein activation cascade	729; 730; 922	C7; C6; CD5L	122	122
0.000112242	0.000685266	GO:0016485	b	5	protein processing	729; 730; 922; 7057	C7; C6; CD5L; THBS1	345	345
0.00011824	0.000929755	GO:0044092	b	3	negative regulation of molecular function	335; 336; 341; 3827; 7057; 55914	ERBIN; KNG1; THBS1; APOC1; APOA1; APOA2	1132	1130
0.000123967	0.000929755	GO:0031589	b	3	cell-substrate adhesion	335; 7057; 7414; 7450	VWF; VCL; APOA1; THBS1	354	354
0.000132559	0.000900563	GO:0042157	b	4	lipoprotein metabolic process	335; 336; 341	APOA1; APOA2; APOC1	133	133
0.000136065	0.000900563	GO:0050776	b	4	regulation of immune response	335; 336; 729; 730; 922; 55914	ERBIN; C6; APOA2; C7; APOA1; CD5L	1159	1159
0.000138016	0.000765314	GO:0006869	b	5	lipid transport	335; 336; 341; 7057	THBS1; APOA1; APOA2; APOC1	364	364
0.000138548	0.000900563	GO:0006638	b	4	neutral lipid metabolic process	335; 336; 341	APOA1; APOA2; APOC1	135	135
0.000138548	0.000765314	GO:0006639	b	5	acylglycerol metabolic process	335; 336; 341	APOA1; APOA2; APOC1	135	135
0.000138986	0.000972903	GO:0002682	b	3	regulation of immune system process	335; 336; 729; 730; 922; 7057; 55914	ERBIN; THBS1; APOA2; C6; C7; APOA1; CD5L	1722	1720
0.000148868	0.000928939	GO:0051241	b	4	negative regulation of multicellular organismal process	335; 336; 341; 3827; 7057; 55914	ERBIN; KNG1; THBS1; APOC1; APOA1; APOA2	1181	1178
0.000159381	0.00086066	GO:0065008	b	2	regulation of biological quality	335; 336; 730; 3043; 3827; 7018; 7057; 7414; 7450; 55914	ERBIN; KNG1; VCL; HBB; TF; VWF; THBS1; C7; APOA1; APOA2	4060	4060
0.000167684	0.000880881	GO:0002920	b	5	regulation of humoral immune response	729; 730; 922	C7; C6; CD5L	144	144
0.000174658	0.000880881	GO:0045834	b	5	positive regulation of lipid metabolic process	335; 336; 341	APOA1; APOA2; APOC1	146	146
0.000174658	0.00114619	GO:0006810	b	3	transport	335; 336; 341; 922; 3043; 3827; 7018; 7057; 7414; 7450; 55914	ERBIN; KNG1; VCL; HBB; APOA2; APOC1; TF; VWF; THBS1; APOA1; CD5L	5099	5094
0.000200195	0.00115754	GO:0006959	b	3	humoral immune response	729; 730; 922; 7018	TF; C7; C6; CD5L	402	401
0.000205991	0.00115754	GO:0072378	b	3	blood coagulation, fibrin clot formation	3827; 7450	VWF; KNG1	28	28
0.000220001	0.00115754	GO:0010876	b	3	lipid localization	335; 336; 341; 7057	THBS1; APOA1; APOA2; APOC1	411	411
0.000220484	0.00115754	GO:0030168	b	3	platelet activation	3043; 7414; 7450	VWF; VCL; HBB	158	158
0.000226209	0.00131821	GO:0051604	b	4	protein maturation	729; 730; 922; 7057	C7; C6; CD5L; THBS1	414	414
0.000228152	0.00131821	GO:0043086	b	4	negative regulation of catalytic activity	335; 336; 341; 3827; 7057	THBS1; KNG1; APOA1; APOA2; APOC1	791	789
0.000232142	0.00105119	GO:0051234	b	2	establishment of localization	335; 336; 341; 922; 3043; 3827; 7018; 7057; 7414; 7450; 55914	ERBIN; KNG1; VCL; HBB; APOA2; APOC1; TF; VWF; THBS1; APOA1; CD5L	5250	5245
0.000242712	0.00105119	GO:0009605	b	2	response to external stimulus	335; 729; 730; 922; 3827; 7018; 7057; 55914	ERBIN; KNG1; C6; TF; THBS1; C7; APOA1; CD5L	2572	2570
0.000253064	0.00105119	GO:0019835	b	2	cytolysis	729; 730	C7; C6	31	31
0.000355197	0.00197895	GO:0002683	b	4	negative regulation of immune system process	335; 336; 7057; 55914	ERBIN; APOA1; APOA2; THBS1	468	466
0.000378922	0.00183145	GO:0050727	b	5	regulation of inflammatory response	335; 729; 730; 922	C7; APOA1; CD5L; C6	474	474
0.000401841	0.00185617	GO:0006656	b	5	phosphatidylcholine biosynthetic process	335; 336	APOA1; APOA2	39	39
0.000408945	0.00204473	GO:0006956	b	3	complement activation	729; 730; 922	C7; C6; CD5L	195	195
0.000416039	0.00185617	GO:0031347	b	5	regulation of defense response	335; 729; 730; 922; 55914	ERBIN; C7; APOA1; CD5L; C6	898	898
0.000522032	0.00280817	GO:0010810	b	4	regulation of cell-substrate adhesion	335; 7057; 7414	VCL; APOA1; THBS1	212	212
0.000559534	0.00288866	GO:0120009	b	4	intermembrane lipid transfer	335; 336	APOA1; APOA2	46	46
0.000574029	0.00288866	GO:0060627	b	4	regulation of vesicle-mediated transport	335; 336; 341; 7018	TF; APOA1; APOA2; APOC1	530	529
0.000604925	0.00288714	GO:0097164	b	3	ammonium ion metabolic process	335; 336; 341	APOA1; APOA2; APOC1	223	223
0.00060927	0.00245141	GO:0046461	b	5	neutral lipid catabolic process	335; 336	APOA1; APOA2	48	48
0.00060927	0.00245141	GO:0030195	b	5	negative regulation of blood coagulation	3827; 7057	KNG1; THBS1	48	48
0.000612853	0.00245141	GO:0002526	b	5	acute inflammatory response	729; 730; 922	C7; C6; CD5L	224	224
0.000634915	0.00309521	GO:1900047	b	4	negative regulation of hemostasis	3827; 7057	KNG1; THBS1	49	49
0.000687753	0.00257353	GO:0009395	b	5	phospholipid catabolic process	336; 341	APOA2; APOC1	51	51
0.000687753	0.00257353	GO:0050819	b	5	negative regulation of coagulation	3827; 7057	KNG1; THBS1	51	51
0.000730932	0.00345531	GO:0044242	b	4	cellular lipid catabolic process	335; 336; 341	APOA1; APOA2; APOC1	239	238
0.000933846	0.00338519	GO:0015850	b	5	organic hydroxy compound transport	335; 336; 341	APOA1; APOA2; APOC1	260	259
0.000938991	0.00430831	GO:0006811	b	4	ion transport	335; 336; 341; 3043; 7018; 7057	THBS1; APOC1; TF; HBB; APOA1; APOA2	1655	1654
0.00101534	0.00463525	GO:0051239	b	3	regulation of multicellular organismal process	335; 336; 341; 3827; 7018; 7057; 7414; 55914	ERBIN; KNG1; VCL; THBS1; APOC1; TF; APOA1; APOA2	3158	3155
0.00104187	0.00464376	GO:0030258	b	4	lipid modification	335; 336; 341	APOA1; APOA2; APOC1	269	269
0.00104788	0.00368346	GO:0070527	b	5	platelet aggregation	3043; 7414	VCL; HBB	63	63
0.0010812	0.00368881	GO:0090109	b	5	regulation of cell-substrate junction assembly	7057; 7414	VCL; THBS1	64	64
0.00111034	0.00481147	GO:0007162	b	4	negative regulation of cell adhesion	335; 3827; 7057	KNG1; APOA1; THBS1	275	275
0.00121809	0.00532915	GO:0048518	b	3	positive regulation of biological process	335; 336; 341; 729; 730; 922; 3043; 3827; 7018; 7057; 55914	ERBIN; THBS1; KNG1; APOA1; APOA2; APOC1; TF; HBB; C7; C6; CD5L	6243	6239
0.00130437	0.00549952	GO:0048584	b	4	positive regulation of response to stimulus	335; 729; 730; 922; 7018; 7057; 55914	ERBIN; THBS1; C6; TF; C7; APOA1; CD5L	2470	2468
0.00136255	0.00559364	GO:0048878	b	4	chemical homeostasis	335; 336; 730; 3827; 7018	TF; KNG1; C7; APOA1; APOA2	1165	1165
0.00136596	0.00452717	GO:1903391	b	5	regulation of adherens junction organization	7057; 7414	VCL; THBS1	72	72
0.00138567	0.00581982	GO:0031647	b	3	regulation of protein stability	335; 336; 7018	TF; APOA1; APOA2	297	297
0.00159608	0.00514291	GO:0034612	b	5	response to tumor necrosis factor	335; 7057; 55914	ERBIN; APOA1; THBS1	312	312
0.00161661	0.00652863	GO:0048583	b	3	regulation of response to stimulus	335; 336; 729; 730; 922; 3827; 7018; 7057; 55914	ERBIN; KNG1; C6; APOA2; TF; THBS1; C7; APOA1; CD5L	4298	4294
0.00168424	0.00648858	GO:0001817	b	4	regulation of cytokine production	335; 336; 7057; 55914	ERBIN; APOA1; APOA2; THBS1	706	706
0.00172459	0.00648858	GO:0030193	b	4	regulation of blood coagulation	3827; 7057	KNG1; THBS1	81	81
0.00172653	0.00648858	GO:0071702	b	4	organic substance transport	335; 336; 341; 3043; 7018; 7057; 55914	ERBIN; THBS1; APOC1; TF; HBB; APOA1; APOA2	2589	2586
0.00174657	0.00662597	GO:0030155	b	3	regulation of cell adhesion	335; 3827; 7057; 7414	KNG1; VCL; APOA1; THBS1	713	713
0.0017625	0.00648858	GO:0008202	b	4	steroid metabolic process	335; 336; 341	APOA1; APOA2; APOC1	323	323
0.00176692	0.00662597	GO:1900046	b	3	regulation of hemostasis	3827; 7057	KNG1; THBS1	82	82
0.00178852	0.00648858	GO:0002684	b	4	positive regulation of immune system process	729; 730; 922; 7057; 55914	ERBIN; C7; C6; CD5L; THBS1	1238	1238
0.00185307	0.00572029	GO:0002718	b	5	regulation of cytokine production involved in immune response	335; 336	APOA1; APOA2	84	84
0.00187389	0.00572029	GO:0032102	b	5	negative regulation of response to external stimulus	335; 3827; 7057	KNG1; APOA1; THBS1	330	330
0.00189688	0.0067253	GO:0050818	b	4	regulation of coagulation	3827; 7057	KNG1; THBS1	85	85
0.00194118	0.00672943	GO:0034109	b	4	homotypic cell-cell adhesion	3043; 7414	VCL; HBB	86	86
0.00206241	0.00790966	GO:0001816	b	2	cytokine production	335; 336; 7057; 55914	ERBIN; APOA1; APOA2; THBS1	746	746
0.00207703	0.00617091	GO:1903035	b	5	negative regulation of response to wounding	3827; 7057	KNG1; THBS1	89	89
0.00212725	0.00717729	GO:0016042	b	4	lipid catabolic process	335; 336; 341	APOA1; APOA2; APOC1	346	345
0.00216239	0.00717729	GO:0051336	b	4	regulation of hydrolase activity	335; 336; 341; 3827; 7057	THBS1; KNG1; APOA1; APOA2; APOC1	1295	1292
0.00219713	0.00790966	GO:0002253	b	2	activation of immune response	729; 730; 922; 55914	ERBIN; C7; C6; CD5L	759	759
0.00219713	0.00617091	GO:0051129	b	5	negative regulation of cellular component organization	335; 336; 341; 7057	THBS1; APOA1; APOA2; APOC1	760	759
0.00219825	0.00617091	GO:0006650	b	5	glycerophospholipid metabolic process	335; 336; 341	APOA1; APOA2; APOC1	349	349
0.0022343	0.00617091	GO:0007178	b	5	transmembrane receptor protein serine/threonine kinase signaling pathway	335; 7018; 7057	TF; APOA1; THBS1	351	351
0.00231323	0.00837548	GO:0002367	b	3	cytokine production involved in immune response	335; 336	APOA1; APOA2	94	94
0.00231323	0.00624034	GO:0045833	b	5	negative regulation of lipid metabolic process	336; 341	APOA2; APOC1	94	94
0.00241111	0.00635657	GO:0034333	b	5	adherens junction assembly	7057; 7414	VCL; THBS1	96	96
0.00251093	0.00816054	GO:1901888	b	4	regulation of cell junction assembly	7057; 7414	VCL; THBS1	98	98
0.00261269	0.00673493	GO:0007044	b	5	cell-substrate junction assembly	7057; 7414	VCL; THBS1	100	100
0.00278533	0.00702387	GO:0050801	b	5	ion homeostasis	335; 730; 3827; 7018	TF; KNG1; C7; APOA1	810	810
0.00309435	0.0098514	GO:0007229	b	4	integrin-mediated signaling pathway	335; 55914	ERBIN; APOA1	109	109
0.0031041	0.0108644	GO:0019222	b	3	regulation of metabolic process	335; 336; 341; 729; 730; 922; 3043; 3827; 7018; 7057; 55914	ERBIN; THBS1; KNG1; APOA1; APOA2; APOC1; TF; HBB; C7; C6; CD5L	6911	6903
0.00311385	0.00768524	GO:0051246	b	5	regulation of protein metabolic process	335; 729; 730; 922; 3827; 7018; 7057	KNG1; C6; TF; THBS1; C7; APOA1; CD5L	2861	2857
0.00358982	0.00867541	GO:0019216	b	5	regulation of lipid metabolic process	335; 336; 341	APOA1; APOA2; APOC1	415	415
0.0036229	0.0122711	GO:0098609	b	3	cell-cell adhesion	335; 3043; 7414; 64881	PCDH20; VCL; APOA1; HBB	871	871
0.00371286	0.0115841	GO:0051051	b	4	negative regulation of transport	336; 341; 7057	THBS1; APOA2; APOC1	420	420
0.00379643	0.00898747	GO:0001952	b	5	regulation of cell-matrix adhesion	7057; 7414	VCL; THBS1	121	121
0.00398252	0.00923946	GO:0002698	b	5	negative regulation of immune effector process	335; 336	APOA1; APOA2	124	124
0.00409751	0.0125336	GO:0046486	b	4	glycerolipid metabolic process	335; 336; 341	APOA1; APOA2; APOC1	435	435
0.00410892	0.00934577	GO:0006721	b	5	terpenoid metabolic process	335; 336	APOA1; APOA2	126	126
0.00412522	0.0135359	GO:0002443	b	3	leukocyte mediated immunity	729; 730; 3043; 7414	VCL; C7; C6; HBB	905	903
0.00425123	0.0143479	GO:0033036	b	2	macromolecule localization	335; 336; 341; 7018; 7057; 7414; 55914	ERBIN; VCL; THBS1; APOC1; TF; APOA1; APOA2	3016	3014
0.0042859	0.013637	GO:0019538	b	3	protein metabolic process	335; 336; 341; 729; 730; 922; 3827; 7018; 7057; 7450	KNG1; APOA1; APOA2; APOC1; TF; VWF; THBS1; C7; C6; CD5L	5979	5974
0.00459162	0.0137749	GO:0051171	b	4	regulation of nitrogen compound metabolic process	335; 341; 729; 730; 922; 3043; 3827; 7018; 7057; 55914	ERBIN; KNG1; HBB; APOA1; APOC1; TF; THBS1; C7; C6; CD5L	6033	6025
0.00462009	0.0103064	GO:0050778	b	5	positive regulation of immune response	729; 730; 922; 55914	ERBIN; C7; C6; CD5L	932	932
0.00470458	0.0138474	GO:0006644	b	4	phospholipid metabolic process	335; 336; 341	APOA1; APOA2; APOC1	457	457
0.00536157	0.0170309	GO:0065009	b	2	regulation of molecular function	335; 336; 341; 3827; 7018; 7057; 55914	ERBIN; KNG1; THBS1; APOC1; TF; APOA1; APOA2	3142	3138
0.00540158	0.0116996	GO:0008203	b	5	cholesterol metabolic process	335; 336	APOA1; APOA2	145	145
0.00547418	0.0158143	GO:0006720	b	4	isoprenoid metabolic process	335; 336	APOA1; APOA2	146	146
0.00547418	0.0116996	GO:0055088	b	5	lipid homeostasis	335; 336	APOA1; APOA2	146	146
0.00554722	0.0116996	GO:0002700	b	5	regulation of production of molecular mediator of immune response	335; 336	APOA1; APOA2	147	147
0.00556634	0.0168202	GO:0061024	b	3	membrane organization	335; 336; 7018; 7057	TF; APOA1; APOA2; THBS1	982	982
0.00560672	0.0168202	GO:0042493	b	3	response to drug	335; 3043; 7057; 55914	ERBIN; THBS1; APOA1; HBB	985	984
0.00569467	0.0159402	GO:1902652	b	4	secondary alcohol metabolic process	335; 336	APOA1; APOA2	149	149
0.00576907	0.0168265	GO:0001935	b	3	endothelial cell proliferation	335; 7057	APOA1; THBS1	150	150
0.00576907	0.0159402	GO:0034332	b	4	adherens junction organization	7057; 7414	VCL; THBS1	150	150
0.00584366	0.0159402	GO:0048585	b	4	negative regulation of response to stimulus	335; 336; 3827; 7057; 55914	ERBIN; KNG1; APOA1; APOA2; THBS1	1624	1623
0.00592649	0.0159402	GO:0080090	b	4	regulation of primary metabolic process	335; 336; 341; 729; 730; 922; 3827; 7018; 7057; 55914	ERBIN; KNG1; APOA1; APOA2; APOC1; TF; THBS1; C7; C6; CD5L	6227	6219
0.00599496	0.0124181	GO:0050777	b	5	negative regulation of immune response	335; 336	APOA1; APOA2	153	153
0.00645879	0.0170775	GO:0006958	b	4	complement activation, classical pathway	729; 730	C7; C6	159	159
0.00661695	0.0172041	GO:0016125	b	4	sterol metabolic process	335; 336	APOA1; APOA2	161	161
0.0066967	0.0136284	GO:0006633	b	5	fatty acid biosynthetic process	335; 341	APOA1; APOC1	163	162
0.00698316	0.0178586	GO:0007167	b	4	enzyme linked receptor protein signaling pathway	335; 7018; 7057; 55914	TF; ERBIN; APOA1; THBS1	1047	1047
0.00720879	0.0216264	GO:0006807	b	2	nitrogen compound metabolic process	335; 336; 341; 729; 730; 922; 3043; 3827; 7018; 7057; 7450; 55914; 27238	GPKOW; ERBIN; THBS1; KNG1; APOA1; APOA2; APOC1; TF; VWF; HBB; C7; C6; CD5L	10378	10363
0.00721225	0.0204672	GO:0010035	b	3	response to inorganic substance	3043; 7018; 7057	TF; THBS1; HBB	535	533
0.00735277	0.0185005	GO:0051049	b	4	regulation of transport	335; 336; 341; 7018; 7057	TF; THBS1; APOA1; APOA2; APOC1	1715	1713
0.00757026	0.0209178	GO:0050790	b	3	regulation of catalytic activity	335; 336; 341; 3827; 7018; 7057	KNG1; THBS1; APOC1; TF; APOA1; APOA2	2487	2483
0.00768789	0.0190367	GO:0002455	b	4	humoral immune response mediated by circulating immunoglobulin	729; 730	C7; C6	174	174
0.00794549	0.015891	GO:0010565	b	5	regulation of cellular ketone metabolic process	335; 341	APOA1; APOC1	177	177
0.00820699	0.016037	GO:2000377	b	5	regulation of reactive oxygen species metabolic process	3043; 7057	THBS1; HBB	180	180
0.00829501	0.016037	GO:1903034	b	5	regulation of response to wounding	3827; 7057	KNG1; THBS1	181	181
0.00881265	0.0214808	GO:0051128	b	4	regulation of cellular component organization	335; 336; 341; 7018; 7057; 7414	VCL; THBS1; APOC1; TF; APOA1; APOA2	2562	2561
0.00919878	0.0220771	GO:0050821	b	4	protein stabilization	335; 336	APOA1; APOA2	191	191
0.00938463	0.0178462	GO:0034284	b	5	response to monosaccharide	336; 7057	APOA2; THBS1	193	193
0.00957218	0.0179092	GO:0046890	b	5	regulation of lipid biosynthetic process	335; 341	APOA1; APOC1	195	195
0.0106249	0.0286056	GO:0042592	b	3	homeostatic process	335; 336; 730; 3827; 7018	TF; KNG1; C7; APOA1; APOA2	1870	1870
0.011072	0.029064	GO:0032879	b	3	regulation of localization	335; 336; 341; 7018; 7057; 7414	VCL; THBS1; APOC1; TF; APOA1; APOA2	2686	2684
0.0114503	0.0270643	GO:0006508	b	4	proteolysis	729; 730; 922; 3827; 7057	KNG1; C7; C6; CD5L; THBS1	1907	1904
0.0118487	0.027588	GO:0009743	b	4	response to carbohydrate	336; 7057	APOA2; THBS1	218	218
0.0125061	0.0230271	GO:0030003	b	5	cellular cation homeostasis	730; 3827; 7018	TF; KNG1; C7	652	652
0.0127145	0.0289358	GO:0002274	b	4	myeloid leukocyte activation	3043; 7057; 7414	THBS1; VCL; HBB	658	656
0.0127985	0.0289358	GO:0007160	b	4	cell-matrix adhesion	7057; 7414	VCL; THBS1	227	227
0.0131224	0.0237843	GO:0046474	b	5	glycerophospholipid biosynthetic process	335; 336	APOA1; APOA2	230	230
0.0131906	0.0293962	GO:0006873	b	4	cellular ion homeostasis	730; 3827; 7018	TF; KNG1; C7	665	665
0.0145671	0.0320066	GO:0071560	b	4	cellular response to transforming growth factor beta stimulus	335; 7057	APOA1; THBS1	243	243
0.0145674	0.0254179	GO:0043269	b	5	regulation of ion transport	335; 7018; 7057	TF; APOA1; THBS1	691	690
0.0146242	0.0254179	GO:0010942	b	5	positive regulation of cell death	3043; 3827; 7057	KNG1; THBS1; HBB	691	691
0.014681	0.0372539	GO:0042180	b	3	cellular ketone metabolic process	335; 341	APOA1; APOC1	244	244
0.014681	0.0254179	GO:0019724	b	5	B cell mediated immunity	729; 730	C7; C6	244	244
0.0149887	0.0372539	GO:0043170	b	3	macromolecule metabolic process	335; 336; 341; 729; 730; 922; 3827; 7018; 7057; 7450; 55914; 27238	GPKOW; ERBIN; KNG1; APOA1; APOA2; APOC1; TF; VWF; THBS1; C7; C6; CD5L	9610	9599
0.0152564	0.0372539	GO:0071559	b	3	response to transforming growth factor beta	335; 7057	APOA1; THBS1	249	249
0.0161971	0.0350937	GO:0034329	b	4	cell junction assembly	7057; 7414	VCL; THBS1	257	257
0.0162628	0.0388089	GO:1901564	b	3	organonitrogen compound metabolic process	335; 336; 341; 729; 730; 922; 3827; 7018; 7057; 7450	KNG1; APOA1; APOA2; APOC1; TF; VWF; THBS1; C7; C6; CD5L	7085	7076
0.0166299	0.0355379	GO:0008610	b	4	lipid biosynthetic process	335; 336; 341	APOA1; APOA2; APOC1	726	725
0.0174075	0.0366969	GO:0045017	b	4	glycerolipid biosynthetic process	335; 336	APOA1; APOA2	267	267
0.0176542	0.041193	GO:0072593	b	3	reactive oxygen species metabolic process	3043; 7057	THBS1; HBB	269	269
0.0177781	0.0367469	GO:0046434	b	4	organophosphate catabolic process	336; 341	APOA2; APOC1	271	270
0.0179023	0.0367469	GO:0008654	b	4	phospholipid biosynthetic process	335; 336	APOA1; APOA2	271	271
0.0184031	0.0372843	GO:0098742	b	4	cell-cell adhesion via plasma-membrane adhesion molecules	335; 64881	PCDH20; APOA1	275	275
0.020863	0.0355899	GO:0010631	b	5	epithelial cell migration	335; 7057	APOA1; THBS1	294	294
0.0209962	0.0580972	GO:0002440	b	2	production of molecular mediator of immune response	335; 336	APOA1; APOA2	295	295
0.0212635	0.0485363	GO:0090132	b	3	epithelium migration	335; 7057	APOA1; THBS1	297	297
0.0219382	0.0580972	GO:0090130	b	2	tissue migration	335; 7057	APOA1; THBS1	302	302
0.022016	0.0491848	GO:0055082	b	3	cellular chemical homeostasis	730; 3827; 7018	TF; KNG1; C7	806	806
0.0225934	0.0580972	GO:0001775	b	2	cell activation	3043; 7057; 7414; 7450	VWF; THBS1; VCL; HBB	1477	1475
0.0227597	0.0382627	GO:0051271	b	5	negative regulation of cellular component movement	7057; 7414	VCL; THBS1	308	308
0.023454	0.0388667	GO:0070371	b	5	ERK1 and ERK2 cascade	335; 7018	TF; APOA1	313	313
0.0237342	0.0519186	GO:0034330	b	3	cell junction organization	7057; 7414	VCL; THBS1	315	315
0.0244409	0.0399316	GO:0009895	b	5	negative regulation of catabolic process	336; 341	APOA2; APOC1	320	320
0.0248691	0.0497381	GO:0040013	b	4	negative regulation of locomotion	7057; 7414	VCL; THBS1	323	323
0.0272051	0.0438304	GO:0007265	b	5	Ras protein signal transduction	335; 55914	ERBIN; APOA1	339	339
0.0276133	0.0545276	GO:0051050	b	4	positive regulation of transport	335; 336; 7018	TF; APOA1; APOA2	880	879
0.0289831	0.0621067	GO:1901700	b	3	response to oxygen-containing compound	336; 3043; 7057; 55914	ERBIN; THBS1; APOA2; HBB	1592	1591
0.029167	0.0568757	GO:0010038	b	4	response to metal ion	7018; 7057	TF; THBS1	354	352
0.0304624	0.063971	GO:0023014	b	3	signal transduction by protein phosphorylation	335; 7018; 7057	TF; APOA1; THBS1	913	913
0.0304624	0.0586683	GO:0000165	b	4	MAPK cascade	335; 7018; 7057	TF; APOA1; THBS1	913	913
0.030615	0.0486485	GO:0009967	b	5	positive regulation of signal transduction	335; 7018; 7057; 55914	TF; ERBIN; APOA1; THBS1	1619	1618
0.0311552	0.0488379	GO:0031325	b	5	positive regulation of cellular metabolic process	335; 336; 341; 3043; 7018; 7057	THBS1; APOC1; TF; HBB; APOA1; APOA2	3352	3348
0.0319446	0.0607727	GO:2000145	b	4	regulation of cell motility	7018; 7057; 7414	TF; VCL; THBS1	930	930
0.0321216	0.077281	GO:0019725	b	2	cellular homeostasis	730; 3827; 7018	TF; KNG1; C7	932	932
0.032135	0.0661603	GO:0006066	b	3	alcohol metabolic process	335; 336	APOA1; APOA2	371	371
0.0328562	0.0617537	GO:0048522	b	4	positive regulation of cellular process	335; 336; 341; 3043; 3827; 7018; 7057; 55914	ERBIN; KNG1; HBB; APOC1; TF; THBS1; APOA1; APOA2	5443	5439
0.0334196	0.0620651	GO:0002449	b	4	lymphocyte mediated immunity	729; 730	C7; C6	379	379
0.0345604	0.0626909	GO:0006631	b	4	fatty acid metabolic process	335; 341	APOA1; APOC1	387	386
0.0345604	0.0626909	GO:0002460	b	4	adaptive immune response based on somatic recombination of immune receptors built from immunoglobulin superfamily domains	729; 730	C7; C6	386	386
0.0352192	0.077281	GO:0050673	b	2	epithelial cell proliferation	335; 7057	APOA1; THBS1	390	390
0.0357165	0.0640434	GO:0030198	b	4	extracellular matrix organization	7057; 7450	VWF; THBS1	393	393
0.0357782	0.077281	GO:0048870	b	2	cell motility	335; 7018; 7057; 7414	TF; VCL; APOA1; THBS1	1700	1698
0.0357782	0.077281	GO:0051674	b	2	localization of cell	335; 7018; 7057; 7414	TF; VCL; APOA1; THBS1	1700	1698
0.0385506	0.0775403	GO:0040012	b	3	regulation of locomotion	7018; 7057; 7414	TF; VCL; THBS1	1001	1001
0.0385872	0.0684047	GO:0001667	b	4	ameboidal-type cell migration	335; 7057	APOA1; THBS1	411	410
0.0391394	0.0775403	GO:0044087	b	3	regulation of cellular component biogenesis	335; 7057; 7414	VCL; APOA1; THBS1	1008	1007
0.039733	0.0689777	GO:0051270	b	4	regulation of cellular component movement	7018; 7057; 7414	TF; VCL; THBS1	1013	1013
0.0397948	0.0689777	GO:0030099	b	4	myeloid cell differentiation	7018; 7057	TF; THBS1	419	417
0.0415134	0.0642074	GO:0010647	b	5	positive regulation of cell communication	335; 7018; 7057; 55914	TF; ERBIN; APOA1; THBS1	1780	1779
0.0415423	0.0712153	GO:0009894	b	4	regulation of catabolic process	335; 336; 341	APOA1; APOA2; APOC1	1032	1031
0.0420333	0.0712738	GO:0023056	b	4	positive regulation of signaling	335; 7018; 7057; 55914	TF; ERBIN; APOA1; THBS1	1787	1786
0.0426097	0.0714743	GO:0007015	b	4	actin filament organization	335; 7018	TF; APOA1	434	433
0.0434638	0.0663395	GO:0051174	b	5	regulation of phosphorus metabolic process	335; 341; 7018; 7057	TF; THBS1; APOA1; APOC1	1806	1805
0.0451338	0.0679937	GO:0001819	b	5	positive regulation of cytokine production	336; 7057	APOA2; THBS1	447	447
0.0456987	0.0758403	GO:0009893	b	4	positive regulation of metabolic process	335; 336; 341; 3043; 7018; 7057	THBS1; APOC1; TF; HBB; APOA1; APOA2	3654	3650
0.0458866	0.0953029	GO:0044238	b	2	primary metabolic process	335; 336; 341; 729; 730; 922; 3827; 7018; 7057; 7450; 55914; 27238	GPKOW; ERBIN; KNG1; APOA1; APOA2; APOC1; TF; VWF; THBS1; C7; C6; CD5L	10846	10831
0.0467859	0.0768273	GO:0062012	b	4	regulation of small molecule metabolic process	335; 341	APOA1; APOC1	457	456
0.0468993	0.0691846	GO:0071345	b	5	cellular response to cytokine stimulus	335; 7057; 55914	ERBIN; APOA1; THBS1	1082	1082
0.0474428	0.0922498	GO:0044255	b	3	cellular lipid metabolic process	335; 336; 341	APOA1; APOA2; APOC1	1089	1087
0.0477135	0.0691846	GO:0009896	b	5	positive regulation of catabolic process	335; 336	APOA1; APOA2	462	461
0.0477135	0.0691846	GO:0046394	b	5	carboxylic acid biosynthetic process	335; 341	APOA1; APOC1	462	461
0.0478999	0.0778373	GO:0016053	b	4	organic acid biosynthetic process	335; 341	APOA1; APOC1	463	462
0.0492036	0.0939341	GO:0045087	b	3	innate immune response	729; 730; 55914	ERBIN; C7; C6	1104	1103
0.049227	0.0704979	GO:1902531	b	5	regulation of intracellular signal transduction	335; 7018; 7057; 55914	TF; ERBIN; APOA1; THBS1	1880	1878
8.12222e-10	1.94933e-08	GO:0072562	c	2	blood microparticle	335; 336; 922; 3043; 3827; 7018	KNG1; HBB; APOA2; TF; APOA1; CD5L	148	148
2.61266e-09	3.65773e-08	GO:0060205	c	4	cytoplasmic vesicle lumen	335; 3043; 3827; 7018; 7057; 7414; 7450	KNG1; VCL; THBS1; TF; VWF; HBB; APOA1	340	340
2.66645e-09	6.13284e-08	GO:0031983	c	3	vesicle lumen	335; 3043; 3827; 7018; 7057; 7414; 7450	KNG1; VCL; THBS1; TF; VWF; HBB; APOA1	341	341
8.65566e-08	5.1934e-07	GO:0034774	c	5	secretory granule lumen	335; 3827; 7018; 7057; 7414; 7450	KNG1; VCL; THBS1; TF; VWF; APOA1	323	323
1.04541e-07	1.20222e-06	GO:0042627	c	3	chylomicron	335; 336; 341	APOA1; APOA2; APOC1	13	13
2.17064e-07	2.60477e-06	GO:0005615	c	2	extracellular space	335; 336; 341; 729; 730; 922; 3043; 3827; 7018; 7057; 7414; 7450	THBS1; KNG1; VCL; APOA1; APOA2; APOC1; TF; VWF; HBB; C7; C6; CD5L	3423	3414
4.15358e-07	2.84333e-06	GO:0034385	c	3	triglyceride-rich plasma lipoprotein particle	335; 336; 341	APOA1; APOA2; APOC1	20	20
4.15358e-07	2.10444e-06	GO:0034361	c	4	very-low-density lipoprotein particle	335; 336; 341	APOA1; APOA2; APOC1	20	20
4.50952e-07	2.10444e-06	GO:0070062	c	4	extracellular exosome	335; 336; 729; 730; 3043; 3827; 7018; 7057; 7414; 7450	KNG1; VCL; HBB; C6; TF; VWF; THBS1; C7; APOA1; APOA2	2146	2146
4.94492e-07	2.84333e-06	GO:1903561	c	3	extracellular vesicle	335; 336; 729; 730; 3043; 3827; 7018; 7057; 7414; 7450	KNG1; VCL; HBB; C6; TF; VWF; THBS1; C7; APOA1; APOA2	2167	2167
4.98827e-07	3.99062e-06	GO:0043230	c	2	extracellular organelle	335; 336; 729; 730; 3043; 3827; 7018; 7057; 7414; 7450	KNG1; VCL; HBB; C6; TF; VWF; THBS1; C7; APOA1; APOA2	2169	2169
1.06228e-06	4.88651e-06	GO:0034364	c	3	high-density lipoprotein particle	335; 336; 341	APOA1; APOA2; APOC1	27	27
2.42014e-06	8.4705e-06	GO:0005788	c	4	endoplasmic reticulum lumen	335; 336; 3827; 7018; 7057	TF; KNG1; APOA1; APOA2; THBS1	307	306
2.58232e-06	1.54939e-05	GO:0034358	c	2	plasma lipoprotein particle	335; 336; 341	APOA1; APOA2; APOC1	36	36
2.58232e-06	9.89888e-06	GO:1990777	c	3	lipoprotein particle	335; 336; 341	APOA1; APOA2; APOC1	36	36
3.30072e-06	1.58435e-05	GO:0032994	c	2	protein-lipid complex	335; 336; 341	APOA1; APOA2; APOC1	39	39
4.39928e-06	1.31978e-05	GO:0099503	c	5	secretory vesicle	335; 3043; 3827; 7018; 7057; 7414; 7450	KNG1; VCL; THBS1; TF; VWF; HBB; APOA1	1015	1012
1.15512e-05	3.23433e-05	GO:0005579	c	4	membrane attack complex	729; 730	C7; C6	7	7
1.21282e-05	3.98499e-05	GO:0062023	c	3	collagen-containing extracellular matrix	335; 3827; 7057; 7450; 55914	ERBIN; VWF; KNG1; APOA1; THBS1	426	426
1.53947e-05	3.5921e-05	GO:0034366	c	4	spherical high-density lipoprotein particle	335; 336	APOA1; APOA2	8	8
4.71334e-05	0.000188534	GO:0031012	c	2	extracellular matrix	335; 3827; 7057; 7450; 55914	ERBIN; VWF; KNG1; APOA1; THBS1	566	565
7.00322e-05	0.000201342	GO:0044433	c	3	cytoplasmic vesicle part	335; 3043; 3827; 7018; 7057; 7414; 7450	KNG1; VCL; THBS1; TF; VWF; HBB; APOA1	1547	1545
0.000103909	0.000207818	GO:0071682	c	5	endocytic vesicle lumen	335; 3043	APOA1; HBB	20	20
0.000126312	0.000317811	GO:0031982	c	3	vesicle	335; 336; 729; 730; 3043; 3827; 7018; 7057; 7414; 7450	KNG1; VCL; HBB; C6; TF; VWF; THBS1; C7; APOA1; APOA2	3959	3955
0.000138179	0.000317811	GO:0046930	c	3	pore complex	729; 730	C7; C6	23	23
0.000156736	0.000313472	GO:0031410	c	4	cytoplasmic vesicle	335; 336; 3043; 3827; 7018; 7057; 7414; 7450	KNG1; VCL; THBS1; TF; VWF; HBB; APOA1; APOA2	2421	2417
0.000159071	0.000332602	GO:0097708	c	3	intracellular vesicle	335; 336; 3043; 3827; 7018; 7057; 7414; 7450	KNG1; VCL; THBS1; TF; VWF; HBB; APOA1; APOA2	2426	2422
0.000330929	0.000579125	GO:0005783	c	4	endoplasmic reticulum	335; 336; 341; 3827; 7018; 7057; 7450	KNG1; THBS1; APOC1; TF; VWF; APOA1; APOA2	1976	1974
0.000503603	0.00172664	GO:0012505	c	2	endomembrane system	335; 336; 341; 3043; 3827; 7018; 7057; 7414; 7450; 55914	ERBIN; KNG1; VCL; HBB; APOC1; TF; VWF; THBS1; APOA1; APOA2	4636	4630
0.000634915	0.00121692	GO:0009925	c	3	basal plasma membrane	7018; 55914	TF; ERBIN	49	49
0.00118421	0.00355262	GO:0045178	c	2	basal part of cell	7018; 55914	TF; ERBIN	67	67
0.00153812	0.00230718	GO:0030139	c	5	endocytic vesicle	335; 3043; 7018	TF; APOA1; HBB	308	308
0.00243848	0.00650262	GO:0043233	c	2	organelle lumen	335; 336; 3043; 3827; 7018; 7057; 7414; 7450; 55914; 27238	GPKOW; ERBIN; KNG1; VCL; THBS1; TF; VWF; HBB; APOA1; APOA2	5583	5577
0.00243848	0.00431424	GO:0070013	c	3	intracellular organelle lumen	335; 336; 3043; 3827; 7018; 7057; 7414; 7450; 55914; 27238	GPKOW; ERBIN; KNG1; VCL; THBS1; TF; VWF; HBB; APOA1; APOA2	5583	5577
0.00310965	0.00510871	GO:0044432	c	3	endoplasmic reticulum part	335; 336; 3827; 7018; 7057	TF; KNG1; APOA1; APOA2; THBS1	1404	1403
0.00322326	0.00773583	GO:0005886	c	2	plasma membrane	335; 729; 730; 922; 3827; 7018; 7057; 7414; 55914; 64881	PCDH20; ERBIN; KNG1; VCL; C6; TF; THBS1; C7; APOA1; CD5L	5778	5769
0.00376181	0.00799082	GO:0071944	c	2	cell periphery	335; 729; 730; 922; 3827; 7018; 7057; 7414; 55914; 64881	PCDH20; ERBIN; KNG1; VCL; C6; TF; THBS1; C7; APOA1; CD5L	5888	5879
0.00399541	0.00799082	GO:0009986	c	2	cell surface	335; 922; 7018; 7057	TF; APOA1; CD5L; THBS1	895	895
0.00404549	0.00629298	GO:1904813	c	4	ficolin-1-rich granule lumen	3043; 7414	VCL; HBB	125	125
0.0144536	0.0221622	GO:0016323	c	3	basolateral plasma membrane	7018; 55914	TF; ERBIN	242	242
0.0160844	0.0231214	GO:0098797	c	3	plasma membrane protein complex	729; 730; 7018	TF; C7; C6	716	716
0.0194924	0.035986	GO:0044459	c	2	plasma membrane part	729; 730; 7018; 7057; 55914; 64881	ERBIN; THBS1; TF; PCDH20; C7; C6	3026	3023
0.0216673	0.0260007	GO:0030135	c	5	coated vesicle	7018; 7450	TF; VWF	300	300
0.0374833	0.0374833	GO:0005768	c	5	endosome	335; 336; 7018	TF; APOA1; APOA2	990	990
0.0396214	0.0536054	GO:0009897	c	3	external side of plasma membrane	7018; 7057	TF; THBS1	416	416
0.0415453	0.0712204	GO:0030055	c	2	cell-substrate junction	7414; 55914	ERBIN; VCL	427	427
7.33419e-09	9.53445e-08	GO:0060228	m	4	phosphatidylcholine-sterol O-acyltransferase activator activity	335; 336; 341	APOA1; APOA2; APOC1	6	6
3.53217e-07	2.29591e-06	GO:0055102	m	4	lipase inhibitor activity	335; 336; 341	APOA1; APOA2; APOC1	19	19
1.18921e-06	2.0748e-05	GO:0071814	m	3	protein-lipid complex binding	335; 336; 7057	APOA1; APOA2; THBS1	28	28
1.18921e-06	5.15324e-06	GO:0071813	m	4	lipoprotein particle binding	335; 336; 7057	APOA1; APOA2; THBS1	28	28
1.6531e-06	8.2655e-06	GO:0070653	m	5	high-density lipoprotein particle receptor binding	335; 336	APOA1; APOA2	3	3
1.976e-06	2.5688e-05	GO:0050997	m	2	quaternary ammonium group binding	335; 336; 341	APOA1; APOA2; APOC1	33	33
1.976e-06	2.0748e-05	GO:0031210	m	3	phosphatidylcholine binding	335; 336; 341	APOA1; APOA2; APOC1	33	33
8.2545e-06	2.68271e-05	GO:0034190	m	4	apolipoprotein receptor binding	335; 336	APOA1; APOA2	6	6
2.034e-05	5.28839e-05	GO:0070405	m	4	ammonium ion binding	335; 336; 341	APOA1; APOA2; APOC1	71	71
2.47195e-05	6.17988e-05	GO:0008035	m	5	high-density lipoprotein particle binding	335; 336	APOA1; APOA2	10	10
0.000114796	0.000234407	GO:0017127	m	4	cholesterol transporter activity	335; 336	APOA1; APOA2	21	21
0.000114796	0.000191326	GO:0120020	m	5	intermembrane cholesterol transfer activity	335; 336	APOA1; APOA2	21	21
0.000115205	0.000806437	GO:0005102	m	3	signaling receptor binding	335; 336; 3827; 7018; 7057; 7450; 55914	ERBIN; KNG1; THBS1; TF; VWF; APOA1; APOA2	1670	1670
0.000126219	0.000234407	GO:0120015	m	4	intermembrane sterol transfer activity	335; 336	APOA1; APOA2	22	22
0.000174683	0.000917084	GO:0004857	m	3	enzyme inhibitor activity	335; 336; 341; 3827	KNG1; APOA1; APOA2; APOC1	389	387
0.000205991	0.000334735	GO:0070325	m	4	lipoprotein particle receptor binding	335; 336	APOA1; APOA2	28	28
0.000221151	0.000928836	GO:0120013	m	3	intermembrane lipid transfer activity	335; 336	APOA1; APOA2	29	29
0.000304904	0.000997687	GO:0015248	m	3	sterol transporter activity	335; 336	APOA1; APOA2	34	34
0.000332562	0.000997687	GO:0005543	m	3	phospholipid binding	335; 336; 341; 7057	THBS1; APOA1; APOA2; APOC1	459	458
0.000661076	0.000954887	GO:0015485	m	4	cholesterol binding	335; 336	APOA1; APOA2	50	50
0.000950958	0.00123625	GO:0032934	m	4	sterol binding	335; 336	APOA1; APOA2	60	60
0.00121955	0.00320132	GO:0005518	m	3	collagen binding	7057; 7450	VWF; THBS1	68	68
0.00194118	0.00452942	GO:0043178	m	3	alcohol binding	335; 336	APOA1; APOA2	86	86
0.00251964	0.0163777	GO:0008289	m	2	lipid binding	335; 336; 341; 7057	THBS1; APOA1; APOA2; APOC1	789	788
0.00261269	0.00548664	GO:0005496	m	3	steroid binding	335; 336	APOA1; APOA2	100	100
0.00392003	0.00748369	GO:0031072	m	3	heat shock protein binding	335; 336	APOA1; APOA2	123	123
0.00476864	0.0202484	GO:0005319	m	2	lipid transporter activity	335; 336	APOA1; APOA2	136	136
0.00518651	0.00612951	GO:0005178	m	4	integrin binding	7057; 7450	VWF; THBS1	142	142
0.00659445	0.0110438	GO:0050839	m	3	cell adhesion molecule binding	7057; 7414; 7450	VWF; VCL; THBS1	516	516
0.00685751	0.0110438	GO:0008201	m	3	heparin binding	3827; 7057	KNG1; THBS1	164	164
0.00726724	0.0202484	GO:0005201	m	2	extracellular matrix structural constituent	7057; 7450	VWF; THBS1	169	169
0.0073625	0.0110438	GO:0008047	m	3	enzyme activator activity	335; 336; 341	APOA1; APOA2; APOC1	539	537
0.00778786	0.0202484	GO:0030234	m	2	enzyme regulator activity	335; 336; 341; 3827	KNG1; APOA1; APOA2; APOC1	1084	1080
0.00825237	0.0115533	GO:0043169	m	3	cation binding	335; 336; 341; 3043; 3827; 7018; 7057; 64881	PCDH20; KNG1; HBB; APOC1; TF; THBS1; APOA1; APOA2	4346	4332
0.0119945	0.025988	GO:0044877	m	2	protein-containing complex binding	335; 336; 7057; 7450	VWF; APOA1; APOA2; THBS1	1223	1223
0.0137809	0.0175755	GO:0005539	m	3	glycosaminoglycan binding	3827; 7057	KNG1; THBS1	236	236
0.0142278	0.0175755	GO:0043177	m	3	organic acid binding	341; 3043	HBB; APOC1	240	240
0.0166767	0.030971	GO:1901681	m	2	sulfur compound binding	3827; 7057	KNG1; THBS1	262	261
