# Supplementary material for: Potential Early Markers for Breast Cancer: A Proteomic Approach Comparing Saliva and Serum Samples in a Pilot Study
Source: Int J Mol Sci. 2023 Feb 19;24(4):4164. doi: 10.3390/ijms24044164 (PMC9966955; doi:10.3390/ijms24044164)
Supplement: Supplementary file 1 [file ijms-24-04164-s001.zip › Table S5.xlsx]

## Sheet: PPI networks
Table S5: PPIs for significant proteins in saliva and serum for all the groups.
SERUM													SALIVA
BENIGN-NORMAL				MALIGNANT-NORMAL				MALIGNANT-BENIGN					BENIGN-NORMAL				MALIGNANT-NORMAL				MALIGNANT-BENIGN
Significant proteins		PPI List		Significant proteins		PPI List		Significant proteins		PPI List			Significant proteins		PPI List		Significant proteins		PPI List		Significant proteins		PPI List
DYHC1		A1BG	SAM50	SMC3		A1BG	SAM50	VINC		APOA1	PLTP		HSP7C		ACSL3	LYN	CDC42		A2MG	PAEP	TERA		A2MG	PAEP
CE290		A2MG	PAEP	MED30		A2MG	PAEP	APOA1		APOA1	APOC1		CDC42		AL9A1	6PGD	H2AX		A2MG	LCAT	HS71A		A2MG	LCAT
APOB		A2MG	LCAT	APOB		A2MG	LCAT	GPKOW		APOA1	APOA2		HS71A		ANXA1	UBE3A	PSB3		A2MG	IL10	PSA1		A2MG	IL10
PRDX2		A2MG	IL10	PRDX2		A2MG	IL10	TSP1		APOA1	FIBA		PSA1		ANXA1	XRCC6	LG3BP		A2MG	APOE	PSB3		A2MG	APOE
DYST		A2MG	APOE	APOA1		A2MG	APOE	APOA2		APOA1	ABCA1		PSA5		ANXA1	NEMO	PDIA1		ACTN2	NMDE2	FINC		ANXA1	UBE3A
TTHY		APOB	CALCR	A2MG		ANGT	RENI	HBB		APOA1	APOB		1433S		ANXA1	RIPK1	PROF1		ACTN2	ADA12	HSP76		ANXA1	XRCC6
CADH5		APOB	PPIB	A1AT		FETUA	FBXW7	VWF		APOA1	A4		LG3BP		ANXA1	UBP7	PGK1		ACTN2	PDLI1	TKT		ANXA1	NEMO
A2MG		APOB	ENPL	TSP1		APOA1	PLTP	TRFE		APOA1	SYUA		FINC		ANXA1	S10AB	PRDX1		ACTN2	KCNA5	ANXA1		ANXA1	RIPK1
CATD		APOB	PDIA4	APOA2		APOA1	APOC1	APOC1		APOA2	APOD		PRDX1		ANXA1	PA24A	ACTN2		ACTN2	SNAPN	TTHY		ANXA1	UBP7
TSP1		APOB	MTP	HBB		APOA1	APOA2	CO6		APOA2	CREB3		PPIB		ANXA1	EPHA2	PRDX2		ANXA1	UBE3A	A2MG		ANXA1	S10AB
FIBA		APOB	TERA	FIBA		APOA1	FIBA	KNG1		APOA2	CTSR1		DAB2P		CAH6	NT2NA	LDHA		ANXA1	XRCC6	TALDO		ANXA1	PA24A
VWF		C4BPA	SAMP	ANGT		APOA1	ABCA1	CO7		CO6	CO5		ANXA1		CDC42	ERRFI	GELS		ANXA1	NEMO	S10A8		ANXA1	EPHA2
HRG		CO6	CO5	FETUA		APOA1	APOB	CD5L		GPKOW	PRP8		ACSL3		CDC42	CADH1	TKT		ANXA1	RIPK1	K1C10		FINC	FBLN1
TRFE		CADH5	PLAK	CO3		APOA1	A4	ERBIN		GPKOW	PRP4		GSTP1		CDC42	HAKAI	STOM		ANXA1	UBP7	H4		FINC	TRIB3
A1BG		CADH5	PKP4	TRFE		APOA1	SYUA	PCD20		GPKOW	RBM10		CATD		CDC42	CBL	ANXA1		ANXA1	S10AB	MYO7A		FINC	LEG1
APOH		CADH5	CTNA1	A1BG		APOA2	APOD			GPKOW	PRP16		K2C1		CDC42	TRAF2	ANXA5		ANXA1	PA24A	SH3L1		FINC	PGBM
C4BPA		CADH5	CTND1	APOH		APOA2	CREB3			HBB	HBA		S10A8		CDC42	M3K4	A2MG		ANXA1	EPHA2	H2B1L		FINC	TLN1
CO5		CADH5	CTNB1	ZA2G		APOA2	CTSR1			TSP1	CO1A1		CYTA		CDC42	PAK6	GSTP1		ANXA5	TPIS	PIGR		FINC	HS90A
CO6		CE290	ZN423	A1AG1		APOB	CALCR			TSP1	LRP1		PSA		CDC42	RL22	H2A2A		ARSA	SYUA	TGM3		FINC	GRB2
PROP		CE290	NEUL4	RET4		APOB	PPIB			VINC	DAG1		ITA1		CDC42	FGD1	TALDO		ZA2G	UBQL2	A2ML1		FINC	G3P
AFAM		CE290	PNMA2	APOC2		APOB	ENPL			VINC	TBA1A		6PGD		CDC42	FGD3	VPS41		CAH6	NT2NA	AFAM		FINC	GSTP1
COL11		CE290	CP131	BLVRB		APOB	PDIA4			VINC	FERM2		FABP5		CDC42	PKH4B	CATD		CDC42	ERRFI	AMY2B		FINC	GELS
HEMO		CE290	CC138	CO8B		APOB	MTP			VINC	BCAR1		AL9A1		CDC42	VAV	K2C1		CDC42	CADH1	BPIA2		FINC	ITIH2
LUM		CE290	CP110	CPN2		APOB	TERA			VINC	MOES		RAP1B		CDC42	PRDX3	S10A8		CDC42	HAKAI	CERU		FINC	MYH9
KAIN		CE290	CE170	A2GL		ZA2G	UBQL2			VINC	PAXI		CAH6		CDC42	CAPZB	ISK7		CDC42	CBL	CYTN		FINC	IMA1
THBG		CE290	CEP72	SOX		CO3	PROP			VINC	SRBS1		K2C6B		CDC42	GDS1	K2C5		CDC42	TRAF2	CATG		FINC	VEGFA
HEP2		CE290	CEP97	KAIN		FIBA	THRB			VINC	VINEX		PRTN3		CDC42	SF01	6PGD		CDC42	M3K4	ACBP		FINC	ITB1
		CE290	ECH1	CBG		HBB	HBA			VINC	TRIP6		ILEU		CDC42	TMOD3	6PGD		CDC42	PAK6	FAM3D		H4	DAXX
		CE290	IQCB1	THBG		MED30	MED4			VINC	BRCA1		AMY1B		CDC42	SYLC	COR1A		CDC42	RL22	H32		H4	ASF1A
		CE290	OFD1	HEP2		MED30	MED13			VINC	TLN1		LEG1H		CDC42	P53	H4		CDC42	FGD1	HIS1		H4	MCM2
		CE290	PCM1	IC1		MED30	RPB1			VWF	CO1A1		CRNN		CDC42	SYEP	MMP9		CDC42	FGD3	KLK13		HS71A	ANDR
		CE290	PIBF1			MED30	MED16			VWF	PDIA1		CYTS		CDC42	UBC	SH3L1		CDC42	PKH4B	PERL		HS71A	BAG1
		CE290	ADIP			MED30	MED17			PHLD	APOA1		FAM3D		CDC42	GRB2	ARSA		CDC42	VAV	RN150		HS71A	MSRE
		CE290	CALM2			MED30	MED21			LCAT	APOA1		H2B2F		CDC42	PHB2	ZA2G		CDC42	PRDX3	S10AC		HS71A	RHOA
		CE290	CEP76			MED30	MED12			NDRG1	APOA1		HIS1		CDC42	TOIP1	CAH6		CDC42	CAPZB	SPR1A		HS71A	AIFM1
		CE290	CEP43			MED30	MED23			HPT	APOA1		ITLN1		CDC42	LYRIC	CYTC		CDC42	GDS1			HS71A	SYUA
		CE290	MED4			MED30	MED19			MK06	APOA1		PRELP		CDC42	GIT1	K2C4		CDC42	SF01			HS71A	SRRM2
		CE290	MIB1			MED30	MED6			TRI15	APOA1		PRPC		CDC42	EPHA2	MUC5B		CDC42	TMOD3			HS71A	HSP7C
		CATD	GRHPR			MED30	MED26			PLTP	APOA2		QSOX1		CDC42	FACD2	NUDT5		CDC42	SYLC			HS71A	DNJB6
		DYST	DCTN1			MED30	MED18			BUD13	GPKOW		RN150		CDC42	FMNL2	PIGR		CDC42	P53			HS71A	P53
		DYST	ERBIN			MED30	CDK19			BAG3	GPKOW		RUSC1		CDC42	NOTC2	PRTN3		CDC42	SYEP			HS71A	BAG2
		DYHC1	NDEL1			MED30	CCNC			LMNA	GPKOW		SPB13		CDC42	VRK2	AACT		CDC42	UBC			HS71A	UBQL2
		DYHC1	KTNB1			MED30	CDK8			TE2IP	GPKOW		SPRL1		CDC42	VAPA	ILEU		CDC42	GRB2			HS71A	XIAP
		DYHC1	KTNA1			MED30	MED8			DHX16	GPKOW		CF251		CDC42	MYO9A	TGM3		CDC42	PHB2			HS71A	AIMP2
		DYHC1	HEXI1			MED30	MED20			PABP1	HBB				CDC42	GIT2	AMY1B		CDC42	TOIP1			HS71A	HSP72
		DYHC1	DC1I1			MED30	MED27			HBA	HBB				CDC42	FMN2	AMYP		CDC42	LYRIC			HS71A	HSP76
		DYHC1	DYLT3			MED30	MED28			HPT	HBB				CDC42	TIAM1	AMY2B		CDC42	GIT1			HS71A	DNJB1
		DYHC1	DCTN2			MED30	MED29			REN3A	HBB				CDC42	DNMBP	BPIB2		CDC42	EPHA2			HS71A	STIP1
		DYHC1	DC1I2			PRDX2	PRDX6			KLKB1	KNG1				CDC42	FBP1L	CPPED		CDC42	FACD2			HS71A	CLH1
		DYHC1	DCTN1			PRDX2	SODC			IBP3	TRFE				CDC42	NU155	CRIS3		CDC42	FMNL2			HS71A	HPBP1
		DYHC1	DLRB1			PRDX2	PRDX1			AATC	TRFE				CDC42	DIAP2	CRNN		CDC42	NOTC2			HS71A	DJC13
		FIBA	THRB			PRDX2	PCBP1			PLMN	TSP1				CDC42	RHG39	CYTN		CDC42	VRK2			HS71A	EDRF1
		HRG	PLS1			PRDX2	PRDX3			MMP2	TSP1				CDC42	ARHG7	CYTT		CDC42	VAPA			HS71A	ARNT
		HRG	RGS20			PRDX2	DPYL2			ITB3	TSP1				CDC42	SEPT2	CYTS		CDC42	MYO9A			HS71A	MP2K2
		PRDX2	PRDX6			PRDX2	RL4			CO7A1	TSP1				CDC42	WIPF1	CATG		CDC42	GIT2			HS71A	UBC12
		PRDX2	SODC			RET4	TTHY			CTNB1	VINC				CDC42	RS27	DEF3		CDC42	FMN2			HS71A	TF65
		PRDX2	PRDX1			A1AT	OS9			AGR2	VINC				CDC42	GOGA5	H2B2F		CDC42	TIAM1			HS71A	ARMC1
		PRDX2	PCBP1			A1AT	DERL1			CADH1	VINC				CDC42	PKHG4	IGLL5		CDC42	DNMBP			HS71A	YAP1
		PRDX2	PRDX3			A1AT	DERL2			TERA	VINC				CDC42	ARHG6	PERL		CDC42	FBP1L			HS71A	TAU
		PRDX2	DPYL2			A1AT	TERA			GBF1	VINC				CDC42	RAB1B	PNPH		CDC42	NU155			HS71A	BAG3
		PRDX2	RL4			A1AT	SYVN1			ABI2	VINC				CDC42	S38A2	PLGT3		CDC42	DIAP2			HS71A	HSF1
		TSP1	CO1A1			A1AT	EDEM1			CTNA1	VINC				CDC42	ARHGQ	PRELP		CDC42	RHG39			HSP76	HSP7C
		TSP1	LRP1			SMC3	MAD3			VASP	VINC				CDC42	DOCK8	PRPC		CDC42	ARHG7			HSP76	DNJB1
		TTHY	PGBM			SMC3	MAD4			CLCA	VINC				CDC42	SH319	QSOX1		CDC42	SEPT2			HSP76	BAG1
		TTHY	FEZ1			SMC3	MXI1			GP1BA	VWF				CDC42	DOCK9	RETN		CDC42	WIPF1			HSP76	SPT6H
		TTHY	VIME			SMC3	MAD1			OPTN	VWF				CDC42	DOCK7	STAT		CDC42	RS27			HSP76	BAG4
		TTHY	ELP1			SMC3	RPGR								CDC42	PKHG1	TCO1		CDC42	GOGA5			HSP76	BAG3
		TTHY	CHD3			SMC3	PDS5A								CDC42	PKHG2			CDC42	PKHG4			K1C10	AKT1
		TTHY	SETB1			SMC3	IQGA1								CDC42	GRWD1			CDC42	ARHG6			MYO7A	VEZA
		TTHY	MT3			SMC3	NUCL								CDC42	NIBA2			CDC42	RAB1B			MYO7A	KAP0
		TTHY	BAG6			SMC3	MATR3								CDC42	PICAL			CDC42	S38A2			MYO7A	MTAP2
		VWF	CO1A1			SMC3	DSRAD								CDC42	TR10B			CDC42	ARHGQ			PIGR	RFIP1
		VWF	PDIA1			SMC3	PRP31								CDC42	ARF			CDC42	DOCK8			PSA1	TRI23
		AMBP	A2MG			SMC3	U520								CDC42	XPO2			CDC42	SH319			PSA1	PSMD5
		KLK3	A2MG			SMC3	U5S1								CDC42	MRP			CDC42	DOCK9			PSA1	TMOD3
		MMP2	A2MG			SMC3	HNRPU								CDC42	MOT4			CDC42	DOCK7			PSA1	SC16A
		CALX	APOB			SMC3	RBM10								CDC42	RAB1A			CDC42	PKHG1			PSA1	RBM28
		CALR	APOB			SMC3	RBM15								CDC42	TMX1			CDC42	PKHG2			PSA1	PSMG3
		DERL1	APOB			SMC3	HSP7C								CDC42	HCD2			CDC42	GRWD1			PSA1	PSB4
		FAF2	APOB			SMC3	RRP5								CDC42	LONM			CDC42	NIBA2			PSA1	PSME2
		RAD21	APOB			SMC3	TR150								CDC42	MPCP			CDC42	PICAL			PSA1	PSMG4
		EGFR	APOB			SMC3	PRP6								CDC42	MYO6			CDC42	TR10B			PSA1	PSB5
		APOA1	APOB			SMC3	SMC1A								CDC42	BAP31			CDC42	ARF			PSA1	PSB6
		TGO1	APOB			TSP1	CO1A1								CDC42	QCR2			CDC42	XPO2			PSA1	PSB10
		MIA2	APOB			TSP1	LRP1								CDC42	DJC10			CDC42	MRP			PSA1	PSMD4
		AUP1	APOB			AMBP	A2MG								CDC42	GLSK			CDC42	MOT4			PSA1	PRS8
		TM11B	APOB			KLK3	A2MG								CDC42	M3K11			CDC42	RAB1A			PSA1	PSMD6
		P53	APOH			MMP2	A2MG								CDC42	RB11B			CDC42	TMX1			PSA1	PSMD2
		PTPRB	CADH5			ACE2	ANGT								CDC42	SYYC			CDC42	HCD2			PSA1	POMP
		EGFR	CADH5			ACE	ANGT								CDC42	KCY			CDC42	LONM			PSA1	PRS6B
		VGFR2	CADH5			FBX2	FETUA								CDC42	PLD1			CDC42	MPCP			PSA1	PSD12
		CE162	CE290			TOP3B	FETUA								CDC42	CCN1			CDC42	MYO6			PSA1	PSME3
		USP9X	CE290			PHLD	APOA1								CDC42	PKHG3			CDC42	BAP31			PSA1	PSMG1
		C2D2A	CE290			LCAT	APOA1								CDC42	ARHGB			CDC42	QCR2			PSB3	PSMD8
		CCD14	CE290			NDRG1	APOA1								CDC42	TGFR1			CDC42	DJC10			PSB3	PSME2
		CP135	CE290			HPT	APOA1								CDC42	EHD2			CDC42	GLSK			PSB3	PSA6
		NEDD1	CE290			MK06	APOA1								CDC42	CTNA1			CDC42	M3K11			PSB3	PSA3
		CALM1	CE290			TRI15	APOA1								CDC42	BORG5			CDC42	RB11B			PSB3	PSA1
		CO3	PROP			PLTP	APOA2								CDC42	MRCKB			CDC42	SYYC			PSB3	PSMG2
		UCHL5	CATD			CALX	APOB								CDC42	MRCKA			CDC42	KCY			PSB3	PSB5
		PPT1	CATD			CALR	APOB								CDC42	ARPC5			CDC42	PLD1			PSB3	PSDE
		TMPS2	CATD			DERL1	APOB								CDC42	BORG4			CDC42	CCN1			PSB3	PSMD7
		TM192	CATD			FAF2	APOB								CYTA	CUL2			CDC42	PKHG3			PSB3	PSB4
		LDHB	CATD			RAD21	APOB								CYTA	CATB			CDC42	ARHGB			PSB3	PSMD4
		COHA1	DYST			EGFR	APOB								CYTA	CATL1			CDC42	TGFR1			PSB3	PRS4
		SOCS6	DYST			TGO1	APOB								CYTA	CATH			CDC42	EHD2			PSB3	PRS8
		DP13A	DYST			MIA2	APOB								CATD	GRHPR			CDC42	CTNA1			PSB3	PSME4
		OPTN	DYST			AUP1	APOB								DAB2P	P85A			CDC42	BORG5			PSB3	PSMD6
		ANLN	DYST			TM11B	APOB								DAB2P	AKT1			CDC42	MRCKB			PSB3	PSME1
		LAMP1	DYST			P53	APOH								DAB2P	M3K5			CDC42	MRCKA			PSB3	PSMD2
		RAB9A	DYST			CFAI	CO3								DAB2P	ANS1A			CDC42	ARPC5			PSB3	PSD13
		NBR1	DYST			CFAH	CO3								DAB2P	1433F			CDC42	BORG4			PSB3	PIP30
		MARE1	DYST			TPA	FIBA								FABP5	RARA			COR1A	STAT3			PSB3	PRS6A
		PSN2	DYHC1			LRP1B	FIBA								FINC	FBLN1			COR1A	IFT20			PSB3	PSMD1
		TRI58	DYHC1			PABP1	HBB								FINC	TRIB3			COR1A	IFT57			PSB3	PSA2
		SYUA	DYHC1			HBA	HBB								FINC	LEG1			CYTC	CATB			PSB3	PRS10
		CDC5L	DYHC1			HPT	HBB								FINC	PGBM			CATD	GRHPR			PSB3	PRS6B
		AGR2	DYHC1			REN3A	HBB								FINC	TLN1			GELS	ANDR			PSB3	PSA5
		MYC	DYHC1			MED7	MED30								FINC	HS90A			GELS	FAK2			PSB3	PRS7
		VIR	DYHC1			RPB11	MED30								FINC	GRB2			GELS	A4			PSB3	PSA7
		BRCA2	DYHC1			MED1	MED30								FINC	G3P			GELS	ACTS			PSB3	PSMD3
		DCTN4	DYHC1			MED24	MED30								FINC	GSTP1			GELS	ACTB			PSB3	PSD11
		DYLT1	DYHC1			RPB7	MED30								FINC	GELS			GSTP1	FANCC			PSB3	PSD12
		BICD2	DYHC1			BRD4	MED30								FINC	ITIH2			GSTP1	TRAF2			PSB3	PSME3
		HOOK3	DYHC1			MED10	MED30								FINC	MYH9			GSTP1	MK08			PSB3	PSMG1
		NIN	DYHC1			MED11	MED30								FINC	IMA1			GSTP1	EGFR			S10A8	P53
		ATX3	DYHC1			MED14	MED30								FINC	VEGFA			H2AX	CALM1			S10A8	RNF5
		CYLD	DYHC1			MED22	MED30								FINC	ITB1			H2AX	XRCC5			SH3L1	MYO5C
		MD2L2	DYHC1			MED31	MED30								GSTP1	FANCC			H2AX	FACD2			SH3L1	MYO5B
		NINL	DYHC1			MED9	MED30								GSTP1	TRAF2			H2AX	SMCA2			SH3L1	SVIL
		ACTZ	DYHC1			RPAB1	MED30								GSTP1	MK08			H2AX	BRCA2			TALDO	TKT
		LIS1	DYHC1			PAI1	A1AG1								GSTP1	EGFR			H2AX	HNRPR			TKT	ENOA
		SPRTN	DYHC1			EWS	PRDX2								HS71A	ANDR			H2AX	PABP1			TKT	TPIS
		CLIP1	DYHC1			PPT1	PRDX2								HS71A	BAG1			H2AX	LMNA			TKT	UFM1
		DC1L1	DYHC1			AGR2	PRDX2								HS71A	MSRE			H2AX	NONO			TKT	CALR
		DC1L2	DYHC1			PRDX5	PRDX2								HS71A	RHOA			H2AX	1433Z			TKT	PGK1
		DYL1	DYHC1			KPYM	PRDX2								HS71A	AIFM1			H2AX	CALR			TKT	MIF
		DYL2	DYHC1			AMPL	PRDX2								HS71A	SYUA			H2AX	PEF1			TTHY	PGBM
		MARE1	DYHC1			TXND5	PRDX2								HS71A	SRRM2			H2AX	COF1			TTHY	FEZ1
		TPA	FIBA			PRKN	PRDX2								HS71A	HSP7C			H2AX	EGFR			TTHY	VIME
		APOA1	FIBA			CDK1	PRDX2								HS71A	DNJB6			H2AX	PML			TTHY	ELP1
		LRP1B	FIBA			ERLEC	A1AT								HS71A	P53			H2AX	TOPRS			TTHY	CHD3
		EWS	PRDX2			KIFA3	SMC3								HS71A	BAG2			H2AX	UBP11			TTHY	SETB1
		PPT1	PRDX2			STAG3	SMC3								HS71A	UBQL2			H2AX	HIF1A			TTHY	MT3
		AGR2	PRDX2			FEZ1	SMC3								HS71A	XIAP			H2AX	TRAF6			TTHY	BAG6
		PRDX5	PRDX2			SRRM1	SMC3								HS71A	AIMP2			H2AX	BLM			TERA	CUL2
		KPYM	PRDX2			NIPBL	SMC3								HS71A	HSP72			H2AX	MTA2			TERA	CFTR
		AMPL	PRDX2			FBX6	SMC3								HS71A	HSP76			H2AX	HDAC2			TERA	PSA1
		TXND5	PRDX2			PDS5B	SMC3								HS71A	DNJB1			H2AX	RUVB1			TERA	HSP7C
		PRKN	PRDX2			SF3B3	SMC3								HS71A	STIP1			H2AX	DMAP1			TERA	HS90B
		CDK1	PRDX2			SMC1B	SMC3								HS71A	CLH1			H2AX	UBP7			TERA	UBC12
		IBP3	TRFE			UBP37	SMC3								HS71A	HPBP1			H2AX	CSK21			TERA	TCPE
		AATC	TRFE			AIRE	SMC3								HS71A	DJC13			H2AX	RAD51			TERA	AKT1
		PLMN	TSP1			BRCA1	SMC3								HS71A	EDRF1			H2AX	MSH6			TERA	PDCD4
		MMP2	TSP1			TBA1A	SMC3								HS71A	ARNT			H2AX	KAT5			TERA	1433Z
		ITB3	TSP1			TRI29	SMC3								HS71A	MP2K2			H2AX	TP53B			TERA	PSMD4
		CO7A1	TSP1			DCA15	SMC3								HS71A	UBC12			H2AX	H2B1M			TERA	OTUL
		RET4	TTHY			ANR55	SMC3								HS71A	TF65			H2AX	H2B2E			TERA	PP2AA
		ATF4	TTHY			WAPL	SMC3								HS71A	ARMC1			H2AX	BRCA1			TERA	2AAA
		GP1BA	VWF			CDCA5	SMC3								HS71A	YAP1			H2AX	MRE11			TERA	ATX7
		OPTN	VWF			MD2L2	SMC3								HS71A	TAU			H2AX	RAD50			TERA	ATX1
						RBM39	SMC3								HS71A	BAG3			H2AX	H32			TERA	ANDR
						WDR76	SMC3								HS71A	HSF1			H2AX	ATM			TERA	ACTB
						UBP13	SMC3								HSP7C	HD			H2AX	XPC			TERA	CCNB1
						REC8	SMC3								HSP7C	BCR			H2AX	XRCC6			TERA	CDK2
						SOX2	SMC3								HSP7C	ABL1			H2AX	ILF2			TERA	CEP55
						RAD21	SMC3								HSP7C	SYUA			H2AX	TONSL			TERA	DESP
						STAG1	SMC3								HSP7C	ESR1			H2AX	H2AY			TERA	TF3C5
						STAG2	SMC3								HSP7C	DNJB6			H2AX	MCM2			TERA	PPM1B
						IBP3	TRFE								HSP7C	GBRB1			H2AX	MCM5			TERA	RS9
						AATC	TRFE								HSP7C	HYOU1			H2AX	GON4L			TERA	SKP1
						PLMN	TSP1								HSP7C	GCST			H2AX	RS10			TERA	UBB
						MMP2	TSP1								HSP7C	SC24C			H2AX	NPM			TERA	UBR4
						ITB3	TSP1								HSP7C	RS4X			H2AX	H2B1D			TERA	RB11B
						CO7A1	TSP1								HSP7C	BAG1			H2AX	PARP1			TERA	TBB5
															HSP7C	UBQL2			H2AX	MCM6			TERA	TBB4B
															HSP7C	RL8			H2AX	BIRC5			TERA	GRB2
															HSP7C	SNW1			H2AX	SMCA4			TERA	IQGA1
															HSP7C	1433T			H4	DAXX			TERA	A4
															HSP7C	MYO1C			H4	ASF1A			TERA	GLNA
															HSP7C	PRKDC			H4	MCM2			TERA	CSTF1
															HSP7C	STAT1			H2A2A	DNJC2			TERA	BRCA1
															HSP7C	CADH1			H2A2A	RING2			TERA	S43A3
															HSP7C	FPPS			H2A2A	BMI1			TERA	UB2D1
															HSP7C	HCFC1			K2C1	K1C10			TERA	ESIP1
															HSP7C	RS15A			K2C4	KRT38			TERA	ELAV4
															HSP7C	AKT1			K2C5	TCHP			TERA	LZIC
															HSP7C	HUWE1			K2C5	K1C16			TERA	AB17C
															HSP7C	ARHG2			LDHA	DHSO			TERA	AMFR
															HSP7C	CSDE1			LDHA	LDHB			TERA	CHK2
															HSP7C	HAUS5			LDHA	SQSTM			TERA	PRS6B
															HSP7C	ASNS			LG3BP	HS90A			TERA	NU205
															HSP7C	RPB2			LG3BP	MAGD2			TERA	MYC
															HSP7C	HS71L			LG3BP	LEG1			TERA	HINT1
															HSP7C	CLH1			LG3BP	CUL7			TERA	DHSO
															HSP7C	PP6R1			LG3BP	TR10A			TERA	MGMT
															HSP7C	IRS4			LG3BP	A4			TERA	PSMD1
															HSP7C	MLF2			LG3BP	NKRF			TERA	CNIH4
															HSP7C	CYFP2			LG3BP	RAE1L			TERA	PTN23
															HSP7C	WDR6			LG3BP	MZT2A			TERA	CNBP
															HSP7C	MAGD2			LG3BP	SPRY3			TERA	UBQL2
															HSP7C	RB			LG3BP	GCP6			TERA	UBQL1
															HSP7C	TBA1A			LG3BP	TBG1			TERA	TS101
															HSP7C	TBB2A			LG3BP	MYCB2			TERA	VINC
															HSP7C	TBB5			LG3BP	FINC			TERA	CTND1
															HSP7C	EF1A1			LG3BP	FBSP1			TERA	KCMF1
															HSP7C	P53			LG3BP	LEG3			TERA	PKN2
															HSP7C	TTC1			NUDT5	SKA3			TERA	HNRH2
															HSP7C	GRB2			PDIA1	P4HA1			TERA	RHOA
															HSP7C	EDRF1			PROF1	ESR1			TERA	P53
															HSP7C	ARFP1			PROF1	DLG5			TERA	TLE3
															HSP7C	WNK1			PROF1	ENAH			TERA	ANM5
															HSP7C	DJC13			PROF1	GEPH			TERA	STIP1
															HSP7C	ABL2			PROF1	CHIP			TERA	SQSTM
															HSP7C	MP2K2			PROF1	CYFP1			TERA	MLP3B
															HSP7C	VIGLN			PROF1	NHSL1			TERA	FBW1A
															HSP7C	EP300			PROF1	FMN2			TERA	CUL1
															HSP7C	ESRP2			PROF1	EVL			TERA	HD
															HSP7C	TLN1			PROF1	WASF2			TERA	UBX11
															HSP7C	YAP1			PROF1	RAPH1			TERA	PP1RB
															HSP7C	RIR2			PROF1	DIAP2			TERA	EMC2
															HSP7C	HGS			PGK1	ALDOA			TERA	PSA6
															HSP7C	DPH1			PGK1	ENOA			TERA	UBP7
															HSP7C	DPH2			PGK1	G3P			TERA	PLK1
															HSP7C	PDPK1			PGK1	TPIS			TERA	BAG6
															HSP7C	KLC2			PGK1	1433T			TERA	PRKN
															HSP7C	TFDP1			PGK1	NAA10			TERA	MRE11
															HSP7C	NNRE			PGK1	BECN1			TERA	RAD50
															HSP7C	DNJC9			PGK1	CDC7			TERA	HDAC6
															HSP7C	HS74L			PGK1	MCM2			TERA	ERLN1
															ITA1	SHRPN			PGK1	PTEN			TERA	PP1R7
															ITA1	ITB1			PGK1	SUMO2			TERA	IP6K1
															K2C1	K1C10			PGK1	ANDR			TERA	NPL4
															LG3BP	HS90A			PIGR	RFIP1			TERA	UFD1
															LG3BP	MAGD2			PRDX1	G3P			TERA	UBAC2
															LG3BP	LEG1			PRDX1	UBE3A			TERA	UBE4A
															LG3BP	CUL7			PRDX1	SODC			AMBP	A2MG
															LG3BP	TR10A			PRDX1	PRDX4			KLK3	A2MG
															LG3BP	A4			PRDX1	THIO			MMP2	A2MG
															LG3BP	NKRF			PRDX1	UBC12			AGR2	ANXA1
															LG3BP	RAE1L			PRDX1	CUL5			SOX2	ANXA1
															LG3BP	MZT2A			PRDX2	PRDX6			APOA	FINC
															LG3BP	SPRY3			PRDX2	SODC			CO7A1	FINC
															LG3BP	GCP6			PRDX2	PRDX1			CD44	FINC
															LG3BP	TBG1			PRDX2	PCBP1			IBP3	FINC
															LG3BP	MYCB2			PRDX2	PRDX3			TNFL6	FINC
															LG3BP	FINC			PRDX2	DPYL2			VHL	FINC
															LG3BP	FBSP1			PRDX2	RL4			TIMD4	FINC
															LG3BP	LEG3			PRTN3	ILEU			MYC	FINC
															PSA	IF6			PSB3	PSMD8			LTBP1	FINC
															PPIB	PDIA1			PSB3	PSME2			TENA	FINC
															PPIB	1433S			PSB3	PSA6			GDIB	FINC
															PPIB	P53			PSB3	PSA3			C1QB	FINC
															PPIB	MDM2			PSB3	PSA1			LG3BP	FINC
															PPIB	CALR			PSB3	PSMG2			ITA5	FINC
															PPIB	PDIA3			PSB3	PSB5			TGM2	FINC
															PPIB	PDIA4			PSB3	PSDE			AGR2	H2B1L
															PPIB	CH10			PSB3	PSMD7			FANCC	HS71A
															PPIB	GLU2B			PSB3	PSB4			M3K5	HS71A
															PRDX1	G3P			PSB3	PSMD4			F10A1	HS71A
															PRDX1	UBE3A			PSB3	PRS4			GPR37	HS71A
															PRDX1	SODC			PSB3	PRS8			CUL4A	HS71A
															PRDX1	PRDX4			PSB3	PSME4			HS71L	HS71A
															PRDX1	THIO			PSB3	PSMD6			HS90B	HS71A
															PRDX1	UBC12			PSB3	PSME1			MT21A	HS71A
															PRDX1	CUL5			PSB3	PSMD2			S12A3	HS71A
															PRTN3	ILEU			PSB3	PSD13			PLMN	HS71A
															PSA1	TRI23			PSB3	PIP30			PK3C3	HS71A
															PSA1	PSMD5			PSB3	PRS6A			ASB10	HS71A
															PSA1	TMOD3			PSB3	PSMD1			HAUS1	HS71A
															PSA1	SC16A			PSB3	PSA2			NEDD1	HS71A
															PSA1	RBM28			PSB3	PRS10			JIP2	HS71A
															PSA1	PSMG3			PSB3	PRS6B			SH21B	HS71A
															PSA1	PSB4			PSB3	PSA5			HAP1	HS71A
															PSA1	PSME2			PSB3	PRS7			BIP	HS71A
															PSA1	PSMG4			PSB3	PSA7			HS90A	HS71A
															PSA1	PSB5			PSB3	PSMD3			HYPK	HS71A
															PSA1	PSB6			PSB3	PSD11			TRI25	HS71A
															PSA1	PSB10			PSB3	PSD12			ESR1	HS71A
															PSA1	PSMD4			PSB3	PSME3			SC6A4	HS71A
															PSA1	PRS8			PSB3	PSMG1			ATX3	HS71A
															PSA1	PSMD6			S10A8	P53			RNF31	HS71A
															PSA1	PSMD2			S10A8	RNF5			CDK9	HS71A
															PSA1	POMP			SH3L1	MYO5C			VIR	HS71A
															PSA1	PRS6B			SH3L1	MYO5B			SHPS1	HS71A
															PSA1	PSD12			SH3L1	SVIL			RC3H1	HS71A
															PSA1	PSME3			ISK7	MT1H			RBX1	HS71A
															PSA1	PSMG1			ISK7	MT1G			STAU1	HS71A
															PSA5	PSMD8			ISK7	EPB42			ATX1	HS71A
															PSA5	PSMD7			ISK7	RT12			BAG4	HS71A
															PSA5	PSDE			ISK7	RABL6			PINK1	HS71A
															PSA5	PSN1			ISK7	MT2			UFO	HS71A
															PSA5	PSME2			TALDO	TKT			BRAF	HS71A
															PSA5	PSA6			TKT	ENOA			EGFR	HS71A
															PSA5	PSA3			TKT	TPIS			PAXI	HS71A
															PSA5	PSA1			TKT	UFM1			SHC1	HS71A
															PSA5	PSB5			TKT	CALR			ERBB3	HS71A
															PSA5	PSB4			TKT	PGK1			SUMO2	HS71A
															PSA5	PSMF1			TKT	MIF			BRD4	HS71A
															PSA5	CUL1			VPS41	VPS11			TXNIP	HS71A
															PSA5	CTNB1			VPS41	VPS18			INSI2	HS71A
															PSA5	PLK1			VPS41	VP33A			DNJA1	HS71A
															PSA5	PSME3			VPS41	VPS16			DNJA2	HS71A
															PSA5	PSD12			AMBP	A2MG			DNJA4	HS71A
															PSA5	PSD11			KLK3	A2MG			DNJB5	HS71A
															PSA5	PSMD3			MMP2	A2MG			DNJB8	HS71A
															PSA5	PSA7			MYOZ1	ACTN2			DNJC7	HS71A
															PSA5	PRS7			ACTN3	ACTN2			UB2D3	HS71A
															PSA5	PRS6B			DISC1	ACTN2			CHIP	HS71A
															PSA5	PSA2			FXL22	ACTN2			BAG5	HS71A
															PSA5	PSMD1			ACTN1	ACTN2			PSB2	HS71A
															PSA5	PRS6A			RGS9	ACTN2			PSDE	HS71A
															PSA5	PSD13			PDLI3	ACTN2			PRKN	HS71A
															PSA5	PSMD2			DP13A	ACTN2			DDRGK	HS71A
															PSA5	PSME1			DYSF	ACTN2			LCK	HS71A
															PSA5	PSMD6			MYOM2	ACTN2			WWP2	HS71A
															PSA5	PRS4			DLG4	ACTN2			RECQ4	HS71A
															PSA5	PRS8			AGR2	ANXA1			DNJB4	HSP76
															PSA5	PSMD4			SOX2	ANXA1			MLF2	HSP76
															RAP1B	RGL2			ITB5	ANXA5			MEPCE	HSP76
															RAP1B	CDC42			VGFR2	ANXA5			CDK9	HSP76
															S10A8	P53			BAG3	ANXA5			RC3H1	HSP76
															S10A8	RNF5			IPYR	ANXA5			ESR1	HSP76
															1433S	PLK4			YAP1	ANXA5			P53	HSP76
															1433S	ARAF			FBLN3	ANXA5			DNJB2	HSP76
															1433S	ERRFI			PDIA3	ANXA5			K2C1	K1C10
															1433S	AJUBA			MCF2L	CDC42			K22E	K1C10
															1433S	MARK3			BNIP2	CDC42			MDM2	K1C10
															1433S	EXO1			M3K10	CDC42			DPP4	K1C10
															1433S	P53			IQGA2	CDC42			PSD13	PSA1
															1433S	BAD			GDIA	CDC42			TXNL1	PSA1
															1433S	GAN			PAK5	CDC42			PSA4	PSA1
															1433S	IF2A			RHG32	CDC42			FKBP8	PSA1
															1433S	CTNB1			RHG17	CDC42			PRKN	PSA1
															1433S	SKP1			OPHN1	CDC42			K1C15	PSA1
															1433S	EGFR			CIP4	CDC42			PSA6	PSA1
															1433S	CBL			WASL	CDC42			PSA7	PSA1
															1433S	1433Z			GDIR3	CDC42			PSMA8	PSA1
															1433S	1433T			BORG1	CDC42			PSB7	PSA1
															ACSL4	ACSL3			BORG2	CDC42			PRS4	PSA1
															LAMP1	ACSL3			BORG3	CDC42			PRS7	PSA1
															RAB5A	ACSL3			ITSN1	CDC42			PRS6A	PSA1
															REEP5	ACSL3			PAR6G	CDC42			PRS10	PSA1
															LAP2A	ACSL3			PAR6A	CDC42			PSMD1	PSA1
															SQSTM	ACSL3			ELAV1	CDC42			PSD11	PSA1
															CALX	ACSL3			PAK2	CDC42			PSMD3	PSA1
															BRCA1	AL9A1			LRRK2	CDC42			PSMD7	PSA1
															AGR2	ANXA1			PAK3	CDC42			PSMD8	PSA1
															SOX2	ANXA1			DIAP3	CDC42			PSME4	PSA1
															MCF2L	CDC42			NEK6	CDC42			PSDE	PSA1
															BNIP2	CDC42			GDIR1	CDC42			UBE3A	PSA1
															M3K10	CDC42			PAR6B	CDC42			MYC	PSA1
															IQGA2	CDC42			RAP1A	CDC42			MLH1	PSA1
															GDIA	CDC42			RAP1B	CDC42			PSA3	PSA1
															PAK5	CDC42			RHG01	CDC42			UBP14	PSA1
															RHG32	CDC42			LIMA1	CDC42			IKBA	PSA1
															RHG17	CDC42			PAK4	CDC42			PSB2	PSA1
															OPHN1	CDC42			AGAP2	CDC42			PIP30	PSA1
															CIP4	CDC42			ACK1	CDC42			PSB1	PSA1
															WASL	CDC42			WASP	CDC42			PSB8	PSA1
															GDIR3	CDC42			BIRC2	CDC42			PSA5	PSA1
															BORG1	CDC42			XIAP	CDC42			PSA2	PSA1
															BORG2	CDC42			IQGA1	CDC42			PSME1	PSA1
															BORG3	CDC42			PAK1	CDC42			PSMG2	PSA1
															ITSN1	CDC42			AGR2	CDC42			PSB9	PSA1
															PAR6G	CDC42			BAIP2	CDC42			CCNF	PSA1
															PAR6A	CDC42			SFXN1	CDC42			ADRM1	PSA1
															ELAV1	CDC42			RASH	CDC42			UCHL5	PSA1
															PAK2	CDC42			TOM40	CDC42			AURKA	PSA1
															LRRK2	CDC42			COMT	CDC42			PLK1	PSB3
															PAK3	CDC42			RAB7A	CDC42			PSMG3	PSB3
															DIAP3	CDC42			TIF1B	CDC42			POMP	PSB3
															NEK6	CDC42			MCF2	CDC42			PSA4	PSB3
															GDIR1	CDC42			PREX1	CDC42			PSMA8	PSB3
															PAR6B	CDC42			RBM39	CDC42			PSB1	PSB3
															RAP1A	CDC42			NUMB	CDC42			PSB10	PSB3
															RHG01	CDC42			C42S2	CDC42			PSB6	PSB3
															LIMA1	CDC42			MYL6	CDC42			FBX7	PSB3
															PAK4	CDC42			IQGA3	CDC42			PSB7	PSB3
															AGAP2	CDC42			C42S1	CDC42			UBE3A	PSB3
															ACK1	CDC42			BTF3	CDC42			MYC	PSB3
															WASP	CDC42			BASI	CDC42			PSB2	PSB3
															BIRC2	CDC42			TRAF7	CDC42			PSB8	PSB3
															XIAP	CDC42			CALM1	CDC42			PSB9	PSB3
															IQGA1	CDC42			UCHL5	CATD			UCHL5	PSB3
															PAK1	CDC42			PPT1	CATD			S10A9	S10A8
															AGR2	CDC42			TMPS2	CATD			BAG3	S10A8
															BAIP2	CDC42			TM192	CATD			SHC1	S10A8
															SFXN1	CDC42			LDHB	CATD			PINK1	S10A8
															RASH	CDC42			ARRB2	GELS			PGM1	TALDO
															TOM40	CDC42			ARRB1	GELS			DHSO	TALDO
															COMT	CDC42			ESR1	GELS			PURA2	TALDO
															RAB7A	CDC42			FINC	GELS			AGR2	TALDO
															TIF1B	CDC42			ACTC	GELS			CAV1	TALDO
															MCF2	CDC42			DISC1	GELS			CBX3	TALDO
															PREX1	CDC42			GSK3B	GELS			E2F6	TGM3
															RBM39	CDC42			DREB	GELS			MYC	TKT
															NUMB	CDC42			FINC	GSTP1			NHLC2	TKT
															C42S2	CDC42			PRDX6	GSTP1			AGR2	TKT
															MYL6	CDC42			SODC	GSTP1			SODC	TKT
															IQGA3	CDC42			TOPK	H2AX			ISG15	TKT
															C42S1	CDC42			CHD1L	H2AX			RET4	TTHY
															BTF3	CDC42			WRN	H2AX			ATF4	TTHY
															BASI	CDC42			DHX9	H2AX			HSP74	TERA
															TRAF7	CDC42			PPM1D	H2AX			HERP1	TERA
															CALM1	CDC42			MK08	H2AX			CD3D	TERA
															DESP	CYTA			QORX	H2AX			RN19A	TERA
															UCHL5	CATD			STK4	H2AX			WAC	TERA
															PPT1	CATD			PAXI1	H2AX			INSI2	TERA
															TMPS2	CATD			PRKDC	H2AX			FCSD2	TERA
															TM192	CATD			ATR	H2AX			ANKZ1	TERA
															LDHB	CATD			U17L2	H2AX			AUP1	TERA
															DAB2	DAB2P			MCPH1	H2AX			UB2J1	TERA
															1433T	DAB2P			RNF8	H2AX			PP1G	TERA
															RIPK1	DAB2P			EYA1	H2AX			CSN5	TERA
															TRAF2	DAB2P			RING2	H2AX			GRAK	TERA
															1433B	DAB2P			BMI1	H2AX			SH22A	TERA
															1433E	DAB2P			TCAB1	H2AX			NF1	TERA
															1433G	DAB2P			LARP7	H2AX			WRN	TERA
															S10A7	FABP5			UIMC1	H2AX			TOM34	TERA
															CCAT1	FABP5			KDM2A	H2AX			NACA2	TERA
															APOA	FINC			ZMYM3	H2AX			PSA2	TERA
															CO7A1	FINC			MDC1	H2AX			OS9	TERA
															CD44	FINC			TRAIP	H2AX			SMUF1	TERA
															IBP3	FINC			HNRPD	H2AX			TCPB	TERA
															TNFL6	FINC			H31	H2AX			MT21D	TERA
															VHL	FINC			RPB1	H2AX			UBL4A	TERA
															TIMD4	FINC			H4	H2AX			ELAV1	TERA
															MYC	FINC			PALB2	H2AX			TADBP	TERA
															LTBP1	FINC			MYSM1	H2AX			IKBA	TERA
															TENA	FINC			PTEN	H2AX			SVIP	TERA
															GDIB	FINC			KDM2B	H2AX			NUB1	TERA
															C1QB	FINC			SSRP1	H2AX			CHIP	TERA
															ITA5	FINC			SP16H	H2AX			TRI13	TERA
															TGM2	FINC			PHF14	H2AX			BRSK2	TERA
															PRDX6	GSTP1			PCGF1	H2AX			SEM1	TERA
															SODC	GSTP1			H33	H2AX			INSI1	TERA
															FANCC	HS71A			NP1L1	H2AX			LMBL1	TERA
															M3K5	HS71A			MIER1	H2AX			HUWE1	TERA
															F10A1	HS71A			RN168	H2AX			FUS	TERA
															GPR37	HS71A			BAZ1B	H2AX			VCIP1	TERA
															CUL4A	HS71A			CENPA	H2AX			CUL7	TERA
															HS71L	HS71A			PDIA4	H2AX			RING2	TERA
															HS90B	HS71A			H2A2C	H2AX			DERL2	TERA
															MT21A	HS71A			KIFA3	H2AX			NGLY1	TERA
															S12A3	HS71A			NBN	H2AX			CUL3	TERA
															PLMN	HS71A			UBP48	H2AX			UBP13	TERA
															PK3C3	HS71A			HDGR2	H2AX			SIK2	TERA
															ASB10	HS71A			GRB2	H2AX			ATD3A	TERA
															HAUS1	HS71A			PPM1G	H2AX			SCD	TERA
															NEDD1	HS71A			RN168	H2A2A			CND2	TERA
															JIP2	HS71A			EGFR	H2A2A			AN13A	TERA
															SH21B	HS71A			VIR	H2A2A			AN13B	TERA
															HAP1	HS71A			WDR76	H2A2A			AN13D	TERA
															BIP	HS71A			KPCE	K2C1			VCAM1	TERA
															HS90A	HS71A			K22E	K2C1			ZFN2B	TERA
															HYPK	HS71A			DESP	K2C1			SYVN1	TERA
															TRI25	HS71A			DPP4	K2C1			RPB1	TERA
															ESR1	HS71A			CUL4B	K2C1			TRI25	TERA
															SC6A4	HS71A			LOX12	K2C5			APOB	TERA
															ATX3	HS71A			OBSL1	K2C5			A1AT	TERA
															RNF31	HS71A			PAXI1	LDHA			MP2K1	TERA
															CDK9	HS71A			NDRG1	LDHA			SELS	TERA
															VIR	HS71A			DLDH	LDHA			SELK	TERA
															SHPS1	HS71A			SODC	LDHA			RNF31	TERA
															RC3H1	HS71A			PPT1	LDHA			TRAR1	TERA
															RBX1	HS71A			DUX4	LDHA			ADRB2	TERA
															STAU1	HS71A			AGR2	LDHA			UBXN1	TERA
															ATX1	HS71A			HULC	LDHA			PPT1	TERA
															BAG4	HS71A			MYC	LDHA			AGR2	TERA
															PINK1	HS71A			PRKN	LDHA			UBE4B	TERA
															UFO	HS71A			LDHC	LDHA			ZFAN1	TERA
															BRAF	HS71A			CD209	LG3BP			GRWD1	TERA
															EGFR	HS71A			GCP3	LG3BP			UBXN4	TERA
															PAXI	HS71A			CP250	LG3BP			UBX10	TERA
															SHC1	HS71A			SIGL9	LG3BP			FAF2	TERA
															ERBB3	HS71A			GCP2	LG3BP			UBXN8	TERA
															SUMO2	HS71A			WNT4	LG3BP			ATX3	TERA
															BRD4	HS71A			CK5P2	LG3BP			HS90A	TERA
															TXNIP	HS71A			MYOME	LG3BP			PSA4	TERA
															INSI2	HS71A			MX1	LG3BP			COX41	TERA
															DNJA1	HS71A			B2L14	LG3BP			NIPS2	TERA
															DNJA2	HS71A			VAMP5	LG3BP			OTU1	TERA
															DNJA4	HS71A			SAMH1	LG3BP			PTN9	TERA
															DNJB5	HS71A			HULC	LG3BP			PTPRO	TERA
															DNJB8	HS71A			GALT6	LG3BP			RHBL4	TERA
															DNJC7	HS71A			FBX6	LG3BP			LMBRL	TERA
															UB2D3	HS71A			CALX	LG3BP			F104A	TERA
															CHIP	HS71A			TGFB1	MMP9			PLAP	TERA
															BAG5	HS71A			CATB	MMP9			PINK1	TERA
															PSB2	HS71A			BGH3	MMP9			YAP1	TERA
															PSDE	HS71A			AGR2	MUC5B			CAV1	TERA
															PRKN	HS71A			UBQL1	PDIA1			OPTN	TERA
															DDRGK	HS71A			ERO1A	PDIA1			VIR	TERA
															LCK	HS71A			ERO1B	PDIA1			MFN2	TERA
															WWP2	HS71A			ENPL	PDIA1			UBP14	TERA
															RECQ4	HS71A			ATPA	PDIA1			BRD4	TERA
															BAG4	HSP7C			CALR	PDIA1			IFM3	TERA
															STMN1	HSP7C			LMAN1	PDIA1			SC5A5	TERA
															RUVB1	HSP7C			PPIB	PDIA1			BAG5	TERA
															RPAP1	HSP7C			QCR2	PDIA1			DERL1	TERA
															HDA10	HSP7C			SUCO	PDIA1			CAC1C	TERA
															SODC	HSP7C			VWF	PDIA1			UBX2A	TERA
															CCND1	HSP7C			PTPRN	PDIA1			UBXN7	TERA
															H31T	HSP7C			PHB1	PDIA1			NSF1C	TERA
															IL16	HSP7C			ATPB	PDIA1			FAF1	TERA
															HNRPD	HSP7C			PTPRO	PDIA1			UBXN6	TERA
															FANCC	HSP7C			PRKN	PDIA1			UBX2B	TERA
															RGS2	HSP7C			FBLN3	PDIA1			ASPC1	TERA
															SF3A2	HSP7C			ESR1	PDIA1			VANG2	TERA
															ARRB2	HSP7C			ENOA	PDIA1			CCNF	TERA
															ARRB1	HSP7C			AGR2	PDIA1			MDM2	TERA
															ERG	HSP7C			FA20C	PDIA1			SPRTN	TERA
															UCHL1	HSP7C			ERN1	PDIA1			TP53B	TERA
															PP1A	HSP7C			DNJC3	PDIA1			G3BP1	TERA
															CAZA1	HSP7C			BIP	PDIA1			FBX43	TERA
															AT132	HSP7C			CALR3	PDIA1			CALX	TERA
															LMAN1	HSP7C			CALU	PDIA1			RL40	TERA
															IRAK1	HSP7C			PDIA4	PDIA1			VAPA	TERA
															CH60	HSP7C			EDEM1	PDIA1			BAG1	TERA
															TERA	HSP7C			ZBTB2	PDIA1			UBC	TERA
															MIPT3	HSP7C			P4HA2	PDIA1			ISG15	TERA
															SGT1	HSP7C			DPP4	PDIA1
															PP1G	HSP7C			WASF1	PROF1
															SGTA	HSP7C			AFAD	PROF1
															F10A1	HSP7C			FMNL1	PROF1
															VHL	HSP7C			WASL	PROF1
															TADBP	HSP7C			AGR2	PROF1
															AIPL1	HSP7C			ACTC	PROF1
															HSF1	HSP7C			OCRL	PROF1
															ATX10	HSP7C			SODC	PROF1
															HSP76	HSP7C			SET	PROF1
															AP2M1	HSP7C			ROA1	PROF1
															MDM2	HSP7C			PRKN	PROF1
															TBG1	HSP7C			VASP	PROF1
															PYR1	HSP7C			ACTB	PROF1
															DNJA2	HSP7C			SHIP2	PROF1
															DNJC3	HSP7C			ISG15	PROF1
															HS90A	HSP7C			AL9A1	6PGD
															GRP75	HSP7C			THIM	6PGD
															PABP1	HSP7C			ISG15	6PGD
															DJB11	HSP7C			BASI	6PGD
															PTEN	HSP7C			PCNA	PGK1
															BIP	HSP7C			FUS	PGK1
															HEMGN	HSP7C			RFIP2	PGK1
															HIS3	HSP7C			CSK21	PGK1
															CDC5L	HSP7C			AGR2	PGK1
															UBS3B	HSP7C			SODC	PGK1
															AHSA1	HSP7C			ISG15	PGK1
															HYPK	HSP7C			PRKN	PGK1
															KCNH2	HSP7C			PGK2	PGK1
															GLIP1	HSP7C			LMNA	PGK1
															LAMP2	HSP7C			ISG15	PRDX1
															TRI25	HSP7C			EGFR	PRDX1
															BRCA1	HSP7C			TRI25	PRDX1
															CFTR	HSP7C			CUL4B	PRDX1
															HS90B	HSP7C			UCHL5	PRDX1
															CTNB1	HSP7C			MYC	PRDX1
															MP2K1	HSP7C			PRDX5	PRDX1
															PPP6	HSP7C			COF1	PRDX1
															CUL4B	HSP7C			AGR2	PRDX1
															PRP8	HSP7C			PRKN	PRDX1
															GAK	HSP7C			PRDX3	PRDX1
															HIF1A	HSP7C			CDK1	PRDX1
															AGR2	HSP7C			EWS	PRDX2
															BAG3	HSP7C			PPT1	PRDX2
															CDK9	HSP7C			AGR2	PRDX2
															VIR	HSP7C			PRDX5	PRDX2
															PSA3	HSP7C			KPYM	PRDX2
															ESR2	HSP7C			AMPL	PRDX2
															FAF1	HSP7C			TXND5	PRDX2
															RBX1	HSP7C			PRKN	PRDX2
															KCD15	HSP7C			CDK1	PRDX2
															FUND1	HSP7C			PLK1	PSB3
															A4	HSP7C			PSMG3	PSB3
															ATX3	HSP7C			POMP	PSB3
															H4	HSP7C			PSA4	PSB3
															TAU	HSP7C			PSMA8	PSB3
															FUS	HSP7C			PSB1	PSB3
															HMGB1	HSP7C			PSB10	PSB3
															STAU1	HSP7C			PSB6	PSB3
															ATX1	HSP7C			FBX7	PSB3
															LRRK2	HSP7C			PSB7	PSB3
															UBP14	HSP7C			UBE3A	PSB3
															ARAF	HSP7C			MYC	PSB3
															BRAF	HSP7C			PSB2	PSB3
															CRK	HSP7C			PSB8	PSB3
															EGFR	HSP7C			PSB9	PSB3
															RAF1	HSP7C			UCHL5	PSB3
															KS6A3	HSP7C			S10A9	S10A8
															SHC1	HSP7C			BAG3	S10A8
															ERBB3	HSP7C			SHC1	S10A8
															CDCA5	HSP7C			PINK1	S10A8
															SMC3	HSP7C			DNJC1	AACT
															SMC1A	HSP7C			SEPR	STOM
															RAD21	HSP7C			ATPO	STOM
															STAG2	HSP7C			RASK	STOM
															WAPL	HSP7C			ATP5H	STOM
															PDS5A	HSP7C			LAP2A	STOM
															INS	HSP7C			ESR1	STOM
															SUMO2	HSP7C			NB5R3	STOM
															AIMP2	HSP7C			RHG36	STOM
															F16P1	HSP7C			RAC1	STOM
															TXNIP	HSP7C			RHOB	STOM
															INSI2	HSP7C			RAB7A	STOM
															DJB12	HSP7C			PGM1	TALDO
															DJB14	HSP7C			DHSO	TALDO
															SERA	HSP7C			PURA2	TALDO
															OGT1	HSP7C			AGR2	TALDO
															BAG5	HSP7C			CAV1	TALDO
															ISG15	HSP7C			CBX3	TALDO
															PRKN	HSP7C			E2F6	TGM3
															DX39B	HSP7C			MYC	TKT
															TRI37	HSP7C			NHLC2	TKT
															ABCG2	HSP7C			AGR2	TKT
															KC1D	HSP7C			SODC	TKT
															ARNT	HSP7C			ISG15	TKT
															ARHGA	HSP7C			PKHM1	VPS41
															TELT	HSP7C			STX17	VPS41
															CCAR2	HSP7C			RAB7A	VPS41
															PO2F1	HSP7C
															LRC40	HSP7C
															BAG2	HSP7C
															HDAC6	HSP7C
															ARMC1	HSP7C
															VASP	HSP7C
															FWCH2	HSP7C
															HSP72	HSP7C
															MT21A	HSP7C
															S12A3	HSP7C
															HEY1	HSP7C
															PCBP4	HSP7C
															DNJB8	HSP7C
															DNJB2	HSP7C
															NMRL1	HSP7C
															SPRTN	HSP7C
															UBP11	HSP7C
															MLH1	HSP7C
															FBXW7	HSP7C
															CHIP	HSP7C
															CACO2	HSP7C
															DVL2	HSP7C
															BTF3	HSP7C
															CAPZB	HSP7C
															CLCA	HSP7C
															DNJA1	HSP7C
															DNJB1	HSP7C
															DNJB4	HSP7C
															DNJC7	HSP7C
															HSP74	HSP7C
															HPBP1	HSP7C
															HS105	HSP7C
															SF3A1	HSP7C
															STIP1	HSP7C
															NEDD8	HSP7C
															RECQ4	HSP7C
															TIMP2	ITA1
															TP4A3	ITA1
															KPCE	K2C1
															K22E	K2C1
															DESP	K2C1
															DPP4	K2C1
															CUL4B	K2C1
															UBE3A	K2C6B
															CD209	LG3BP
															GCP3	LG3BP
															CP250	LG3BP
															SIGL9	LG3BP
															GCP2	LG3BP
															WNT4	LG3BP
															CK5P2	LG3BP
															MYOME	LG3BP
															MX1	LG3BP
															B2L14	LG3BP
															VAMP5	LG3BP
															SAMH1	LG3BP
															HULC	LG3BP
															GALT6	LG3BP
															FBX6	LG3BP
															CALX	LG3BP
															FAF2	PSA
															TRI25	PSA
															AGR2	PSA
															YAP1	PSA
															THIM	6PGD
															ISG15	6PGD
															BASI	6PGD
															APOB	PPIB
															PRL	PPIB
															TNIP2	PPIB
															AGR2	PPIB
															BIP	PPIB
															CALR3	PPIB
															DPP4	PPIB
															ISG15	PRDX1
															EGFR	PRDX1
															PRDX2	PRDX1
															TRI25	PRDX1
															CUL4B	PRDX1
															UCHL5	PRDX1
															MYC	PRDX1
															PRDX5	PRDX1
															COF1	PRDX1
															AGR2	PRDX1
															PRKN	PRDX1
															PRDX3	PRDX1
															CDK1	PRDX1
															PSD13	PSA1
															TXNL1	PSA1
															PSA4	PSA1
															FKBP8	PSA1
															TERA	PSA1
															PRKN	PSA1
															K1C15	PSA1
															PSA6	PSA1
															PSA7	PSA1
															PSMA8	PSA1
															PSB7	PSA1
															PRS4	PSA1
															PRS7	PSA1
															PRS6A	PSA1
															PRS10	PSA1
															PSMD1	PSA1
															PSD11	PSA1
															PSMD3	PSA1
															PSMD7	PSA1
															PSMD8	PSA1
															PSME4	PSA1
															PSDE	PSA1
															UBE3A	PSA1
															MYC	PSA1
															MLH1	PSA1
															PSA3	PSA1
															UBP14	PSA1
															IKBA	PSA1
															PSB2	PSA1
															PIP30	PSA1
															PSB1	PSA1
															PSB8	PSA1
															PSB3	PSA1
															PSA2	PSA1
															PSME1	PSA1
															PSMG2	PSA1
															PSB9	PSA1
															CCNF	PSA1
															ADRM1	PSA1
															UCHL5	PSA1
															AURKA	PSA1
															CCR5	PSA5
															PSB8	PSA5
															POMP	PSA5
															PSMA8	PSA5
															FBX7	PSA5
															UBE3A	PSA5
															MYC	PSA5
															PRKN	PSA5
															UBP14	PSA5
															PSB9	PSA5
															ECM29	PSA5
															PSA4	PSA5
															PSB1	PSA5
															PSB2	PSA5
															PSB3	PSA5
															PSB6	PSA5
															PSB7	PSA5
															PRS10	PSA5
															PSME4	PSA5
															PSMG1	PSA5
															PSMG2	PSA5
															PSMG3	PSA5
															PSMG4	PSA5
															UCHL5	PSA5
															S10A9	S10A8
															BAG3	S10A8
															SHC1	S10A8
															PINK1	S10A8
															1433G	1433S
															MDM2	1433S
															RN115	1433S
															HNRPD	1433S
															CSN6	1433S
															TRI32	1433S
															HDAC7	1433S
															TNK1	1433S
															IF4B	1433S
															M3K2	1433S
															G3BP1	1433S
															UBP8	1433S
															BAP1	1433S
															LRRK2	1433S
															BRAF	1433S
															RAF1	1433S
															KIF23	1433S
															HDAC4	1433S
															SH3B4	1433S
															YAP1	1433S
															NED4L	1433S
															RN126	1433S
