# Supplementary material for: Potential Early Markers for Breast Cancer: A Proteomic Approach Comparing Saliva and Serum Samples in a Pilot Study
Source: Int J Mol Sci. 2023 Feb 19;24(4):4164. doi: 10.3390/ijms24044164 (PMC9966955; doi:10.3390/ijms24044164)
Supplement: Supplementary file 1 [file ijms-24-04164-s001.zip › Table S6.xlsx]

## Sheet: Saliva vs Serum
Table S6: Common proteins in serum and saliva-two way ANOVA and t-test results
Protein	p-value
peroxiredoxin-2	6.799e-05
sulfhydryl oxidase 1 isoform a precursor	0.002161
extracellular matrix protein 1 isoform 3 precursor	0.002693
fibrinogen alpha chain isoform alpha-E preproprotein	0.003814
galectin-3-binding protein precursor	0.006185
cathepsin D preproprotein	0.007129
glutathione peroxidase 3 precursor	0.008795
alpha-1-antichymotrypsin precursor	0.009982
alpha-1-antitrypsin precursor	0.01055
afamin precursor	0.01057
alpha-1B-glycoprotein precursor	0.02459
sulfhydryl oxidase 1 isoform b precursor	0.02472
complement C4-B-like preproprotein	0.02767
thrombospondin-1 isoform X2	0.02883
complement C1r subcomponent precursor	0.03169
78 kDa glucose-regulated protein precursor	0.03337
ceruloplasmin isoform X1	0.04866
Proteins commonly identified in saliva and serum samples of the B/N and M/N groups were fitted without interaction by two-way ANOVA models

## Sheet: M-N vs B-N
Protein	M/N_vs_B/N_Saliva	M/N_vs_B/N_Serum
Sulfhydryl oxidase 1 isoform a precursor	0.9449	0.7347
78 kDa glucose-regulated protein precursor	0.7265	0.4615
Alpha-1-antitrypsin precursor	0.6916	0.79
Alpha-1B-glycoprotein precursor	0.2832	0.8546
Peroxiredoxin-2	0.9477	0.7574
Extracellular matrix protein 1 isoform 3 precursor	0.6652	0.4612
Complement C4-B-like preproprotein	0.9875	0.7395
Afamin precursor	0.3385	0.3899
Cathepsin D preproprotein	0.8955	0.3495
Fibrinogen alpha chain isoform alpha-E preproprotein	0.7229	0.1632
Galectin-3-binding protein precursor	0.4778	0.7077
Alpha-1-antichymotrypsin precursor	0.1595	0.8242
Sulfhydryl oxidase 1 isoform b precursor	1	0.3274
Glutathione peroxidase 3 precursor	0.2401	0.8842
Complement C1r subcomponent precursor	0.9671	0.8989
Ceruloplasmin isoform X1	0.2711	0.6693
Thrombospondin-1 isoform X2	0.2575	0.02205
t-test results
